# Supplementary material for: A multidimensional atlas of human glioblastoma-like organoids reveals highly coordinated molecular networks and effective drugs
Source: NPJ Precis Oncol. 2024 Jan 26;8:19. doi: 10.1038/s41698-024-00500-5 (PMC10811239; doi:10.1038/s41698-024-00500-5)
Supplement: Supplementary file 3 — Supplementary Table 2. Stable probe set-related to Fig. 3 [file 41698_2024_500_MOESM3_ESM.xlsx]

## Sheet: Supplementary Table 2
Probes	CHR	MAPINFO	Strand	Type	gene	feature	cgi	feat.cgi	UCSC_Islands_Name	SNP_ID	SNP_DISTANCE
cg00000622	15	23034447	F	I	NIPA2	TSS200	island	TSS200-island	chr15:23033933-23034710	rs542386318;rs564017180;rs531220745;rs141868630	5;17;24;45
cg00000734	3	128902377	F	II	CNBP	5'UTR	island	5'UTR-island	chr3:128902134-128902978	rs559498865;rs142379989;rs182710151	27;42;48
cg00000776	4	156388205	F	II		IGR	opensea	IGR-opensea		rs147128846;rs539646581	0;21
cg00001126	3	81734040	F	II	GBE1	Body	opensea	Body-opensea
cg00001245	3	15106710	R	I	MRPS25	1stExon	island	1stExon-island	chr3:15106459-15106971
cg00001582	10	80828702	R	II	LOC283050	TSS1500	island	TSS1500-island	chr10:80827070-80830537
cg00001583	1	200011786	R	I	NR5A2	Body	island	Body-island	chr1:200011400-200012055	rs529816159	44
cg00001755	17	48946790	R	II	TOB1	TSS1500	shore	TSS1500-shore	chr17:48942949-48944943	rs191169644	16
cg00001854	16	47008491	F	II	DNAJA2	TSS1500	shore	TSS1500-shore	chr16:47006827-47008029	rs527505831;rs545880950	27;50
cg00002028	1	20960010	R	I	PINK1	1stExon	shore	1stExon-shore	chr1:20960045-20960551	rs550535939	13
cg00002116	17	79670410	R	I	MRPL12	5'UTR	island	5'UTR-island	chr17:79669571-79670811	rs1132803;rs375755833;rs546425788	26;23;7
cg00002236	18	67873061	F	II	RTTN	TSS200	island	TSS200-island	chr18:67872521-67873358	rs532225681	9
cg00002406	16	30366435	F	II	CD2BP2	5'UTR	island	5'UTR-island	chr16:30366206-30366761	rs577386509	22
cg00002808	1	223568700	F	II	C1orf65	3'UTR	shore	3'UTR-shore	chr1:223566642-223567268
cg00002934	7	6570991	R	I	GRID2IP	Body	island	Body-island	chr7:6570453-6571095
cg00003555	7	142985452	R	I	CASP2	TSS1500	island	TSS1500-island	chr7:142985047-142985810	rs551684797;rs570190883	45;42
cg00003784	17	62503072	R	II	CCDC45	TSS200	island	TSS200-island	chr17:62501479-62503566	rs149693682;rs145498077;rs577021352;rs545947813	47;46;41;31
cg00003965	3	108476878	R	II	RETNLB	TSS1500	opensea	TSS1500-opensea		rs532550640	39
cg00004306	6	132938377	F	II	TAAR2	1stExon	opensea	1stExon-opensea		rs530254657;rs200639804;rs200471202;rs372803383	22;24;25;26
cg00004836	7	157155664	F	II	DNAJB6	Body	opensea	Body-opensea		rs555884294	32
cg00004883	16	75148460	F	I	LDHD	Body	island	Body-island	chr16:75148398-75148864	rs113442171;rs564857527	38;40
cg00004939	14	69261661	R	II	C14orf181	3'UTR	island	3'UTR-island	chr14:69259612-69262900	rs532662189	34
cg00005077	10	46168236	F	I	ZFAND4	5'UTR	island	5'UTR-island	chr10:46167677-46168642	rs540931815	0
cg00005306	16	30709566	R	I	SRCAP	TSS1500	island	TSS1500-island	chr16:30709274-30710364	rs531280355;rs549590163;rs568086575	32;30;1
cg00005543	6	170151632	F	I	TCTE3	5'UTR	island	5'UTR-island	chr6:170151351-170152131	rs541336932	26
cg00005619	11	47608722	R	II	FAM180B	Body	shelf	Body-shelf	chr11:47611138-47612438
cg00005631	6	134957462	F	II		IGR	opensea	IGR-opensea		rs191981026;rs550214742	9;41
cg00005644	7	933881	R	II	GET4	Body	shore	Body-shore	chr7:933097-933308	rs574925482	35
cg00006414	7	148822837	F	II	ZNF425	Body	shore	Body-shore	chr7:148823194-148824228	rs559148826;rs555268005	4;26
cg00006609	19	2010308	R	II	BTBD2	Body	opensea	Body-opensea		rs561435763;rs191907192;rs546677461	48;27;1
cg00006626	1	154127462	R	II	NUP210L	1stExon	opensea	1stExon-opensea		rs199776525	45
cg00006884	7	23637030	F	II	CCDC126	5'UTR	island	5'UTR-island	chr7:23636735-23637557	rs551981844;rs565298504;rs143275586	10;16;38
cg00007300	14	24521434	F	I	LRRC16B	Body	island	Body-island	chr14:24520989-24521844	rs114949695;rs549435281;rs566171095;rs542263958	10;20;47;50
cg00007324	19	4047803	F	I	ZBTB7A	Body	island	Body-island	chr19:4047754-4048428	rs558104461;rs571567371;rs80178467	21;22;23
cg00007466	19	7585086	F	II	ZNF358	Body	island	Body-island	chr19:7584325-7585281	rs539033259	11
cg00007898	1	205180627	F	I	DSTYK	1stExon	island	1stExon-island	chr1:205179963-205180910	rs550252532;rs569941031;rs539056813	18;24;40
cg00007981	11	93862594	R	II	PANX1	1stExon	island	1stExon-island	chr11:93861560-93862773	rs143890339;rs147278985;rs74613753	37;36;10
cg00007987	19	56156430	F	I	ZNF581	Body	island	Body-island	chr19:56156312-56156543	rs11084406;rs201594382;rs144490858	17;18;35
cg00008033	19	52429980	R	II	ZNF613	TSS1500	opensea	TSS1500-opensea		rs117008211	10
cg00008369	22	41635793	F	II	CHADL	Body	shore	Body-shore	chr22:41633520-41634842	rs561441128;rs559541967;rs540289057	4;10;33
cg00008387	16	50059011	F	II	TMEM188	TSS200	island	TSS200-island	chr16:50058867-50059423	rs554339406	5
cg00008493	14	93813777	R	II	COX8C	Body	island	Body-island	chr14:93813483-93814111	rs542388248;rs11629131;rs527944833	43;13;9
cg00008647	1	207082900	R	I	FAIM3	Body	island	Body-island	chr1:207082693-207083202	rs567990785;rs536970105	41;14
cg00008713	18	11980953	R	II	IMPA2	TSS1500	island	TSS1500-island	chr18:11980483-11982142	rs116455921;rs115929460;rs557694063	48;35;34
cg00008800	2	38710171	R	I		IGR	opensea	IGR-opensea		rs146624759;rs546480064;rs140139384	23;18;11
cg00008810	1	53924763	R	II	DMRTB1	TSS1500	shore	TSS1500-shore	chr1:53925191-53926228
cg00009001	12	120151890	F	II	MIR1178	TSS1500	opensea	TSS1500-opensea		rs184584571;rs114250758	1;17
cg00009167	1	109656433	R	II	KIAA1324	TSS200	island	TSS200-island	chr1:109656095-109656611	rs142483584;rs536176;rs552629367	50;15;1
cg00009407	14	89290921	R	II	TTC8	TSS200	island	TSS200-island	chr14:89290918-89291355	rs558264929	1
cg00009421	2	44065571	F	II	ABCG5	Body	opensea	Body-opensea		rs184460585	27
cg00010533	7	99063856	F	II	ATP5J2-PTCD1	TSS200	shore	TSS200-shore	chr7:99063423-99063624
cg00011122	16	11439027	R	II	C16orf75	TSS1500	shore	TSS1500-shore	chr16:11439186-11439767	rs541796335;rs554958920;rs572378618	12;4;1
cg00011350	12	49444296	F	I	MLL2	Body	opensea	Body-opensea		rs370440607;rs138227815;rs551523882	30;48;50
cg00011578	19	46850432	F	II	PPP5C	1stExon	island	1stExon-island	chr19:46850185-46850678
cg00012036	17	73775612	R	II	H3F3B	5'UTR	island	5'UTR-island	chr17:73774789-73776044	rs566716518;rs192743683;rs60700976;rs568007265	41;40;29;10
cg00012126	2	193061253	R	II		IGR	shore	IGR-shore	chr2:193058995-193060812
cg00012199	14	21151024	F	II	ANG	TSS1500	island	TSS1500-island	chr14:21150918-21151224	rs564195248	51
cg00012386	1	227922512	R	II	JMJD4	Body	shore	Body-shore	chr1:227922643-227923431	rs148842395;rs200460718	35;29
cg00012397	11	17756435	F	I	KCNC1	TSS1500	island	TSS1500-island	chr11:17756056-17758286
cg00012521	7	30540210	R	II	GGCT	Body	shelf	Body-shelf	chr7:30543984-30545005	rs201160960;rs202188823	49;37
cg00012522	15	98503952	R	I	ARRDC4	1stExon	island	1stExon-island	chr15:98503534-98504649	rs115137535;rs192769497;rs570367767;rs551375554;rs116718710;rs568194292	43;36;34;17;13;2
cg00012529	12	132896897	R	I	GALNT9	Body	shore	Body-shore	chr12:132896299-132896569	rs373930721;rs367565860;rs559251056;rs528260987	17;15;14;6
cg00012762	17	72744649	F	I	SLC9A3R1	TSS200	island	TSS200-island	chr17:72744428-72745952	rs573750440	3
cg00012992	14	61788345	R	I	PRKCH	TSS200	island	TSS200-island	chr14:61787880-61789467	rs577385571;rs540063338	25;1
cg00013374	7	100730520	R	II	TRIM56	5'UTR	shore	5'UTR-shore	chr7:100732088-100732424	rs531032490	47
cg00013386	3	40498593	R	II	RPL14	TSS1500	shore	TSS1500-shore	chr3:40498639-40499260	rs149386973;rs116489828;rs73827422	48;43;24
cg00013409	1	38231980	F	II	EPHA10	TSS1500	shore	TSS1500-shore	chr1:38229838-38230888
cg00013410	17	60142592	F	I	MED13	1stExon	island	1stExon-island	chr17:60142247-60143516	rs557379785	4
cg00013569	17	80615692	R	I	RAB40B	3'UTR	opensea	3'UTR-opensea		rs3751911;rs146244829;rs202007349;rs547100484;rs565636323;rs373168157	51;46;22;12;3;2
cg00013733	19	1423273	F	II	DAZAP1	Body	shore	Body-shore	chr19:1423752-1424006
cg00013993	19	7533810	R	I	ARHGEF18	Body	shore	Body-shore	chr19:7531810-7532669	rs10405143;rs531850239;rs180746700;rs201204829	45;44;26;1
cg00014272	19	2329227	R	II	SPPL2B	Body	shore	Body-shore	chr19:2328364-2329089
cg00015159	3	99584048	R	II	FILIP1L	5'UTR	opensea	5'UTR-opensea		rs141150522;rs555809950;rs147337400	42;41;37
cg00015791	18	31802148	R	II	NOL4	1stExon	shore	1stExon-shore	chr18:31802358-31803792	rs547115646;rs560262905;rs532582528	33;25;21
cg00015838	3	9490169	R	II	SETD5	Body	opensea	Body-opensea
cg00016223	6	36515007	F	I	STK38	1stExon	island	1stExon-island	chr6:36514995-36515308	rs45524837	33
cg00016360	7	21582131	F	II	DNAH11	TSS1500	shore	TSS1500-shore	chr7:21582443-21583313	rs182903138;rs72655962;rs540127282;rs571108707	19;25;27;37
cg00016406	14	104643443	R	I	KIF26A	Body	island	Body-island	chr14:104643173-104644203	rs369615329;rs2487303;rs2487302;rs113089140;rs182750048;rs558868521;rs575848831	37;36;24;21;14;12;1
cg00016498	17	40307048	F	II	RAB5C	TSS200	island	TSS200-island	chr17:40306909-40307263	rs535881272;rs7218506;rs139819087	15;30;33
cg00016814	7	145875026	R	II	CNTNAP2	Body	opensea	Body-opensea		rs569534396	2
cg00017033	14	60559007	F	I	C14orf135	5'UTR	island	5'UTR-island	chr14:60558340-60559176	rs565734046;rs139789561;rs2297296;rs2297297	4;19;25;26
cg00017188	17	38375747	R	I	WIPF2	5'UTR	island	5'UTR-island	chr17:38375440-38375836
cg00017203	8	145000033	F	II	PLEC1	Body	island	Body-island	chr8:144990270-145002135	rs7002152;rs554783170;rs576289081	23;31;44
cg00017441	19	18220973	F	I	MAST3	Body	island	Body-island	chr19:18220764-18221445	rs539229668	17
cg00018024	10	134600848	R	I	NKX6-2	TSS1500	island	TSS1500-island	chr10:134597357-134602649	rs553292680;rs573379350	49;19
cg00018305	17	80539086	F	II	FOXK2	Body	shelf	Body-shelf	chr17:80541548-80541754	rs9905533;rs553149232	28;50
cg00018443	1	36507450	F	II	AGO3	Body	opensea	Body-opensea		rs565182604;rs532579328;rs541221917	0;4;16
cg00018446	5	142466474	R	II	ARHGAP26	Body	opensea	Body-opensea		rs117467591	5
cg00018524	2	110370907	F	II	2022-09-10	Body	island	Body-island	chr2:110370906-110373301	rs549290120;rs569580704	0;24
cg00018557	17	43238884	F	I	HEXIM2	5'UTR	island	5'UTR-island	chr17:43238260-43239233	rs549746659;rs183088629;rs538631497	3;32;37
cg00018739	12	124459490	F	II	ZNF664	5'UTR	shore	5'UTR-shore	chr12:124456573-124458728	rs74346709;rs543718789	47;51
cg00019093	13	30424932	F	II	UBL3	TSS200	island	TSS200-island	chr13:30423921-30424941	rs187669955	5
cg00019576	8	144337537	R	I	ZFP41	3'UTR	island	3'UTR-island	chr8:144337536-144338585	rs573995303;rs544536644;rs148611906;rs190239800	35;32;27;24
cg00019809	18	33647529	F	I	RPRD1A	TSS200	island	TSS200-island	chr18:33647065-33647665	rs559467572;rs373774353;rs551369033;rs113488145	15;28;31;43
cg00019841	18	48256146	F	I	MAPK4	Body	island	Body-island	chr18:48255544-48256359	rs202116209	43
cg00020191	12	79258083	F	II	SYT1	5'UTR	opensea	5'UTR-opensea
cg00020297	6	17600383	F	I	FAM8A1	TSS200	island	TSS200-island	chr6:17600382-17601397	rs55987802	41
cg00020622	2	144694680	R	I		IGR	island	IGR-island	chr2:144694666-144695180	rs536539956	47
cg00021028	21	45209230	R	II	RRP1	TSS200	island	TSS200-island	chr21:45209221-45209880	rs548772866;rs566905156	35;24
cg00021152	8	26367088	R	II	PNMA2	5'UTR	opensea	5'UTR-opensea		rs577942006	2
cg00021264	2	85779671	R	II	GGCX	ExonBnd	opensea	ExonBnd-opensea		rs144429522;rs142699043;rs201180296	50;15;2
cg00021350	7	107531384	R	II	DLD	TSS200	shore	TSS200-shore	chr7:107531480-107531983
cg00021527	17	34136180	R	II	TAF15	TSS1500	island	TSS1500-island	chr17:34135878-34137007	rs28699240;rs539765969	35;15
cg00021539	6	37225413	F	I	TMEM217	TSS200	island	TSS200-island	chr6:37225358-37225700	rs562922203;rs190745092	0;33
cg00021944	10	104005240	R	II	GBF1	TSS200	island	TSS200-island	chr10:104005139-104005592	rs560276276;rs143707496	25;2
cg00021945	19	52430920	F	I	ZNF613	5'UTR	opensea	5'UTR-opensea		rs546967588;rs571266782;rs538591716	16;22;23
cg00022138	20	42085879	F	II	SFRS6	TSS1500	shore	TSS1500-shore	chr20:42085948-42087322	rs191726103	19
cg00022633	13	26827877	R	II	CDK8	TSS1500	shore	TSS1500-shore	chr13:26827936-26829103	rs545055617	10
cg00022642	1	231377610	F	II	GNPAT	Body	shore	Body-shore	chr1:231376796-231377243	rs487047;rs561760502;rs530727185	13;24;25
cg00022966	1	205747925	F	II		IGR	shelf	IGR-shelf	chr1:205743900-205744668	rs79405330	45
cg00023168	19	44669068	R	II	ZNF226	TSS200	opensea	TSS200-opensea		rs186469736;rs546486404;rs189748199;rs574592558	30;23;8;7
cg00023351	12	79187938	R	II		IGR	opensea	IGR-opensea		rs542068987;rs561821122	51;49
cg00024701	9	100459801	F	II	XPA	TSS200	shore	TSS200-shore	chr9:100459096-100459775	rs568855994;rs3176630;rs374187580	1;14;24
cg00024790	16	22385412	F	II	CDR2	Body	island	Body-island	chr16:22385077-22386485	rs11860920;rs535974767;rs182293260	22;32;36
cg00024998	20	56256842	F	II	PMEPA1	5'UTR	opensea	5'UTR-opensea
cg00025138	14	71275917	R	I	MAP3K9	TSS200	island	TSS200-island	chr14:71275512-71276571	rs556765976	6
cg00026030	21	34100439	F	II	SYNJ1	TSS200	island	TSS200-island	chr21:34099716-34100796
cg00026141	3	191579258	R	II		IGR	shore	IGR-shore	chr3:191580928-191581300	rs558740641	18
cg00026374	6	35464536	F	II	TEAD3	5'UTR	island	5'UTR-island	chr6:35464056-35466269
cg00026474	8	134585500	F	II	ST3GAL1	TSS1500	shore	TSS1500-shore	chr8:134581969-134584875	rs76371705	25
cg00026553	15	90562839	R	II	ZNF710	5'UTR	opensea	5'UTR-opensea		rs558881991;rs577481614	32;2
cg00026703	15	96870030	R	II	NR2F2	Body	shelf	Body-shelf	chr15:96873408-96877721
cg00026853	16	30934156	R	I	NCRNA00095	Body	island	Body-island	chr16:30933637-30935774	rs536729049;rs140973394;rs573217038;rs201034706	51;40;31;24
cg00027083	18	5543801	F	I	EPB41L3	5'UTR	island	5'UTR-island	chr18:5543437-5544241	rs533515130	45
cg00027499	16	30759507	F	I	PHKG2	TSS1500	island	TSS1500-island	chr16:30759403-30760320	rs571744992;rs4889503	12;41
cg00027745	7	1452678	F	I		IGR	island	IGR-island	chr7:1452417-1452794	rs564058450;rs61143372;rs78816359	21;24;26
cg00028455	6	126112406	R	II	NCOA7	5'UTR	island	5'UTR-island	chr6:126111537-126112480	rs553358574;rs150205391;rs539116118	48;24;23
cg00028749	13	103451644	F	II	BIVM	1stExon	island	1stExon-island	chr13:103450877-103453216	rs571298455;rs538696721	0;10
cg00028757	6	31848498	R	I	EHMT2	Body	opensea	Body-opensea		rs147514637;rs112461962	8;6
cg00028870	3	138634861	R	II		IGR	island	IGR-island	chr3:138634445-138634989
cg00028881	6	31632939	R	I	BAT4	5'UTR	island	5'UTR-island	chr6:31632815-31634093	rs35377600;rs118127996;rs182719562;rs188138268;rs76686947	42;41;35;21;2
cg00028918	5	159200479	R	II		IGR	island	IGR-island	chr5:159200237-159200692	rs559413777	49
cg00029233	17	43227453	R	II	HEXIM1	1stExon	island	1stExon-island	chr17:43224933-43227616
cg00030466	1	3147891	R	I	PRDM16	Body	island	Body-island	chr1:3147845-3148081	rs565677227;rs75811948;rs905132	36;20;8
cg00030795	6	33422380	R	I	ZBTB9	5'UTR	island	5'UTR-island	chr6:33422046-33422530	rs550832198;rs144407262;rs79215636;rs551755410	47;44;41;16
cg00030816	1	145507504	R	II	RBM8A	TSS200	shore	TSS200-shore	chr1:145507588-145507931	rs587708018;rs145744160	51;8
cg00031663	19	10654640	R	I	ATG4D	TSS200	island	TSS200-island	chr19:10654228-10655042
cg00032227	17	72772512	F	I	TMEM104	TSS200	island	TSS200-island	chr17:72772244-72772692	rs571595406	20
cg00032664	3	125237438	R	II	SNX4	Body	shore	Body-shore	chr3:125238496-125239201
cg00032789	3	49377369	F	II	USP4	1stExon	island	1stExon-island	chr3:49377340-49377854	rs199503897;rs537740664;rs138842519	25;31;36
cg00032805	4	165304473	F	II	2022-03-01	TSS200	island	TSS200-island	chr4:165304328-165305177	rs180870309	19
cg00033202	4	123958982	R	II	SPATA5	Body	opensea	Body-opensea		rs116331153;rs569641645	46;42
cg00033220	18	3451606	R	I	TGIF1	5'UTR	island	5'UTR-island	chr18:3448006-3452360	rs556079532;rs575945486;rs149690147;rs184571011	37;15;7;2
cg00033533	9	35116375	R	II	KIAA1539	TSS1500	island	TSS1500-island	chr9:35115701-35116446
cg00033551	16	4738568	R	I	MGRN1	3'UTR	opensea	3'UTR-opensea		rs368617155;rs115174228;rs545957507;rs148083564;rs562705974;rs531523974;rs551140021	51;46;45;41;28;24;11
cg00033668	12	15942561	F	I	EPS8	TSS200	island	TSS200-island	chr12:15941718-15942740
cg00034076	8	85096037	F	I	RALYL	5'UTR	shore	5'UTR-shore	chr8:85096759-85097247	rs566397652;rs535193414;rs192856221;rs571344082	11;15;47;51
cg00034416	1	155278724	R	I	FDPS	5'UTR	island	5'UTR-island	chr1:155278407-155278743	rs530813945;rs549415594	17;16
cg00034433	1	224803837	R	II	CNIH3	TSS1500	island	TSS1500-island	chr1:224803637-224805314	rs575546782;rs1566386;rs557615090;rs572898484	41;39;11;2
cg00034650	17	76987444	R	I		IGR	shelf	IGR-shelf	chr17:76989642-76990039	rs532700121	23
cg00034781	2	234400085	F	II	USP40	Body	opensea	Body-opensea		rs148968964	0
cg00035249	1	228270481	R	I	ARF1	5'UTR	island	5'UTR-island	chr1:228269729-228271501	rs550748750;rs564599279;rs533302236	36;35;34
cg00035812	2	204193378	R	II	ABI2	Body	island	Body-island	chr2:204192655-204193740	rs140921530	35
cg00035889	4	38689910	R	II	KLF3	Body	shore	Body-shore	chr4:38690308-38690605	rs528936814;rs79459020;rs554686886	38;32;18
cg00036011	6	26271718	F	II	HIST1H3G	TSS200	shore	TSS200-shore	chr6:26272470-26272696
cg00036114	3	160116951	F	II	SMC4	TSS1500	shore	TSS1500-shore	chr3:160117012-160118878	rs116906137;rs375150390	32;34
cg00036115	12	69080592	F	II	NUP107	TSS200	island	TSS200-island	chr12:69080580-69081152	rs149838156;rs12831591;rs572556708	1;24;30
cg00036408	17	79316841	R	II		IGR	island	IGR-island	chr17:79314962-79320653	rs540974201	24
cg00036440	16	3507875	F	II	NAT15	5'UTR	island	5'UTR-island	chr16:3507545-3508606	rs537328367	50
cg00037058	2	178977341	F	I	RBM45	1stExon	island	1stExon-island	chr2:178977078-178977828	rs542253600	40
cg00037153	3	128216699	F	II		IGR	island	IGR-island	chr3:128215212-128216905	rs111324344;rs35714434	0;51
cg00037406	19	835147	R	II		IGR	shore	IGR-shore	chr19:835272-835524	rs113815150;rs117993867	25;18
cg00037450	21	45527029	R	I	PWP2	TSS200	island	TSS200-island	chr21:45526956-45527813	rs561269257;rs528567690	47;40
cg00037728	10	5803139	F	II	FAM208B	Body	opensea	Body-opensea		rs570416129;rs149916747;rs534353492;rs553678616	5;7;36;50
cg00038046	10	52083867	R	II	SGMS1	Body	opensea	Body-opensea		rs181453926;rs548947337	25;19
cg00038239	17	42090466	F	I	TMEM101	Body	shore	Body-shore	chr17:42091712-42091948	rs553562297	29
cg00038436	16	4323541	R	II	TFAP4	TSS1500	island	TSS1500-island	chr16:4321639-4324073	rs528653842;rs548384892	38;1
cg00038736	19	38877134	F	I	GGN	Body	island	Body-island	chr19:38876614-38878950	rs534052583;rs200014832;rs146483189	0;1;34
cg00038760	3	158910258	F	II	IQCJ	Body	opensea	Body-opensea
cg00039044	4	83351858	R	I	ENOPH1	1stExon	island	1stExon-island	chr4:83350053-83352459	rs8732;rs575873797;rs544551678;rs1045250	39;33;16;15
cg00039505	16	85855180	F	I		IGR	opensea	IGR-opensea		rs544831931;rs35395499;rs578090318	10;24;42
cg00039649	3	120068204	R	I	LRRC58	TSS200	island	TSS200-island	chr3:120067499-120068531	rs10048964	51
cg00039793	10	120925308	F	I	SFXN4	TSS200	island	TSS200-island	chr10:120924785-120925558	rs575920165	45
cg00039794	2	109403368	R	I	CCDC138	1stExon	island	1stExon-island	chr2:109402907-109403566	rs139856707	19
cg00040423	6	30293951	R	II	TRIM39	TSS1500	shore	TSS1500-shore	chr6:30294169-30295071	rs28588845;rs543578145	34;1
cg00040861	19	2328391	F	II	LSM7	Body	island	Body-island	chr19:2328364-2329089	rs541422735;rs202074950	32;35
cg00041759	11	66024941	F	I	KLC2	TSS200	island	TSS200-island	chr11:66024910-66026253	rs563777189;rs532524253	5;40
cg00041873	7	99138983	F	II		IGR	shore	IGR-shore	chr7:99140766-99141151	rs566779246;rs551606494	0;1
cg00041901	6	109703809	F	II	CD164	TSS200	island	TSS200-island	chr6:109702898-109704093	rs534208878;rs554162795;rs577635666	1;17;39
cg00042080	14	36139055	R	II	RALGAPA1P	Body	opensea	Body-opensea		rs548480331;rs73248991;rs184255101;rs74747385	28;23;2;1
cg00042186	2	47748839	F	II	KCNK12	Body	island	Body-island	chr2:47747991-47749061
cg00042335	10	70587154	R	I	STOX1	TSS200	island	TSS200-island	chr10:70586917-70588209	rs12268631;rs567128851	8;5
cg00042683	15	45487475	R	II	SHF	Body	shelf	Body-shelf	chr15:45490945-45491252	rs553464725;rs149750928;rs190338469	16;2;1
cg00042874	17	40830166	F	I	PLEKHH3	TSS1500	shore	TSS1500-shore	chr17:40831682-40832452	rs555756224;rs577251921	19;36
cg00043043	7	92154718	F	II	PEX1	Body	shelf	Body-shelf	chr7:92157487-92158405	rs139629612	1
cg00043080	19	40853155	R	II	PLD3	TSS1500	shore	TSS1500-shore	chr19:40854180-40854733	rs551323401;rs138680275	30;17
cg00043430	9	102668155	R	II	STX17	TSS1500	shore	TSS1500-shore	chr9:102668916-102669473	rs577792945;rs117329850	31;27
cg00043784	2	64438040	R	II		IGR	opensea	IGR-opensea		rs535874546;rs115345340;rs574293916	37;18;2
cg00043949	6	169900951	F	I	WDR27	Body	opensea	Body-opensea		rs527992339;rs543054755;rs185489203;rs73789978	8;27;37;39
cg00044170	12	2986348	R	I	FOXM1	TSS200	island	TSS200-island	chr12:2985978-2986639
cg00044968	11	116644101	F	II	BUD13	TSS1500	shore	TSS1500-shore	chr11:116643309-116643892	rs184386402;rs564256601;rs79086998	29;38;43
cg00045763	5	111093619	F	II	NREP	5'UTR	island	5'UTR-island	chr5:111093438-111093980	rs531158291	36
cg00046018	1	202318086	R	I	PPP1R12B	1stExon	island	1stExon-island	chr1:202317657-202318196	rs557937540;rs578087903	44;20
cg00046336	2	118617230	R	II		IGR	island	IGR-island	chr2:118616575-118618163	rs2570188;rs544409455;rs562513062;rs62192648	31;13;12;10
cg00046571	11	77671194	R	II	INTS4	Body	opensea	Body-opensea
cg00046710	9	140135483	F	II	TUBB4B	TSS1500	island	TSS1500-island	chr9:140134706-140136568
cg00046819	9	71614974	R	II	PIP5K1B	Body	opensea	Body-opensea		rs144884710;rs78496277;rs114282417	51;33;29
cg00046913	16	1877150	F	I	HAGH	5'UTR	island	5'UTR-island	chr16:1876113-1877633	rs545879432;rs559334672;rs28364709;rs548865046	1;15;25;50
cg00047815	22	45311501	F	II	PHF21B	Body	shore	Body-shore	chr22:45312218-45312475	rs543215817	25
cg00048746	17	42976844	F	II	CCDC103	TSS1500	island	TSS1500-island	chr17:42976710-42977118	rs578171486;rs539029485	8;36
cg00048823	14	20923261	F	I	OSGEP	1stExon	island	1stExon-island	chr14:20922740-20924023	rs3136814;rs150564934	36;47
cg00049718	1	115300559	F	I	CSDE1	5'UTR	opensea	5'UTR-opensea		rs560682695;rs192718617;rs201293540;rs561521063	0;17;37;48
cg00049868	2	11245407	F	I		IGR	opensea	IGR-opensea		rs549510050	2
cg00049914	6	42952033	F	II	PPP2R5D	TSS1500	opensea	TSS1500-opensea		rs535533772;rs555477266;rs575225028	10;19;30
cg00049973	17	58603597	R	I	APPBP2	TSS200	island	TSS200-island	chr17:58603022-58603710	rs61735446;rs35410770	40;27
cg00050152	5	180479829	R	I	BTNL9	Body	island	Body-island	chr5:180479585-180480959
cg00050284	10	13966743	F	II	FRMD4A	Body	opensea	Body-opensea		rs571480715	35
cg00050342	18	61162048	R	II	SERPINB5	Body	opensea	Body-opensea
cg00051179	5	161274695	F	I	GABRA1	TSS1500	opensea	TSS1500-opensea		rs561037022;rs531309432;rs549709563;rs570926746	13;16;22;47
cg00051782	3	193859210	F	II		IGR	island	IGR-island	chr3:193858770-193859695
cg00052422	3	41240987	R	I	CTNNB1	5'UTR	island	5'UTR-island	chr3:41240162-41241631	rs552360614;rs532530532	17;13
cg00052550	2	238969457	F	I	SCLY	TSS200	island	TSS200-island	chr2:238969080-238969919	rs377739361;rs528854138;rs180979651;rs562411893	0;14;26;42
cg00052964	2	85135823	R	II		IGR	shelf	IGR-shelf	chr2:85131950-85132234	rs543622767;rs561920490;rs529200877	42;6;1
cg00053010	17	46089788	F	I		IGR	island	IGR-island	chr17:46089636-46089851	rs35662223;rs577533960	25;29
cg00053261	7	53103214	F	II	POM121L12	TSS200	shore	TSS200-shore	chr7:53103275-53103801	rs564581442;rs10229649	6;43
cg00053373	17	7554827	F	II	ATP1B2	1stExon	island	1stExon-island	chr17:7554139-7555338	rs527725561;rs148161831	20;41
cg00053507	13	42623481	F	II	DGKH	Body	island	Body-island	chr13:42623339-42623560
cg00054248	17	74303798	F	I	QRICH2	TSS200	island	TSS200-island	chr17:74303478-74304428	rs535934194;rs3803738;rs575586637	33;34;42
cg00054702	5	135528543	F	II	LOC389332	Body	island	Body-island	chr5:135527056-135528978	rs147975378	22
cg00054706	2	68289972	R	II	C1D	5'UTR	opensea	5'UTR-opensea		rs184224239;rs373556252	49;23
cg00055557	20	53092474	F	II	DOK5	1stExon	island	1stExon-island	chr20:53091733-53092993	rs142360201;rs200877470;rs145031079	20;33;41
cg00056074	2	131485150	R	II		IGR	island	IGR-island	chr2:131485149-131485460	rs147176663;rs555604116	18;2
cg00057317	8	11725492	F	II	CTSB	5'UTR	island	5'UTR-island	chr8:11725059-11725600	rs11548599	21
cg00057324	6	47750042	F	II	OPN5	Body	opensea	Body-opensea		rs550046252;rs546879440;rs371753847	0;1;20
cg00057569	10	95462548	F	II	C10orf4	TSS1500	shore	TSS1500-shore	chr10:95462160-95462500	rs12250970;rs549623674;rs11187599	16;21;41
cg00057661	7	127228948	F	II	ARF5	Body	island	Body-island	chr7:127227758-127229039	rs145530788;rs148423381;rs534519389	28;46;51
cg00057676	1	178512141	R	II	C1orf220	Body	island	Body-island	chr1:178511362-178512356
cg00057700	10	124768526	R	II	ACADSB	1stExon	island	1stExon-island	chr10:124767758-124768897	rs371211749;rs563472823	15;4
cg00057840	2	240076109	F	II	HDAC4	Body	opensea	Body-opensea		rs573453346;rs540967485	6;41
cg00058061	8	41291663	R	II		IGR	opensea	IGR-opensea		rs185075782;rs560279220	43;1
cg00058113	6	33239977	R	I	VPS52	TSS1500	island	TSS1500-island	chr6:33239326-33240099	rs544132791;rs565421051;rs532781237	24;5;2
cg00058771	10	103347979	R	II	POLL	TSS200	island	TSS200-island	chr10:103347679-103348215	rs551466862;rs149532481;rs536672963	45;18;5
cg00059424	22	30988148	R	II	PES1	TSS1500	island	TSS1500-island	chr22:30987605-30988384	rs138938937	43
cg00059664	10	72358846	R	I	PRF1	Body	shore	Body-shore	chr10:72360255-72360605	rs140281371;rs202217604;rs368524364;rs144004164	45;30;3;1
cg00059740	7	134855689	F	II	C7orf49	TSS200	island	TSS200-island	chr7:134854975-134855696	rs62481876;rs2288239;rs76510925;rs113709760	30;35;36;39
cg00059880	5	171761658	F	II	SH3PXD2B	3'UTR	opensea	3'UTR-opensea		rs543179189;rs113110939	3;28
cg00059911	12	113908960	F	II	LHX5	Body	island	Body-island	chr12:113908887-113910681	rs563271744;rs575180299	44;47
cg00060287	17	48278086	F	II	COL1A1	Body	island	Body-island	chr17:48276877-48279008	rs534528209;rs547759590;rs567274290	16;35;49
cg00060762	15	52264133	R	II	LEO1	TSS200	island	TSS200-island	chr15:52263568-52264225	rs17612102;rs554015336	41;37
cg00061145	1	229570582	R	I	ACTA1	TSS1500	island	TSS1500-island	chr1:229567206-229570684	rs542717928	11
cg00061233	1	168051926	F	II	GPR161	3'UTR	opensea	3'UTR-opensea
cg00061678	1	170776719	R	II		IGR	opensea	IGR-opensea		rs377533009	2
cg00062873	7	124765471	R	I		IGR	opensea	IGR-opensea		rs573114699;rs114411402;rs564815042;rs575189104;rs543992560	47;34;28;22;5
cg00063006	6	32847530	R	I	PPP1R2P1	Body	island	Body-island	chr6:32847498-32847846	rs572367928;rs113283170;rs142245469;rs118156221;rs544552856	46;32;19;15;1
cg00063066	6	126661328	R	I	C6orf173	5'UTR	island	5'UTR-island	chr6:126661135-126661387	rs367748361;rs367746527;rs186040085	35;25;5
cg00063246	8	55242836	F	II		IGR	opensea	IGR-opensea		rs571835920;rs537214765	21;42
cg00063291	5	1055962	F	II	SLC12A7	Body	shore	Body-shore	chr5:1056321-1056685	rs570236990;rs79026744	44;45
cg00063567	2	54014461	F	I	ERLEC1	1stExon	island	1stExon-island	chr2:54013801-54014498	rs138692151;rs545954179	23;29
cg00063945	18	3450342	R	II	TGIF1	5'UTR	island	5'UTR-island	chr18:3448006-3452360	rs527941062;rs547683581	25;21
cg00064154	19	53361063	F	II	ZNF468	TSS200	island	TSS200-island	chr19:53360824-53361067	rs555356230	14
cg00064347	3	197477238	R	I	FYTTD1	Body	island	Body-island	chr3:197476262-197477556	rs6806100;rs550355724	43;1
cg00064950	17	7184216	F	II	SLC2A4	TSS1500	island	TSS1500-island	chr17:7184024-7185687	rs562620323	22
cg00065071	1	113162105	F	II	ST7L	TSS200	island	TSS200-island	chr1:113161591-113162571	rs117684232	39
cg00065408	12	49212475	R	II	CACNB3	TSS200	island	TSS200-island	chr12:49212162-49212642
cg00065726	3	194406929	F	II	FAM43A	5'UTR	island	5'UTR-island	chr3:194406440-194409045	rs572251216;rs1773221;rs1773220;rs63360263	20;37;37;38
cg00065919	3	48956159	F	I	C3orf71	1stExon	island	1stExon-island	chr3:48955810-48956938
cg00065921	2	37458357	R	II	CEBPZ	Body	shore	Body-shore	chr2:37458398-37459199	rs563339659	7
cg00065935	3	120627088	R	I	STXBP5L	1stExon	island	1stExon-island	chr3:120626880-120627579	rs565041987;rs146476187;rs544450726	42;5;4
cg00066151	10	114571179	R	II	VTI1A	Body	opensea	Body-opensea		rs141312425	31
cg00066153	11	125550744	F	II	ACRV1	1stExon	opensea	1stExon-opensea		rs113374162;rs112114009	1;12
cg00066413	2	113347428	F	II		IGR	opensea	IGR-opensea		rs144991445	1
cg00066499	1	26826677	F	I		IGR	island	IGR-island	chr1:26826676-26827474
cg00066508	12	110355602	R	II	TCHP	3'UTR	opensea	3'UTR-opensea		rs549684295	9
cg00066671	1	102462590	R	I	OLFM3	5'UTR	opensea	5'UTR-opensea		rs553381835	43
cg00067049	15	78294510	R	II	TBC1D2B	Body	opensea	Body-opensea		rs192866176;rs141474996	10;1
cg00067102	1	241803367	F	II	OPN3	1stExon	island	1stExon-island	chr1:241802960-241803649	rs137989013;rs145882594;rs201734451;rs567249722	3;17;38;43
cg00067365	5	43121575	R	I	ZNF131	TSS200	island	TSS200-island	chr5:43120926-43122005	rs78876756	10
cg00067742	2	1926888	R	II	MYT1L	Body	opensea	Body-opensea
cg00068174	14	68157016	R	II	RDH11	Body	opensea	Body-opensea		rs201038531	23
cg00068377	1	3275180	F	I	PRDM16	Body	island	Body-island	chr1:3275029-3275284	rs528981476;rs114841495	22;27
cg00068621	5	150080765	F	II	RBM22	TSS200	shore	TSS200-shore	chr5:150080131-150080703
cg00068779	4	189956957	R	II		IGR	opensea	IGR-opensea		rs531687037;rs73875653	51;29
cg00069432	8	99836388	R	II	STK3	Body	shore	Body-shore	chr8:99837461-99837936	rs560461621	36
cg00069969	13	33646763	F	II		IGR	opensea	IGR-opensea		rs547914105	48
cg00070680	7	137531956	F	II	DGKI	TSS1500	island	TSS1500-island	chr7:137531125-137532382	rs115759654	28
cg00071382	10	5810005	R	II	GDI2	Body	opensea	Body-opensea		rs182109307;rs546044199;rs142230841	18;3;1
cg00071408	8	22864908	R	I	RHOBTB2	Body	shore	Body-shore	chr8:22864324-22864588	rs150618811;rs142645813;rs200370658;rs61732771	50;37;25;22
cg00071446	3	120025256	F	II		IGR	shore	IGR-shore	chr3:120025415-120026241
cg00071605	8	20082160	F	II		IGR	opensea	IGR-opensea		rs535186578;rs546620361	1;7
cg00071751	10	91461194	F	I	KIF20B	TSS200	island	TSS200-island	chr10:91460899-91461615	rs561182233;rs530321685;rs117677269	6;34;42
cg00072317	20	47835739	F	II	DDX27	TSS200	shore	TSS200-shore	chr20:47835783-47836067	rs144596881;rs562493061	1;21
cg00072369	5	52405845	R	II	MOCS2	TSS1500	shore	TSS1500-shore	chr5:52405269-52405767	rs145888616;rs556619624	37;28
cg00072406	22	19104260	R	II	DGCR2	Body	opensea	Body-opensea		rs534016919;rs554244302	2;1
cg00073550	4	831829	R	II		IGR	shelf	IGR-shelf	chr4:828148-828360	rs569841895	2
cg00073592	11	43419565	R	II	TTC17	Body	opensea	Body-opensea		rs147854498	25
cg00074086	7	4901785	R	II	PAPOLB	TSS200	shore	TSS200-shore	chr7:4901336-4901753	rs527592182;rs200752176;rs10275572	44;34;29
cg00074132	2	136499303	R	I	UBXN4	5'UTR	island	5'UTR-island	chr2:136499145-136500144	rs567920705;rs539838224	16;11
cg00075634	4	185940595	F	II	HELT	Body	island	Body-island	chr4:185939222-185942747
cg00075649	5	43477891	F	II	C5orf28	5'UTR	opensea	5'UTR-opensea		rs187865851	11
cg00075768	13	31040106	F	I	HMGB1	TSS200	opensea	TSS200-opensea		rs528820914;rs540990424	16;27
cg00077017	3	57994273	F	I	FLNB	1stExon	island	1stExon-island	chr3:57993838-57994704	rs550868750;rs199846967	4;27
cg00077281	15	58840596	F	I	LIPC	Body	opensea	Body-opensea		rs559559933;rs199867464;rs61731970	9;27;50
cg00077307	22	42999089	R	II	POLDIP3	Body	opensea	Body-opensea		rs200930073;rs139233981	44;34
cg00078130	1	155248349	R	II	HCN3	Body	shore	Body-shore	chr1:155246991-155247748	rs549467329	48
cg00078782	3	42142753	F	II	TRAK1	Body	opensea	Body-opensea
cg00078940	5	134734932	F	I	H2AFY	TSS200	island	TSS200-island	chr5:134734096-134735261	rs561389700;rs531711746	1;23
cg00079076	15	91565775	F	I	VPS33B	5'UTR	island	5'UTR-island	chr15:91565454-91565920	rs145751205;rs11073967;rs529970759	18;29;47
cg00079302	19	1439985	F	II	RPS15	Body	island	Body-island	chr19:1439951-1440423	rs536221393	48
cg00079638	15	45003652	R	I	B2M	TSS200	island	TSS200-island	chr15:45003460-45004345	rs146230832	34
cg00079778	8	124025981	F	II	DERL1	3'UTR	opensea	3'UTR-opensea		rs188557154;rs575426208	29;34
cg00080012	11	85955689	F	II	EED	TSS200	shore	TSS200-shore	chr11:85955808-85956517
cg00080123	5	176853446	R	II	GRK6	TSS1500	island	TSS1500-island	chr5:176852953-176854125
cg00080489	11	89895657	R	II	NAALAD2	Body	opensea	Body-opensea		rs138648170;rs182801444;rs188270674	25;19;16
cg00080578	14	55821133	F	II		IGR	opensea	IGR-opensea		rs560572493;rs527703402	8;24
cg00080816	6	160411080	F	II	IGF2R	Body	opensea	Body-opensea		rs140807171;rs111564517;rs527379756	2;16;18
cg00081270	20	13975880	F	I	MACROD2	TSS1500	island	TSS1500-island	chr20:13975768-13976287
cg00081439	10	743761	F	II		IGR	shore	IGR-shore	chr10:743240-743479	rs187313409;rs540521316	22;23
cg00081574	2	222437836	R	II	EPHA4	TSS1500	island	TSS1500-island	chr2:222436034-222438941	rs560526529;rs3840474	49;26
cg00081975	17	48712370	R	I	ABCC3	Body	island	Body-island	chr17:48712050-48712705	rs11568609;rs201886646	43;36
cg00082178	6	169625414	F	II	THBS2	Body	shelf	Body-shelf	chr6:169622297-169622520
cg00082235	12	6664536	F	II	IFFO1	1stExon	island	1stExon-island	chr12:6664425-6665336	rs7965594;rs142794007;rs201255792	39;45;50
cg00082426	2	61763737	R	II	XPO1	5'UTR	shore	5'UTR-shore	chr2:61765406-61766091	rs145722988;rs560060231;rs527404255	51;50;33
cg00082472	18	74639414	F	II	ZNF236	Body	opensea	Body-opensea		rs117481741	19
cg00082476	7	128827530	R	II	SMO	TSS1500	shore	TSS1500-shore	chr7:128828333-128829366	rs144672717	14
cg00082713	3	44038484	F	II		IGR	island	IGR-island	chr3:44036407-44041104
cg00082806	6	84065323	F	II	ME1	Body	opensea	Body-opensea		rs573783166;rs181902868	1;12
cg00083067	19	1387570	R	II	NDUFS7	Body	island	Body-island	chr19:1387527-1388009	rs544697051;rs556891539	44;31
cg00083765	8	144923196	F	I	NRBP2	5'UTR	shore	5'UTR-shore	chr8:144923490-144923808
cg00083801	17	4448531	F	I	MYBBP1A	Body	opensea	Body-opensea		rs551076431;rs561399448	0;40
cg00084687	7	92076896	F	I	GATAD1	1stExon	island	1stExon-island	chr7:92076699-92077395	rs560943972;rs529961831	38;44
cg00084888	10	81838852	F	I	TMEM254	Body	island	Body-island	chr10:81838359-81839078	rs61748824;rs143691303	12;51
cg00085830	1	182808254	F	II	DHX9	TSS200	shore	TSS200-shore	chr1:182808312-182809122
cg00086871	4	6988644	F	II	TBC1D14	Body	island	Body-island	chr4:6988305-6989373	rs138964792;rs140265362;rs1048009	15;31;33
cg00086926	11	125296733	F	II	PKNOX2	Body	opensea	Body-opensea		rs369367140;rs553735881;rs532305501	0;46;51
cg00086941	3	124034100	F	II	KALRN	Body	opensea	Body-opensea
cg00087098	4	76598919	F	II	G3BP2	TSS1500	island	TSS1500-island	chr4:76597635-76598920	rs372636605;rs548572970	8;45
cg00087195	5	7869293	R	I	MTRR	1stExon	island	1stExon-island	chr5:7868863-7869840	rs148984781	17
cg00087298	7	33149137	F	I	RP9	TSS200	island	TSS200-island	chr7:33148607-33149317	rs117768176	47
cg00087368	6	100896392	R	II	SIM1	Body	shore	Body-shore	chr6:100897080-100897621	rs201781365	8
cg00087728	6	33385262	F	II	CUTA	Body	shore	Body-shore	chr6:33385678-33386262	rs139820365	36
cg00087906	16	55513415	F	I	MMP2	1stExon	island	1stExon-island	chr16:55513220-55513526	rs41503347	27
cg00088026	12	117628347	F	I	FBXO21	TSS200	island	TSS200-island	chr12:117627650-117628488	rs184256529	45
cg00088227	7	127225777	R	I	GCC1	TSS200	island	TSS200-island	chr7:127225200-127225950	rs551532026;rs3757794;rs527574889;rs548967722;rs567228397	43;29;24;12;3
cg00089122	12	20603672	F	II	PDE3A	Body	opensea	Body-opensea		rs555942525;rs141351564;rs114468159	0;1;20
cg00089224	5	134369116	F	II	PITX1	Body	island	Body-island	chr5:134368578-134370466	rs546943722	43
cg00089425	3	97728992	R	II	GABRR3	Body	opensea	Body-opensea		rs554662136;rs551656157	26;2
cg00089783	16	16261857	R	II	ABCC6	Body	opensea	Body-opensea		rs561339877;rs531765956;rs550183419	48;2;1
cg00089798	12	62585204	R	II	FAM19A2	5'UTR	island	5'UTR-island	chr12:62584768-62586268	rs189349227	46
cg00090103	1	155920763	F	I	ARHGEF2	Body	island	Body-island	chr1:155920651-155920898	rs558391598	1
cg00090105	1	182538701	R	II		IGR	opensea	IGR-opensea		rs74128976	1
cg00090338	19	32835826	F	II	ZNF507	TSS1500	shore	TSS1500-shore	chr19:32836353-32836840	rs570960559;rs539931384;rs58968052	8;16;49
cg00090648	1	226187276	R	I	C1orf55	TSS1500	island	TSS1500-island	chr1:226186803-226187336
cg00090731	4	26862057	R	II	STIM2	TSS1500	island	TSS1500-island	chr4:26862031-26863238	rs531293558;rs79065968	35;17
cg00090865	3	43663694	R	I	ANO10	TSS200	island	TSS200-island	chr3:43663661-43663906
cg00090936	3	69592090	F	II		IGR	shore	IGR-shore	chr3:69591011-69592050	rs535032984	0
cg00091162	1	167906284	R	I	BRP44	TSS1500	island	TSS1500-island	chr1:167905027-167906801	rs203788;rs541832530;rs557183345;rs575553925;rs546342887	47;18;17;15;11
cg00091589	16	87753704	F	II	KLHDC4	Body	shore	Body-shore	chr16:87754008-87754285	rs371564507;rs375023648	32;47
cg00091693	17	39041602	R	II	KRT20	TSS200	opensea	TSS200-opensea		rs557751782;rs73983134	49;48
cg00092383	7	157075207	F	I		IGR	shelf	IGR-shelf	chr7:157071802-157072845	rs58112824;rs576248065;rs543572885;rs1182430	13;21;25;32
cg00092389	16	27561478	R	I	GTF3C1	TSS1500	island	TSS1500-island	chr16:27560979-27561560	rs551781227;rs571719312;rs74016091;rs201265094;rs554319752	49;45;37;10;8
cg00092565	21	47515209	F	I		IGR	shelf	IGR-shelf	chr21:47517651-47518999	rs142425838;rs151299360	0;38
cg00092590	3	62203239	R	II	PTPRG	Body	opensea	Body-opensea		rs183828029;rs371181898;rs576118471	15;14;1
cg00093080	12	117421224	F	II	FBXW8	Body	opensea	Body-opensea
cg00093815	8	29953478	R	II	LEPROTL1	Body	island	Body-island	chr8:29952635-29953584	rs544898584	25
cg00093888	1	180245522	R	II		IGR	opensea	IGR-opensea		rs140862;rs578242383	43;2
cg00093890	4	106817692	R	II	NPNT	Body	island	Body-island	chr4:106816415-106817769
cg00094155	22	51021438	F	II	CHKB-CPT1B	TSS200	island	TSS200-island	chr22:51020656-51021817	rs528666093;rs114926682	6;41
cg00094487	15	65255928	R	II	SPG21	3'UTR	opensea	3'UTR-opensea		rs74019392;rs547532357;rs200172223;rs142839353	44;43;20;2
cg00094739	17	77179999	F	II	HRNBP3	5'UTR	island	5'UTR-island	chr17:77178828-77180229	rs565722742	27
cg00094751	7	99692902	R	II	MCM7	Body	opensea	Body-opensea		rs537112297;rs559120697;rs570988737	24;22;2
cg00094755	2	31178596	F	II	GALNT14	ExonBnd	opensea	ExonBnd-opensea		rs200913085;rs41291165;rs201974341	0;19;30
cg00095027	7	87563525	F	I	ADAM22	TSS200	island	TSS200-island	chr7:87563342-87564571
cg00095276	5	1068111	F	II	SLC12A7	Body	shore	Body-shore	chr5:1068746-1069000
cg00095463	12	99038235	R	II	IKBIP	Body	shore	Body-shore	chr12:99038272-99039483	rs555815025;rs373031668;rs534922998	41;30;27
cg00095493	20	34130037	F	II	ERGIC3	Body	island	Body-island	chr20:34129537-34130038	rs564051475	24
cg00095678	11	120196371	F	II	TMEM136	5'UTR	island	5'UTR-island	chr11:120195805-120196372	rs533312051;rs552327852;rs117528655	19;36;38
cg00095870	19	1119388	F	II	SBNO2	Body	island	Body-island	chr19:1118907-1120215	rs117907130;rs541523250;rs547192432;rs559361414	2;4;26;40
cg00095936	3	154039997	F	II	DHX36	Body	shelf	Body-shelf	chr3:154042004-154042376	rs548922680;rs6810120;rs116322600	14;49;51
cg00096039	15	25650950	R	II	UBE3A	Body	opensea	Body-opensea
cg00096260	1	22051712	F	II	USP48	Body	opensea	Body-opensea		rs568396688;rs535925279	0;12
cg00096419	3	9994967	F	II	PRRT3	TSS1500	shore	TSS1500-shore	chr3:9993730-9994136	rs146801627	43
cg00096979	16	2116141	F	I	TSC2	Body	shore	Body-shore	chr16:2114025-2114244	rs370688058;rs572461231;rs374102087;rs6600184	1;9;17;18
cg00097237	7	135483974	R	II		IGR	opensea	IGR-opensea		rs74387254;rs74852387	42;2
cg00097340	10	98670763	F	II	LCOR	5'UTR	opensea	5'UTR-opensea		rs537913462	0
cg00097539	10	101946149	F	II	ERLIN1	TSS1500	shore	TSS1500-shore	chr10:101945571-101945907	rs28372850;rs572725049	10;44
cg00098239	19	7599173	R	II	PNPLA6	TSS1500	island	TSS1500-island	chr19:7598413-7601008
cg00098286	10	118404628	F	II	PNLIPRP2	3'UTR	opensea	3'UTR-opensea		rs139617874;rs371141952	1;24
cg00098693	1	185703201	F	II	HMCN1	TSS1500	shore	TSS1500-shore	chr1:185703458-185703662
cg00098718	15	81072600	R	II	KIAA1199	5'UTR	island	5'UTR-island	chr15:81071267-81073220	rs563451510	35
cg00098799	15	99409360	F	I	IGF1R	Body	opensea	Body-opensea		rs191242150;rs45467302	12;28
cg00098814	15	66679050	R	II	MAP2K1	TSS200	island	TSS200-island	chr15:66678895-66679963	rs531194129;rs544567955;rs561558500	45;8;4
cg00100680	4	4406200	R	I	D4S234E	Body	opensea	Body-opensea		rs530082955;rs530287437	1;1
cg00101115	17	56429878	R	I	SUPT4H1	TSS1500	island	TSS1500-island	chr17:56429455-56429906
cg00101260	17	53426657	R	II		IGR	opensea	IGR-opensea		rs528347862;rs375664548	48;46
cg00101453	22	30685584	R	I	GATSL3	1stExon	island	1stExon-island	chr22:30685195-30685904	rs556849527;rs1860217	35;26
cg00101555	2	39185781	R	II	LOC100271715	Body	shore	Body-shore	chr2:39186777-39187968	rs562771197;rs574167990;rs541541959;rs560055714	49;34;31;4
cg00101986	1	25071756	F	I	CLIC4	TSS200	island	TSS200-island	chr1:25071352-25072586	rs576627370;rs543625817	5;46
cg00102023	18	5295791	F	II	ZFP161	TSS200	island	TSS200-island	chr18:5295323-5297099	rs532880354	3
cg00102078	6	136242035	F	II	PDE7B	Body	opensea	Body-opensea		rs530196629;rs183974906	0;23
cg00102093	1	232345923	R	II		IGR	opensea	IGR-opensea
cg00102126	8	130900744	F	II	FAM49B	Body	opensea	Body-opensea		rs575645737;rs145622351	1;19
cg00102841	2	136289450	F	II	ZRANB3	TSS1500	island	TSS1500-island	chr2:136288970-136289715	rs13395369;rs559660788	21;43
cg00103132	1	45956932	F	II	TESK2	TSS200	shore	TSS200-shore	chr1:45956345-45956893	rs572559341;rs541601327	37;47
cg00103200	1	94083008	F	II	BCAR3	Body	opensea	Body-opensea		rs540986618;rs143761851	2;48
cg00103528	18	12569478	F	II	SPIRE1	Body	opensea	Body-opensea		rs1864532;rs573547423	8;32
cg00104059	8	69008213	R	II	PREX2	Body	opensea	Body-opensea		rs576021992;rs151251103	46;7
cg00104267	9	116102740	F	II	WDR31	TSS200	shore	TSS200-shore	chr9:116102409-116102717	rs141972027;rs74621275	16;47
cg00104839	11	576294	R	I	LOC143666	TSS1500	island	TSS1500-island	chr11:575464-577093	rs112494810;rs542591949;rs555977784	49;16;12
cg00106302	19	51846803	F	II	VSIG10L	TSS1500	shelf	TSS1500-shelf	chr19:51843075-51843926	rs547133566;rs553053042	12;32
cg00106499	7	44163141	F	I	POLD2	1stExon	island	1stExon-island	chr7:44162850-44163720	rs113828704	3
cg00106501	15	41186668	F	II	VPS18	1stExon	island	1stExon-island	chr15:41186255-41187169	rs570040160;rs183353147	0;1
cg00107016	17	39890994	R	I	HAP1	TSS200	island	TSS200-island	chr17:39889956-39891489	rs562759296;rs142096285	32;26
cg00107521	9	140609882	R	II	EHMT1	Body	shelf	Body-shelf	chr9:140612441-140612681	rs548591847;rs549025809;rs573296667	29;12;2
cg00107632	4	37828500	F	II	PGM2	Body	island	Body-island	chr4:37828144-37828945	rs376962184	9
cg00107904	17	73898477	F	II	MRPL38	Body	shelf	Body-shelf	chr17:73900526-73901353	rs146743714;rs375109565;rs554081777	0;1;2
cg00108038	12	1609245	R	II	LOC100292680	TSS1500	opensea	TSS1500-opensea
cg00108277	3	49840710	R	I	C3orf54	1stExon	island	1stExon-island	chr3:49840103-49841191	rs553612120;rs568599377;rs6798339	34;2;1
cg00108519	1	214121040	F	II	PROX1-AS1	Body	opensea	Body-opensea		rs529289817;rs185252072	5;33
cg00108569	22	24819864	R	I		IGR	island	IGR-island	chr22:24819537-24820810	rs531739293	25
cg00108850	4	128802294	R	II	PLK4	1stExon	island	1stExon-island	chr4:128801886-128802696	rs200812457	10
cg00109062	20	39655980	F	II	TOP1	TSS1500	shore	TSS1500-shore	chr20:39657061-39658412	rs185232134	0
cg00109271	3	8501152	R	II	LMCD1-AS1	Body	opensea	Body-opensea		rs539860074;rs558012516;rs531963334;rs543942030;rs145044873	31;27;14;2;1
cg00109356	13	26625307	F	I	SHISA2	TSS200	island	TSS200-island	chr13:26624725-26626265	rs117691404	23
cg00109433	5	79927558	F	II	DHFR	Body	opensea	Body-opensea		rs553268568	27
cg00109643	11	85780154	R	I	PICALM	TSS200	island	TSS200-island	chr11:85779725-85780397	rs192903423;rs370347716;rs568939146	45;26;19
cg00110192	15	67547258	F	II	IQCH	1stExon	island	1stExon-island	chr15:67546789-67547410	rs377745050;rs200974020;rs3743347	4;28;43
cg00110277	10	97668174	F	II	C10orf131	5'UTR	shore	5'UTR-shore	chr10:97667243-97667978	rs528418908;rs548364301	3;16
cg00110675	6	31698047	F	I	DDAH2	TSS200	island	TSS200-island	chr6:31695894-31698245	rs549802415;rs571524624;rs532450245;rs805304;rs374730014	9;10;25;41;50
cg00110724	8	144885851	R	I	SCRIB	Body	island	Body-island	chr8:144885269-144886103	rs565033927;rs532105413;rs201727511	49;46;4
cg00110769	1	110122089	F	II	GNAI3	Body	opensea	Body-opensea
cg00111436	12	121837826	R	I	RNF34	TSS200	island	TSS200-island	chr12:121837380-121838396	rs533557952;rs112786606;rs558215799	22;15;1
cg00111893	6	109103695	R	I		IGR	opensea	IGR-opensea		rs573986741	5
cg00111946	5	150488897	F	II	ANXA6	Body	opensea	Body-opensea		rs13355246;rs558343729;rs371606582	0;1;38
cg00112517	17	37783011	R	II	PPP1R1B	TSS200	shore	TSS200-shore	chr17:37783314-37783919	rs536536971	26
cg00112780	1	228645462	F	I	HIST3H2BB	TSS1500	island	TSS1500-island	chr1:228645196-228646434	rs538508693;rs942855	6;13
cg00113195	1	28144123	R	II	STX12	Body	opensea	Body-opensea		rs184718432;rs568832106	44;25
cg00113712	1	2386451	F	II		IGR	shore	IGR-shore	chr1:2387669-2388086	rs569513513	40
cg00113911	22	50733775	F	II	PLXNB2	5'UTR	opensea	5'UTR-opensea		rs542374616;rs563647893;rs28625946	20;39;43
cg00114944	6	139350067	R	II	C6orf115	5'UTR	island	5'UTR-island	chr6:139349955-139350740	rs576782341;rs543774155	20;11
cg00115040	22	22011917	R	I		IGR	island	IGR-island	chr22:22011565-22012516	rs545017065	43
cg00115101	1	36689877	F	I	THRAP3	TSS200	island	TSS200-island	chr1:36689759-36690087
cg00115180	11	61196867	R	II	SDHAF2	TSS1500	shore	TSS1500-shore	chr11:61196921-61197697	rs541138809	31
cg00116058	5	154320652	R	I	MRPL22	5'UTR	shelf	5'UTR-shelf	chr5:154317459-154317930	rs549768454;rs186984050;rs529269361;rs201800698	14;9;8;6
cg00116289	5	32380243	F	II	ZFR	Body	opensea	Body-opensea
cg00116412	15	50474597	F	I	SLC27A2	5'UTR	island	5'UTR-island	chr15:50474322-50475186	rs562304199	42
cg00116882	12	6810055	F	II	PIANP	TSS1500	shore	TSS1500-shore	chr12:6809214-6809816
cg00117172	1	25255838	F	II	RUNX3	Body	island	Body-island	chr1:25255527-25259005	rs534617604;rs79784290;rs113900467	3;12;22
cg00117506	7	137693382	F	II		IGR	opensea	IGR-opensea		rs144000388	1
cg00117896	6	31778194	R	II	HSPA1L	Body	shelf	Body-shelf	chr6:31774475-31774862	rs61730572;rs544006150;rs139969031	24;17;1
cg00117913	8	100025388	R	II	VPS13B	TSS200	island	TSS200-island	chr8:100025146-100025999
cg00117914	22	50479197	F	II	TTLL8	Body	opensea	Body-opensea		rs560912839	41
cg00118500	1	57385328	R	II		IGR	opensea	IGR-opensea		rs190060326	13
cg00118507	1	113215934	F	II	MOV10	TSS1500	shore	TSS1500-shore	chr1:113217475-113218097	rs568328374	43
cg00118542	7	52736744	R	II		IGR	opensea	IGR-opensea		rs11238221;rs192304297;rs565569495	19;3;2
cg00118684	18	13726609	F	I	RNMT	TSS200	island	TSS200-island	chr18:13725979-13727370	rs536567077;rs114367337	0;43
cg00119011	13	45694603	R	I	GTF2F2	TSS200	island	TSS200-island	chr13:45694522-45694966	rs186466166	51
cg00119057	18	32073462	R	II	DTNA	1stExon	island	1stExon-island	chr18:32073444-32074292	rs559284211;rs369004840	46;11
cg00119557	1	201751714	R	I	RNU6-79P	Body	opensea	Body-opensea		rs139817538;rs148910516;rs529381680;rs142676871	21;18;14;2
cg00119986	17	37774457	F	II		IGR	island	IGR-island	chr17:37774076-37774591
cg00121147	1	202976339	R	II	TMEM183A	TSS200	island	TSS200-island	chr1:202976328-202977028	rs57610948;rs111306529	32;20
cg00121158	9	6757826	F	II	KDM4C	5'UTR	island	5'UTR-island	chr9:6757336-6758872	rs553689846;rs565843210	12;27
cg00121640	9	120176515	R	II	ASTN2	Body	island	Body-island	chr9:120175253-120177496	rs553744384;rs576985515;rs545655257;rs139665806;rs576095557;rs541519039	44;42;36;26;6;1
cg00122215	14	68086827	R	II	ARG2	Body	island	Body-island	chr14:68086277-68086957	rs143687219	27
cg00122310	16	57769432	F	I	KATNB1	TSS1500	shore	TSS1500-shore	chr16:57769596-57769973	rs568035595;rs529043118	45;47
cg00122653	1	101846809	R	II		IGR	opensea	IGR-opensea		rs577712185;rs56360252;rs186937132	44;37;34
cg00122781	2	231655422	R	II	CAB39	Body	opensea	Body-opensea		rs190911425	34
cg00122840	5	36151998	R	I	LMBRD2	1stExon	island	1stExon-island	chr5:36151497-36152379	rs536181234;rs565416512	31;1
cg00122941	17	4613640	R	II	ARRB2	TSS200	island	TSS200-island	chr17:4613400-4614423	rs559087183;rs34230287;rs140397385	41;12;2
cg00123035	1	151319538	F	II	RFX5	5'UTR	island	5'UTR-island	chr1:151319326-151319545	rs562872791;rs531625379;rs551643185	2;6;16
cg00123238	10	68863995	F	II	CTNNA3	Body	opensea	Body-opensea		rs575119649	1
cg00123920	17	63559646	F	II		IGR	shore	IGR-shore	chr17:63557692-63557931	rs4791168;rs181657097	24;26
cg00124213	4	37977849	F	II	TBC1D1	Body	shore	Body-shore	chr4:37978702-37979595	rs553999193;rs192942100;rs183542904;rs187307296	0;3;13;14
cg00124432	6	30294015	R	I	TRIM39	TSS1500	shore	TSS1500-shore	chr6:30294169-30295071	rs529202544;rs549340335	32;15
cg00124488	6	31509762	R	I	BAT1	1stExon	island	1stExon-island	chr6:31509668-31509896	rs16899756;rs578054708;rs538995701	31;22;11
cg00124695	16	51185039	R	I	SALL1	TSS1500	island	TSS1500-island	chr16:51183699-51188763	rs540028507;rs115449992;rs114566336;rs200502187	40;33;32;1
cg00124774	1	44435563	R	II	DPH2	TSS200	island	TSS200-island	chr1:44435409-44436114	rs532602227	32
cg00125406	4	41937906	F	II	TMEM33	Body	shore	Body-shore	chr4:41937098-41937624	rs566298393	36
cg00125706	8	6312416	F	II	MCPH1	Body	opensea	Body-opensea		rs545294568;rs563798878	42;44
cg00126237	1	58857835	F	II		IGR	opensea	IGR-opensea		rs190112213;rs338933;rs560675741	5;14;21
cg00126636	16	237282	F	II		IGR	island	IGR-island	chr16:236022-237283	rs543626406;rs76910853	1;41
cg00126739	15	69706375	R	II	KIF23	TSS1500	shore	TSS1500-shore	chr15:69706516-69707352
cg00127028	22	24737496	R	II	SPECC1L	TSS1500	opensea	TSS1500-opensea		rs557825725;rs8137109;rs540337647	45;32;1
cg00127424	17	76836804	F	I	USP36	5'UTR	island	5'UTR-island	chr17:76836060-76837438	rs578165866	41
cg00127591	17	74350300	R	II	PRPSAP1	TSS200	island	TSS200-island	chr17:74349151-74350656
cg00127732	19	42757846	F	II	ERF	Body	island	Body-island	chr19:42757495-42759475	rs534698460;rs553265722	15;29
cg00127935	7	36635441	R	II	AOAH	Body	opensea	Body-opensea
cg00128188	10	1095446	F	I	IDI1	TSS1500	island	TSS1500-island	chr10:1094337-1095594	rs541365497;rs114721769;rs578161522;rs375024018	8;12;23;38
cg00128195	10	70319998	F	I	TET1	TSS200	shore	TSS200-shore	chr10:70320130-70320822	rs572601142	51
cg00128361	22	38245362	R	II	EIF3L	TSS200	island	TSS200-island	chr22:38245341-38245681	rs540292713;rs565553361;rs185437710;rs188999931	49;36;35;14
cg00128683	18	60494374	R	II	PHLPP1	Body	opensea	Body-opensea		rs576055100;rs541805852	14;9
cg00128732	5	141258637	F	II	PCDH1	TSS1500	island	TSS1500-island	chr5:141258422-141258816	rs142008106	30
cg00129232	17	37814104	R	I	STARD3	Body	opensea	Body-opensea		rs1877031;rs140618662	26;20
cg00129481	9	35748386	R	II	RGP1	TSS1500	shore	TSS1500-shore	chr9:35748653-35749512	rs148020856;rs140988229	17;12
cg00129774	12	56360414	F	II	CDK2	TSS200	shore	TSS200-shore	chr12:56360467-56360909	rs575683629;rs2069394	26;33
cg00130165	4	66536603	R	II	EPHA5	TSS1500	island	TSS1500-island	chr4:66536065-66536674
cg00130309	20	25677623	F	II	ZNF337	TSS200	island	TSS200-island	chr20:25676700-25677784
cg00130343	1	2032156	R	II	PRKCZ	5'UTR	opensea	5'UTR-opensea		rs570507561;rs139265802	51;40
cg00130569	13	28712395	F	II	PAN3-AS1	Body	island	Body-island	chr13:28712176-28713453	rs531561215	42
cg00131261	8	142287264	F	II		IGR	opensea	IGR-opensea		rs557952577;rs572989983	16;22
cg00131372	5	148651363	R	I	AFAP1L1	TSS200	island	TSS200-island	chr5:148650920-148651772
cg00131618	5	37248984	R	II	C5orf42	5'UTR	island	5'UTR-island	chr5:37248983-37249783	rs549845197	11
cg00132008	8	8752348	F	II	MFHAS1	TSS1500	shore	TSS1500-shore	chr8:8748652-8751478	rs528890300;rs548644980	1;26
cg00132135	12	107155510	R	II	RFX4	3'UTR	opensea	3'UTR-opensea		rs528525529	3
cg00132626	1	47124121	F	II	ATPAF1	5'UTR	opensea	5'UTR-opensea		rs191364857;rs183892380;rs528773019	0;29;32
cg00132716	16	65735154	R	II		IGR	opensea	IGR-opensea		rs543762565;rs9934661;rs576783096	22;20;2
cg00133122	2	85839121	F	I	C2orf68	1stExon	island	1stExon-island	chr2:85838739-85839285	rs564172040;rs576104461	13;14
cg00133654	6	49431435	F	II	CENPQ	5'UTR	shore	5'UTR-shore	chr6:49430934-49431136	rs535843445	30
cg00135257	2	219940379	F	II	NHEJ1	3'UTR	opensea	3'UTR-opensea		rs549191872;rs375661832;rs148252568	0;1;8
cg00135449	15	54255336	F	II		IGR	opensea	IGR-opensea		rs564850961;rs931050;rs541308470;rs560983082	29;33;37;46
cg00135815	13	50656747	F	II	DLEU1	Body	shore	Body-shore	chr13:50655281-50656408	rs566873815;rs531225444;rs7325993	36;43;50
cg00136105	12	102224911	F	II	GNPTAB	TSS1500	shore	TSS1500-shore	chr12:102224262-102224614
cg00136192	19	5978423	F	I	RANBP3	TSS200	island	TSS200-island	chr19:5977440-5978816	rs189646486;rs545351882;rs564447136;rs578081964	0;2;19;20
cg00136212	21	42513481	R	II	LINC00323	Body	opensea	Body-opensea		rs575823978;rs544382854;rs557988042;rs186766762;rs540559488	38;29;15;12;7
cg00136643	12	72057993	R	I	ZFC3H1	TSS1500	shore	TSS1500-shore	chr12:72056768-72057787	rs551740961;rs569630562	23;10
cg00136717	12	133225672	F	II	POLE	ExonBnd	opensea	ExonBnd-opensea		rs5744903;rs5744902	41;42
cg00137314	15	34394207	F	II	EMC7	TSS200	island	TSS200-island	chr15:34393814-34394264
cg00137416	8	104427247	F	II	DCAF13	1stExon	island	1stExon-island	chr8:104426894-104427823	rs199877106;rs543197401;rs555069499;rs148406806;rs143980576	9;18;41;43;48
cg00137585	16	3450828	R	I	ZNF174	TSS1500	island	TSS1500-island	chr16:3450716-3451667	rs550655947	39
cg00137634	6	26055783	F	II		IGR	shore	IGR-shore	chr6:26056167-26056798	rs560682946;rs529710532;rs546352285;rs566590615;rs539219607;rs552844276;rs569567358;rs7741632;rs555310234;rs7741511	0;1;2;3;5;7;8;11;26;27
cg00137652	12	66696023	F	II	HELB	TSS1500	opensea	TSS1500-opensea		rs546369886	46
cg00137828	10	105881754	R	I	C10orf78	TSS200	island	TSS200-island	chr10:105881449-105881947
cg00138497	9	139760673	R	II	EDF1	1stExon	island	1stExon-island	chr9:139760652-139761206	rs141718096	9
cg00138712	10	15001407	F	I	MEIG1	TSS200	island	TSS200-island	chr10:15001272-15001840	rs562086114;rs531094669	7;47
cg00139244	10	31608402	F	I	ZEB1	Body	island	Body-island	chr10:31607227-31610094	rs527819684	20
cg00139283	2	47389420	R	II	CALM2	Body	opensea	Body-opensea		rs575926773;rs3729963	38;13
cg00139304	2	11765120	R	II	GREB1	Body	opensea	Body-opensea		rs529806998;rs140949257	2;1
cg00139601	9	134860159	R	II	MED27	Body	opensea	Body-opensea
cg00139947	8	144403371	R	I	TOP1MT	Body	island	Body-island	chr8:144403266-144403524	rs371633631;rs142627675	17;1
cg00139956	16	56512336	R	II		IGR	opensea	IGR-opensea		rs145613314;rs575929862;rs537064104	23;2;1
cg00140191	6	35656242	R	I	FKBP5	5'UTR	island	5'UTR-island	chr6:35655607-35656856
cg00140403	2	178257590	R	I	LOC100130691	TSS200	island	TSS200-island	chr2:178257227-178257892	rs557931141	40
cg00140501	8	23104037	F	I	CHMP7	5'UTR	island	5'UTR-island	chr8:23103775-23104601	rs188498740;rs375307979	8;30
cg00140502	8	145981129	F	I	ZNF251	TSS200	island	TSS200-island	chr8:145980532-145981234	rs553464865;rs185428550	36;49
cg00140998	12	49417130	F	II	KMT2D	Body	shelf	Body-shelf	chr12:49420031-49420292	rs546349062	1
cg00141479	10	23003092	F	II	PIP4K2A	Body	island	Body-island	chr10:23002155-23003790	rs149788475;rs184663145	22;36
cg00142642	10	13200437	R	I		IGR	shelf	IGR-shelf	chr10:13203436-13203790	rs554965199;rs74956613;rs539150602;rs534503336;rs544780716	51;44;5;2;1
cg00142759	4	37979166	R	I	TBC1D1	Body	island	Body-island	chr4:37978702-37979595
cg00143045	2	154335593	R	II	RPRM	TSS1500	shore	TSS1500-shore	chr2:154334449-154335458
cg00143362	10	15000025	F	II	MEIG1	TSS1500	shore	TSS1500-shore	chr10:15001272-15001840
cg00143387	16	23521605	F	I	GGA2	Body	island	Body-island	chr16:23521573-23521899	rs1071685	38
cg00143606	5	10759383	R	II	DAP	Body	shore	Body-shore	chr5:10760836-10761925	rs188776845;rs193026165;rs140514841;rs73044551;rs563574106;rs532551204	43;34;32;30;23;17
cg00143623	1	44495758	R	II	SLC6A9	5'UTR	island	5'UTR-island	chr1:44495629-44497112	rs576080553;rs543902155	14;6
cg00143700	13	49107116	R	II	RCBTB2	5'UTR	island	5'UTR-island	chr13:49106411-49107463	rs180691951	28
cg00144186	11	35641054	R	II	FJX1	1stExon	island	1stExon-island	chr11:35639629-35641485	rs548112170	33
cg00144465	16	27561358	R	I	GTF3C1	TSS200	island	TSS200-island	chr16:27560979-27561560	rs138206200	15
cg00145177	4	2061018	F	I	NAT8L	TSS1500	island	TSS1500-island	chr4:2059928-2063181
cg00145303	1	178854226	F	II	RALGPS2	ExonBnd	opensea	ExonBnd-opensea		rs138192388	41
cg00145838	17	73729676	R	I	ITGB4	Body	shelf	Body-shelf	chr17:73726238-73726526	rs151163670;rs140352471;rs148312483;rs61735297	48;40;29;18
cg00145915	1	74059019	F	II		IGR	opensea	IGR-opensea		rs535710643;rs180703421;rs566269096;rs540146661	0;7;10;27
cg00146334	22	18110190	F	II	ATP6V1E1	Body	shore	Body-shore	chr22:18111132-18111672
cg00146460	19	45909581	R	II	PPP1R13L	TSS1500	island	TSS1500-island	chr19:45909062-45910124	rs190349461;rs528568725	41;33
cg00146612	16	15877946	F	I	MYH11	Body	opensea	Body-opensea		rs550779823;rs530097198	0;25
cg00146659	4	7532516	R	II	SORCS2	Body	opensea	Body-opensea		rs183338142;rs533425078	36;11
cg00146837	17	60142491	F	II	MED13	Body	island	Body-island	chr17:60142247-60143516
cg00146919	3	57994099	R	I	FLNB	TSS200	island	TSS200-island	chr3:57993838-57994704
cg00146963	8	72564240	F	II		IGR	opensea	IGR-opensea		rs73303066;rs115681556	1;12
cg00147009	12	75905546	F	II	KRR1	TSS200	shore	TSS200-shore	chr12:75905219-75905518	rs188104751;rs542496848	8;13
cg00147126	15	30113762	R	I	TJP1	TSS200	island	TSS200-island	chr15:30113705-30113940	rs575384189;rs544303335;rs547208924	40;15;4
cg00147339	6	7590875	F	I	SNRNP48	Body	island	Body-island	chr6:7590399-7590926	rs563060294	18
cg00148007	6	43033611	F	II	KLC4	Body	opensea	Body-opensea		rs568976278	17
cg00148666	16	56716117	R	I	MT1X	TSS1500	island	TSS1500-island	chr16:56715992-56716425	rs3842522	48
cg00148825	4	124427195	R	II		IGR	shore	IGR-shore	chr4:124426780-124427157
cg00149380	19	47633391	R	II	SAE1	TSS1500	shore	TSS1500-shore	chr19:47633911-47634364
cg00149911	4	40265633	R	II		IGR	opensea	IGR-opensea		rs41332749;rs185975678;rs564017909;rs145541926	41;9;4;2
cg00150714	2	73511677	R	I		IGR	island	IGR-island	chr2:73511157-73512086	rs566720981;rs534250332	12;11
cg00150989	17	74303935	R	I	QRICH2	TSS200	island	TSS200-island	chr17:74303478-74304428	rs538993122	51
cg00151607	16	88923507	R	I	TRAPPC2L	1stExon	island	1stExon-island	chr16:88922671-88923976	rs548225723;rs114211454	47;32
cg00151815	7	104790354	R	II	SRPK2	Body	opensea	Body-opensea		rs561136063	17
cg00152126	10	126744846	F	II	CTBP2	5'UTR	opensea	5'UTR-opensea		rs560491253;rs527647080;rs185282231	1;13;31
cg00152411	17	60005984	R	II	INTS2	TSS1500	shore	TSS1500-shore	chr17:60004889-60005416	rs188720651;rs191681028;rs572492359	46;37;24
cg00152611	4	123300380	R	II	ADAD1	5'UTR	shore	5'UTR-shore	chr4:123300407-123300805	rs559900621	9
cg00152646	22	27014548	R	I	CRYBB1	TSS1500	opensea	TSS1500-opensea
cg00152768	3	50397174	F	II	TMEM115	TSS1500	island	TSS1500-island	chr3:50396347-50397175	rs113523915;rs587599147	25;27
cg00152978	13	52733628	F	I	NEK3	5'UTR	island	5'UTR-island	chr13:52733378-52733861	rs9535889;rs535465471;rs549605725	6;26;49
cg00153110	2	175201062	F	I	SP9	Body	island	Body-island	chr2:175199463-175202639
cg00153934	6	80247286	F	I	LCA5	TSS200	island	TSS200-island	chr6:80246909-80247420
cg00154232	13	99181322	F	II	STK24	Body	opensea	Body-opensea		rs116082194;rs540764995;rs562177280;rs574152542	13;27;34;41
cg00154333	10	25012173	F	I	ARHGAP21	5'UTR	island	5'UTR-island	chr10:25011963-25013816	rs549698542;rs569969603	6;28
cg00154366	8	144717893	F	II	ZNF623	TSS1500	island	TSS1500-island	chr8:144717866-144718798	rs67286843	25
cg00154549	16	89284064	R	I	ZNF778	TSS200	island	TSS200-island	chr16:89283762-89284616	rs527604139;rs111469959;rs565293546;rs372550919;rs551121593	47;46;44;36;28
cg00154746	6	30028841	F	II	ZNRD1	TSS200	shore	TSS200-shore	chr6:30028936-30029195	rs7770092;rs180888380	30;33
cg00154968	7	39989544	F	I	CDK13	TSS1500	island	TSS1500-island	chr7:39988922-39991612	rs573766168;rs542500874	2;21
cg00154982	1	44115597	F	I	KDM4A	TSS200	shore	TSS200-shore	chr1:44115616-44116309	rs549078269;rs191024659	3;51
cg00155052	12	125051384	F	II		IGR	island	IGR-island	chr12:125050796-125052051
cg00155345	6	89852017	F	II		IGR	shelf	IGR-shelf	chr6:89855645-89856538	rs550328326;rs546583411	0;21
cg00155397	1	240775160	F	II	GREM2	5'UTR	opensea	5'UTR-opensea
cg00155429	1	154155697	F	I	TPM3	1stExon	island	1stExon-island	chr1:154155268-154155926	rs111639139	51
cg00155488	21	42935678	F	II		IGR	opensea	IGR-opensea		rs564516878	11
cg00155504	1	11160113	F	II	EXOSC10	TSS200	island	TSS200-island	chr1:11159387-11160136
cg00155731	15	66981279	F	II		IGR	opensea	IGR-opensea		rs7359178	50
cg00155882	8	141110747	R	II	TRAPPC9	Body	island	Body-island	chr8:141107837-141110984	rs563626847	32
cg00156072	1	85930813	F	II	DDAH1	1stExon	island	1stExon-island	chr1:85929940-85931168	rs531754809;rs548395059	20;51
cg00156265	15	77265459	F	II		IGR	opensea	IGR-opensea		rs552445884;rs142914793;rs114590752	9;15;24
cg00156744	5	171615663	F	II	STK10	TSS1500	island	TSS1500-island	chr5:171614430-171615939	rs142858826	30
cg00157012	8	25059252	F	II	DOCK5	Body	opensea	Body-opensea		rs118019581;rs561031543;rs7831718	0;45;50
cg00157223	6	112691490	R	II		IGR	shelf	IGR-shelf	chr6:112688077-112688730
cg00157456	16	72042372	F	I	DHODH	TSS1500	island	TSS1500-island	chr16:72042347-72042888	rs546614247;rs565053907;rs532397655	16;33;51
cg00157656	8	644663	F	II	ERICH1	Body	opensea	Body-opensea		rs139926341;rs551826901;rs4735906;rs534142333	0;6;10;24
cg00157930	2	74619205	R	II	DCTN1-AS1	Body	island	Body-island	chr2:74618753-74619291	rs560465920	9
cg00159218	10	15153092	F	II	NMT2	Body	opensea	Body-opensea
cg00159230	13	64732920	R	II		IGR	opensea	IGR-opensea		rs562573696;rs9571119	42;30
cg00159370	14	105444722	F	I	AHNAK2	TSS200	island	TSS200-island	chr14:105444319-105445225	rs534562950	33
cg00159379	4	85818877	R	II	WDFY3	5'UTR	opensea	5'UTR-opensea		rs539038874;rs557753742;rs187793113;rs533866752	25;17;13;1
cg00159400	20	5100020	R	I	PCNA	Body	island	Body-island	chr20:5099993-5100866	rs25405;rs542219222	34;11
cg00159442	22	41864973	R	II	ACO2	TSS200	island	TSS200-island	chr22:41864420-41865443	rs79309459;rs77127693	25;24
cg00159658	12	54718576	F	II	COPZ1	TSS1500	opensea	TSS1500-opensea		rs574702955	24
cg00160002	2	237032579	R	I	AGAP1	Body	island	Body-island	chr2:237032557-237032856	rs150946814;rs73996547;rs150374292;rs201123570;rs200416911	15;7;6;2;1
cg00160522	4	1007062	F	I	FGFRL1	Body	island	Body-island	chr4:1007037-1007288	rs186520027;rs569327581;rs536460078	1;23;41
cg00160818	6	31126356	F	I	CCHCR1	TSS1500	island	TSS1500-island	chr6:31125894-31126561	rs569620369	42
cg00161024	16	90039582	F	II	AFG3L1	Body	island	Body-island	chr16:90038530-90039583	rs570272285	26
cg00161229	6	114292531	R	I	HDAC2	TSS200	island	TSS200-island	chr6:114291411-114292767
cg00161878	10	135015300	F	I	KNDC1	Body	island	Body-island	chr10:135014703-135015402	rs534921825;rs558007261;rs187169395	24;34;50
cg00162348	16	30773695	R	II	RNF40	5'UTR	island	5'UTR-island	chr16:30772530-30774003	rs554796623;rs573409329;rs540701261;rs185778178	49;28;27;22
cg00162401	6	52859823	F	II	GSTA4	5'UTR	shore	5'UTR-shore	chr6:52859565-52859767
cg00162643	9	32526492	F	II	DDX58	TSS200	shore	TSS200-shore	chr9:32526144-32526424	rs566920672	6
cg00162673	1	51700514	R	I	RNF11	TSS1500	shore	TSS1500-shore	chr1:51701767-51702542
cg00162751	1	220921532	R	II	MOSC2	TSS200	island	TSS200-island	chr1:220921411-220922176	rs12025460;rs557572788	32;2
cg00163037	11	43964802	R	II	LOC387763	1stExon	island	1stExon-island	chr11:43963626-43966048	rs534252451	51
cg00163419	17	47270433	F	II		IGR	island	IGR-island	chr17:47269331-47270434	rs188891831;rs113739769	2;14
cg00163481	1	224302350	R	II	FBXO28	Body	island	Body-island	chr1:224301835-224302472	rs6143647;rs562329908;rs148131793	35;6;5
cg00164538	12	111629646	F	II	CUX2	Body	opensea	Body-opensea		rs536279898	1
cg00165011	1	202927535	F	I	ADIPOR1	TSS200	shore	TSS200-shore	chr1:202926879-202927476
cg00165888	4	68411268	F	II	CENPC1	TSS200	island	TSS200-island	chr4:68410993-68411492
cg00166327	13	73356072	F	II	PIBF1	TSS200	island	TSS200-island	chr13:73355703-73356612	rs531299564	2
cg00166343	17	29150100	R	II	CRLF3	Body	shore	Body-shore	chr17:29151481-29151901
cg00166706	1	32479264	F	I	KHDRBS1	TSS1500	island	TSS1500-island	chr1:32479102-32480583	rs150564278	15
cg00167102	11	87933596	F	II		IGR	opensea	IGR-opensea		rs543047045	43
cg00167504	7	43798622	R	II	BLVRA	5'UTR	island	5'UTR-island	chr7:43797823-43798802	rs530861915;rs527820027	21;16
cg00167995	17	60053797	F	II	MED13	Body	opensea	Body-opensea
cg00168009	3	194980766	F	I	C3orf21	Body	island	Body-island	chr3:194980332-194981275
cg00168156	1	188640265	R	II		IGR	opensea	IGR-opensea
cg00168205	12	120524932	R	II	CCDC64	Body	island	Body-island	chr12:120524686-120525099	rs112799307	24
cg00168301	13	102118282	F	II	ITGBL1	5'UTR	opensea	5'UTR-opensea		rs145766038;rs115866588	1;24
cg00168514	20	4667753	F	I	PRNP	5'UTR	island	5'UTR-island	chr20:4666827-4667874	rs552583374	25
cg00168694	21	40193056	R	II	ETS2	Body	shore	Body-shore	chr21:40194644-40194849	rs535157069;rs139406249	22;2
cg00169184	12	124908920	R	II	NCOR2	Body	shelf	Body-shelf	chr12:124911243-124911464	rs374742690;rs538066139;rs556391937;rs184123547	47;35;18;10
cg00169412	6	27463347	R	II		IGR	island	IGR-island	chr6:27463176-27463379	rs565414149	21
cg00169569	1	23037371	R	I	EPHB2	5'UTR	island	5'UTR-island	chr1:23036823-23038362
cg00169586	17	61242738	F	II	TANC2	Body	opensea	Body-opensea
cg00169917	10	120514287	F	I	C10orf46	1stExon	island	1stExon-island	chr10:120513949-120515108	rs200920100;rs566216044	1;51
cg00171084	1	110163175	R	II	AMPD2	Body	shore	Body-shore	chr1:110162464-110162716	rs540194828	39
cg00171161	4	88343636	R	II	NUDT9	TSS200	shore	TSS200-shore	chr4:88343677-88344159	rs540433313;rs80126563	50;33
cg00171166	20	35444275	F	I	C20orf117	Body	island	Body-island	chr20:35443916-35444587
cg00171436	12	122985592	R	I	ZCCHC8	TSS200	island	TSS200-island	chr12:122984995-122985644	rs539968461	1
cg00171556	3	69063138	F	I	EOGT	TSS200	island	TSS200-island	chr3:69062159-69063190	rs558353605;rs571365074	9;21
cg00171565	15	72523739	F	II	PKM2	TSS200	island	TSS200-island	chr15:72522131-72524238	rs570796364;rs8192349	1;26
cg00171983	16	9185448	R	II	C16orf72	TSS200	island	TSS200-island	chr16:9184146-9186689	rs546611401;rs181626472	46;28
cg00172020	3	150264474	F	II	SERP1	TSS200	island	TSS200-island	chr3:150263609-150264607	rs536643019;rs556960651;rs377526748	0;9;43
cg00172330	1	28052294	F	I	FAM76A	TSS200	island	TSS200-island	chr1:28052145-28053002	rs528715582	13
cg00172548	8	21651204	F	II		IGR	shelf	IGR-shelf	chr8:21644908-21647845
cg00173010	7	6487342	F	I	DAGLB	Body	island	Body-island	chr7:6487306-6487750	rs200969175;rs571394231	3;34
cg00173435	12	106696525	F	I	TCP11L2	TSS200	island	TSS200-island	chr12:106696232-106697199	rs10861574	32
cg00173787	1	156698861	F	I	C1orf66	1stExon	island	1stExon-island	chr1:156698111-156698916	rs143432257;rs183971043	6;13
cg00173854	6	32939137	F	II	BRD2	5'UTR	shore	5'UTR-shore	chr6:32939275-32940954	rs542737751;rs146639478;rs554650973	20;41;42
cg00173940	8	22766425	F	II	PEBP4	Body	opensea	Body-opensea		rs148509859;rs555226336;rs573412656	0;5;34
cg00174096	3	9439009	F	II	LOC440944	Body	island	Body-island	chr3:9437945-9439760	rs533811517;rs547833396	47;50
cg00174230	10	126605506	F	I		IGR	island	IGR-island	chr10:126605120-126606212	rs573465658	24
cg00174421	8	26372472	R	II	PNMA2	TSS1500	island	TSS1500-island	chr8:26371172-26372830	rs540155176;rs550196283	31;26
cg00174428	1	165204791	R	II	LMX1A	Body	island	Body-island	chr1:165204501-165205507	rs4657417;rs546997517;rs566835265	39;15;13
cg00174466	20	30945677	R	II	ASXL1	TSS1500	island	TSS1500-island	chr20:30945647-30947033	rs548276384	15
cg00174629	14	42880748	R	II		IGR	opensea	IGR-opensea		rs536489485	47
cg00174791	3	98216171	R	II	OR5K2	TSS1500	opensea	TSS1500-opensea		rs139157843	25
cg00175441	17	76100646	F	II	TNRC6C	Body	shore	Body-shore	chr17:76100679-76101115	rs181099354;rs368083838	36;41
cg00175734	6	8082136	R	II	EEF1E1	Body	opensea	Body-opensea		rs114514860	7
cg00176242	3	37484303	F	II		IGR	opensea	IGR-opensea
cg00176709	6	85483334	F	II		IGR	island	IGR-island	chr6:85482569-85484718	rs556856336;rs578080892;rs539227116;rs184601912;rs572619881	12;29;37;39;42
cg00177013	20	62339100	F	II	ARFRP1	5'UTR	island	5'UTR-island	chr20:62338659-62340274
cg00177451	16	51186266	R	II	SALL1	TSS1500	island	TSS1500-island	chr16:51183699-51188763	rs149685227	44
cg00178122	1	151039847	R	II	MLLT11	Body	shelf	Body-shelf	chr1:151042870-151043537	rs201073147;rs145607761;rs145305226;rs587658634;rs142344417;rs148333619	51;50;48;9;4;1
cg00179217	6	31831340	R	II	SLC44A4	3'UTR	shore	3'UTR-shore	chr6:31830299-31830948	rs141310287;rs550919132;rs549498699	41;33;33
cg00179423	8	145653749	R	II	VPS28	5'UTR	island	5'UTR-island	chr8:145653335-145654145
cg00179532	17	79684775	R	I	SLC25A10	Body	shelf	Body-shelf	chr17:79682525-79682767	rs558173781;rs576014325;rs368499577;rs562415428;rs202189729	31;30;4;2;1
cg00180012	6	108615929	R	II	LACE1	TSS200	shore	TSS200-shore	chr6:108615961-108616398	rs542455558	2
cg00180470	16	11343465	R	I		IGR	island	IGR-island	chr16:11343256-11343745	rs114474217	24
cg00180531	1	62941874	F	II	DOCK7	Body	opensea	Body-opensea		rs79655355;rs147163423	0;27
cg00181116	19	7599473	R	II	PNPLA6	5'UTR	island	5'UTR-island	chr19:7598413-7601008	rs45524734	10
cg00181263	2	237173812	R	II	ASB18	TSS1500	opensea	TSS1500-opensea		rs560076651	10
cg00181498	19	38139526	R	II	ZFP30	5'UTR	opensea	5'UTR-opensea		rs11083430;rs376414900;rs146943431	40;30;2
cg00181849	16	920856	F	I	LMF1	Body	shore	Body-shore	chr16:919858-920117	rs111829625;rs35168378;rs368408082;rs372044376	13;14;20;42
cg00181968	1	179712204	F	II	FAM163A	TSS200	island	TSS200-island	chr1:179711947-179713951	rs2245610	19
cg00182256	22	49376518	F	II		IGR	island	IGR-island	chr22:49376395-49376660	rs556708970	42
cg00182288	13	28709755	F	II		IGR	shelf	IGR-shelf	chr13:28712176-28713453	rs375143417;rs146188557;rs561352851;rs9579163;rs139060471;rs563871247	14;20;23;32;40;42
cg00182294	11	66025139	F	I	KLC2	1stExon	island	1stExon-island	chr11:66024910-66026253
cg00182534	12	5541234	F	I	NTF3	TSS200	island	TSS200-island	chr12:5541210-5542973	rs186403623	30
cg00182640	1	29382056	F	II	EPB41	Body	opensea	Body-opensea		rs532042841	22
cg00183107	4	143767118	F	II	INPP4B	5'UTR	island	5'UTR-island	chr4:143766940-143768413	rs563123188;rs575236957	1;18
cg00183186	6	78174065	R	II	HTR1B	TSS1500	island	TSS1500-island	chr6:78172231-78174088	rs550500898	12
cg00183355	21	34100294	F	I	SYNJ1	TSS200	island	TSS200-island	chr21:34099716-34100796
cg00183776	18	77555682	R	II		IGR	shelf	IGR-shelf	chr18:77557780-77558948	rs111813131	41
cg00183916	17	14204936	F	II	HS3ST3B1	1stExon	island	1stExon-island	chr17:14204168-14207702	rs199858271;rs187689143	17;34
cg00183957	10	102747175	R	II	MRPL43	1stExon	island	1stExon-island	chr10:102746533-102747501
cg00184876	17	64188163	F	I	CCDC46	TSS200	island	TSS200-island	chr17:64187712-64188586	rs189912907;rs180777270;rs554132855	13;26;34
cg00184884	22	31892343	F	II	SFI1	5'UTR	island	5'UTR-island	chr22:31892036-31893097	rs577498221	23
cg00184893	17	8021705	F	II	ALOXE3	5'UTR	shore	5'UTR-shore	chr17:8022050-8022306	rs534609859	23
cg00185566	1	14925856	F	II	KIAA1026	Body	island	Body-island	chr1:14924610-14925993
cg00185622	2	197504238	F	I	CCDC150	TSS200	island	TSS200-island	chr2:197504191-197504558
cg00186383	16	74700943	R	I	RFWD3	TSS200	island	TSS200-island	chr16:74700305-74701005	rs551366770;rs571282210;rs77174647;rs191159926;rs567788004;rs536847596	33;28;18;13;12;3
cg00186462	3	100401284	F	I	GPR128	Body	opensea	Body-opensea
cg00186580	10	134833469	F	II		IGR	shore	IGR-shore	chr10:134834676-134835899	rs368559972;rs563197618;rs532072093	0;50;51
cg00186842	1	41125900	R	II	RIMS3	5'UTR	opensea	5'UTR-opensea		rs566567470;rs546469701	48;42
cg00187606	3	128598469	R	I	ACAD9	1stExon	island	1stExon-island	chr3:128598176-128598703	rs374919639;rs28384401	36;1
cg00187671	17	79269466	F	II	SLC38A10	TSS1500	island	TSS1500-island	chr17:79268367-79269467
cg00187828	11	62803296	F	II		IGR	opensea	IGR-opensea		rs78742815	50
cg00188243	22	24723825	F	II	SPECC1L-ADORA2A	Body	opensea	Body-opensea		rs534338796;rs552626310	7;31
cg00188298	10	97667731	F	I	C10orf131	5'UTR	island	5'UTR-island	chr10:97667243-97667978	rs574978696	15
cg00188321	6	33358615	F	II	KIFC1	TSS1500	shore	TSS1500-shore	chr6:33359097-33359975	rs536990882	38
cg00188450	3	71834279	R	I	PROK2	1stExon	island	1stExon-island	chr3:71834068-71834653	rs571314719;rs532285487	43;32
cg00188704	7	27140797	R	II	HOXA2	Body	shelf	Body-shelf	chr7:27143181-27143479	rs116885108	13
cg00188822	20	44044780	R	I	PIGT	5'UTR	island	5'UTR-island	chr20:44044652-44045147	rs112597195	30
cg00189117	2	38830280	R	I	HNRNPLL	TSS200	island	TSS200-island	chr2:38829103-38830804
cg00190186	15	41625387	F	II	OIP5	TSS1500	shore	TSS1500-shore	chr15:41624362-41625340	rs576672188	49
cg00190321	15	52121780	R	II	TMOD3	TSS200	shore	TSS200-shore	chr15:52121816-52122452	rs535366568;rs185372436	45;41
cg00190941	12	16042939	F	II	STRAP	ExonBnd	opensea	ExonBnd-opensea		rs547715659;rs565923556;rs118054362	0;1;49
cg00190989	2	98796035	R	II	VWA3B	Body	opensea	Body-opensea		rs567544130;rs182199287;rs78128722;rs4241221;rs534529937	47;20;12;9;1
cg00191477	13	93879022	R	II	GPC6	TSS200	shore	TSS200-shore	chr13:93879245-93880877	rs558989546	13
cg00191491	8	96147074	F	II	PLEKHF2	5'UTR	shore	5'UTR-shore	chr8:96145760-96146729	rs542529699;rs543539525;rs7842028	13;17;37
cg00191594	1	231401915	F	II	GNPAT	ExonBnd	opensea	ExonBnd-opensea		rs565265230	18
cg00191934	5	76051274	R	II		IGR	opensea	IGR-opensea		rs568343778	30
cg00192297	2	200330296	R	II	SATB2	TSS1500	shore	TSS1500-shore	chr2:200320502-200329681	rs6756011	9
cg00192535	11	34609696	F	II		IGR	opensea	IGR-opensea		rs544455334	23
cg00192892	2	65326638	F	II	RAB1A	Body	opensea	Body-opensea		rs573025612;rs4671115	1;21
cg00192962	3	113557792	F	II	GRAMD1C	Body	island	Body-island	chr3:113557568-113557800	rs199680457;rs557614633;rs373744524	7;13;28
cg00192969	1	66813597	F	II	PDE4B	Body	opensea	Body-opensea		rs11804778	0
cg00193902	7	98579722	F	II	TRRAP	Body	shore	Body-shore	chr7:98579439-98579640	rs538034529;rs556752315;rs73161938;rs545464884	2;33;48;51
cg00194245	15	42636773	F	II	GANC	Body	opensea	Body-opensea		rs565412364;rs531003675;rs188923317	3;23;36
cg00195218	19	45504516	R	II	RELB	TSS200	shore	TSS200-shore	chr19:45504865-45505299	rs527316920;rs547394445	47;4
cg00196167	7	139026058	R	I	C7orf55	5'UTR	island	5'UTR-island	chr7:139024930-139026298	rs573611136;rs540656879;rs559317376	38;35;13
cg00196372	9	96708288	F	II		IGR	island	IGR-island	chr9:96708116-96708487
cg00196671	18	28682229	R	II	DSC2	1stExon	island	1stExon-island	chr18:28681320-28682455	rs558388833	4
cg00196774	4	37961217	F	II	PTTG2	TSS1500	opensea	TSS1500-opensea		rs148862500;rs542430058	17;51
cg00197322	7	1990554	F	II	MAD1L1	Body	shore	Body-shore	chr7:1991914-1992122	rs543745849;rs563119440	1;50
cg00197381	5	137673669	F	II	FAM53C	5'UTR	island	5'UTR-island	chr5:137673380-137674328
cg00197692	3	122102920	R	I	CCDC58	TSS1500	island	TSS1500-island	chr3:122102851-122103198
cg00198546	16	22025618	F	II	C16orf52	Body	opensea	Body-opensea		rs544276079;rs562479668	0;46
cg00200289	17	73401734	F	I	GRB2	5'UTR	island	5'UTR-island	chr17:73401217-73401988	rs569669255;rs56007395	16;39
cg00201185	12	124457418	R	I	ZNF664	TSS1500	island	TSS1500-island	chr12:124456573-124458728
cg00202130	9	36190707	R	II	CLTA	TSS200	shore	TSS200-shore	chr9:36190870-36191536	rs150200775;rs564809563;rs139006526;rs550108104	15;11;5;4
cg00202166	13	25338289	R	II	RNF17	TSS200	opensea	TSS200-opensea		rs17081125	30
cg00202190	7	148333974	F	II		IGR	opensea	IGR-opensea		rs573239751;rs545511765;rs116597643;rs192104104;rs543697669	6;8;14;21;26
cg00202403	17	41624089	F	II	ETV4	TSS1500	island	TSS1500-island	chr17:41622604-41624165	rs576943908;rs541089753;rs530545440;rs574443697	8;24;25;29
cg00202561	7	157053587	R	II	UBE3C	Body	opensea	Body-opensea		rs575506059;rs370521863;rs190041080	22;8;1
cg00202953	5	179988726	R	II	CNOT6	Body	opensea	Body-opensea		rs62405548;rs34707414;rs572667618	33;17;1
cg00203461	10	70287181	R	II	SLC25A16	5'UTR	island	5'UTR-island	chr10:70286960-70287396	rs572901122	18
cg00203617	12	109915424	R	II	KCTD10	TSS1500	island	TSS1500-island	chr12:109915131-109915638	rs187071131;rs558017229	51;15
cg00204390	9	37034213	F	I	PAX5	1stExon	island	1stExon-island	chr9:37034135-37038341	rs537048154;rs557472733;rs574012888;rs149582137;rs552724487	1;10;19;42;51
cg00204501	15	30114651	F	I	TJP1	5'UTR	island	5'UTR-island	chr15:30114110-30115215	rs575841775	13
cg00204645	16	58060579	F	I	MMP15	Body	island	Body-island	chr16:58059380-58061477	rs41522747	32
cg00205384	15	80732623	R	II	ARNT2	Body	opensea	Body-opensea		rs62006383	13
cg00206052	10	103348143	R	II	RP11-529I10.4	1stExon	island	1stExon-island	chr10:103347679-103348215	rs373352395;rs80005179;rs200825850	47;20;14
cg00206636	3	183855493	R	II	EIF2B5	Body	shelf	Body-shelf	chr3:183852778-183853386	rs144443995;rs140982896;rs111387612;rs144942694	46;37;21;17
cg00206853	16	3647862	F	I	BTBD12	Body	opensea	Body-opensea		rs530413235;rs201430172;rs569588858;rs141625470;rs532023958;rs551823420	6;12;13;16;17;31
cg00207193	8	71522293	R	II	LACTB2-AS1	Body	shore	Body-shore	chr8:71519680-71520857	rs578228902;rs17686482	34;31
cg00207856	7	1054120	F	II	C7orf50	Body	shore	Body-shore	chr7:1052387-1052736	rs114550292;rs115015119;rs116159642	18;31;41
cg00207865	1	111149644	F	II	KCNA2	TSS1500	island	TSS1500-island	chr1:111148983-111150186	rs114980882;rs576010528	3;19
cg00208116	7	105516571	R	II	ATXN7L1	Body	shore	Body-shore	chr7:105516844-105517963
cg00208153	13	58206058	F	II	PCDH17	5'UTR	shore	5'UTR-shore	chr13:58206526-58208930
cg00208349	3	63997428	R	II	PSMD6	Body	opensea	Body-opensea		rs551351320;rs563296808;rs552134135;rs550482194	30;29;22;14
cg00208412	10	99609481	F	II	GOLGA7B	TSS1500	island	TSS1500-island	chr10:99609425-99610116
cg00208461	11	47664272	F	II	MTCH2	TSS200	island	TSS200-island	chr11:47663577-47664331	rs545189739;rs113612194;rs530777645	13;16;23
cg00209355	1	23370587	R	II	MIR3115	TSS1500	opensea	TSS1500-opensea		rs547478192;rs566062240	34;1
cg00209424	2	55277876	R	I	RTN4	TSS200	island	TSS200-island	chr2:55276555-55278044	rs6545469	20
cg00209918	16	30991472	F	II	SETD1A	Body	shore	Body-shore	chr16:30991828-30992129
cg00210098	3	12883308	F	I	SNORA7A	TSS1500	shore	TSS1500-shore	chr3:12882534-12883073	rs573556594	6
cg00210144	17	7210280	R	II	EIF5A	TSS1500	island	TSS1500-island	chr17:7210224-7211740	rs550583487;rs567299771;rs567655633	35;33;10
cg00210288	22	19044753	F	II	DGCR2	Body	opensea	Body-opensea		rs564705858;rs182397617;rs550221190	0;34;35
cg00210596	1	60280415	F	I	HOOK1	TSS200	shore	TSS200-shore	chr1:60280624-60281048	rs545746190;rs187152960;rs12127291	2;5;36
cg00210842	12	99039578	F	II	APAF1	5'UTR	shore	5'UTR-shore	chr12:99038272-99039483
cg00210994	3	99594893	R	II	C3orf26	Body	shore	Body-shore	chr3:99594969-99595215
cg00211177	8	103866556	R	I	AZIN1	5'UTR	opensea	5'UTR-opensea		rs570405503	28
cg00211601	11	61197816	F	II	SDHAF2	Body	shore	Body-shore	chr11:61196921-61197697	rs577357455	32
cg00211648	1	71513501	R	I	PTGER3	TSS200	island	TSS200-island	chr1:71512224-71513804	rs565233252	32
cg00211669	9	74556600	F	II	C9orf85	Body	opensea	Body-opensea		rs148430558;rs532373538	2;37
cg00211800	15	41136353	F	I	SPINT1	TSS1500	island	TSS1500-island	chr15:41135719-41137210	rs560119858	41
cg00212057	10	93755661	F	II	BTAF1	Body	opensea	Body-opensea		rs568916326	1
cg00212660	2	25632754	R	II	DTNB	Body	opensea	Body-opensea		rs528441360	24
cg00212909	3	101396052	R	I	ZBTB11	TSS200	island	TSS200-island	chr3:101394976-101396096
cg00212988	10	95326311	F	I	GPR120	TSS200	island	TSS200-island	chr10:95326229-95327108	rs116272590;rs147501383	7;26
cg00213189	7	143012820	R	II	CLCN1	TSS1500	opensea	TSS1500-opensea		rs147618136	2
cg00213331	5	138463463	F	II	SIL1	Body	opensea	Body-opensea		rs561514954	26
cg00213479	5	2038899	R	I		IGR	island	IGR-island	chr5:2038527-2038949	rs7702363;rs7722830;rs541953371;rs528353721;rs575451512;rs4975808;rs564808398	46;45;37;35;31;19;16
cg00213967	3	12851900	R	I	CAND2	Body	shore	Body-shore	chr3:12851516-12851823	rs531985352;rs571459061;rs113830445	46;15;2
cg00214056	18	46478384	F	I	SMAD7	TSS1500	island	TSS1500-island	chr18:46474931-46479364
cg00214487	2	160901204	R	II	PLA2R1	Body	opensea	Body-opensea		rs150554853;rs567944753	11;1
cg00216056	2	187350710	R	II	ZC3H15	TSS200	island	TSS200-island	chr2:187350497-187351609	rs530169741	3
cg00216659	2	196521989	F	II	SLC39A10	5'UTR	island	5'UTR-island	chr2:196521555-196522950	rs537834592	48
cg00217055	17	76798820	F	II	USP36	Body	shore	Body-shore	chr17:76798154-76798461	rs561079254;rs530149508;rs543383174	0;23;28
cg00217420	16	88771527	F	II	CTU2	TSS1500	shore	TSS1500-shore	chr16:88772237-88773195	rs182785657;rs188043819;rs572541946;rs540505544;rs143834710	7;15;16;25;31
cg00217444	4	41937297	F	I	TMEM33	5'UTR	island	5'UTR-island	chr4:41937098-41937624
cg00218146	15	31619396	F	I	KLF13	5'UTR	island	5'UTR-island	chr15:31617763-31620908	rs546367534	5
cg00218484	4	169399885	F	II	DDX60L	5'UTR	shore	5'UTR-shore	chr4:169401350-169401725	rs182690420	1
cg00218631	11	17298064	F	I	NUCB2	TSS1500	island	TSS1500-island	chr11:17297779-17298694	rs536093226;rs186174;rs370538176;rs557760864	27;40;41;46
cg00219330	11	111944734	F	II	C11orf57	TSS1500	shore	TSS1500-shore	chr11:111945058-111945451
cg00219543	6	170190519	R	II	C6orf122	Body	island	Body-island	chr6:170190111-170190712	rs557620577;rs572550062	45;31
cg00219792	12	83053315	F	I		IGR	opensea	IGR-opensea		rs553605257;rs574771419;rs12427053;rs78772666;rs564753798;rs576941622	2;5;18;19;24;31
cg00220043	22	46719563	R	II	GTSE1	Body	opensea	Body-opensea		rs539145882;rs151101713;rs149786929;rs6008685	46;41;28;20
cg00220145	3	68983234	F	II	FAM19A4	TSS1500	shore	TSS1500-shore	chr3:68980783-68982035
cg00220673	2	11735535	R	II	GREB1	Body	shelf	Body-shelf	chr2:11732841-11733303	rs191775812;rs548179386;rs184191764	46;2;1
cg00220952	17	75084623	F	I	SCARNA16	TSS1500	island	TSS1500-island	chr17:75084622-75085085	rs564738423;rs532791529	18;27
cg00220965	15	66019512	R	II	DENND4A	Body	opensea	Body-opensea		rs548305322	2
cg00221035	7	7222342	F	II	C1GALT1	1stExon	island	1stExon-island	chr7:7222020-7222974	rs552536750	37
cg00221327	6	33291381	F	II	DAXX	TSS1500	shore	TSS1500-shore	chr6:33290370-33291087	rs547648446;rs565846351	1;11
cg00221344	1	45696178	F	II		IGR	opensea	IGR-opensea		rs140477324	5
cg00221625	2	241499851	F	II	DUSP28	5'UTR	island	5'UTR-island	chr2:241499582-241500785	rs368279680	2
cg00221736	7	86819455	R	II	DMTF1	Body	opensea	Body-opensea		rs530247823;rs548689024;rs78907604	51;39;3
cg00221747	11	2152428	F	I	INS-IGF2	Body	shore	Body-shore	chr11:2154033-2154387	rs554442693	39
cg00222690	6	53516423	R	II	KLHL31	Body	island	Body-island	chr6:53516319-53517076	rs139251902	44
cg00222801	2	10829047	F	II	NOL10	Body	shore	Body-shore	chr2:10829724-10830241	rs574325433	4
cg00222982	11	125439225	F	I	EI24	TSS200	island	TSS200-island	chr11:125439122-125439730	rs543085589	8
cg00223115	6	106234848	F	II		IGR	opensea	IGR-opensea		rs188418735	31
cg00223950	1	19536222	F	II	UBR4	Body	island	Body-island	chr1:19536151-19537046	rs565429141;rs528013137;rs77966010	7;24;37
cg00224126	12	62861053	F	II	MON2	1stExon	shore	1stExon-shore	chr12:62860383-62860855	rs199872329	30
cg00224275	1	113162203	F	II	ST7L	TSS1500	island	TSS1500-island	chr1:113161591-113162571	rs145904439;rs548292767;rs115858905	5;35;47
cg00224343	9	125853552	F	II	RABGAP1	Body	opensea	Body-opensea
cg00224563	13	100741287	R	I	PCCA	TSS200	island	TSS200-island	chr13:100740956-100741805	rs559281071	19
cg00224807	2	238065650	F	I		IGR	opensea	IGR-opensea		rs541340494;rs557983322;rs533806382	11;29;47
cg00224834	4	48205502	F	II	TEC	Body	opensea	Body-opensea		rs534627751;rs552904240	21;24
cg00225144	9	103114332	R	II	TEX10	5'UTR	shore	5'UTR-shore	chr9:103114595-103115414	rs10625918	29
cg00225576	15	69591355	F	I	PAQR5	5'UTR	island	5'UTR-island	chr15:69591246-69591754	rs71411035;rs571163205	13;49
cg00225765	4	5052464	F	II	STK32B	TSS1500	shore	TSS1500-shore	chr4:5053230-5054092	rs560543321	26
cg00226306	20	42839587	F	I	C20orf111	TSS200	island	TSS200-island	chr20:42839134-42839883	rs540058443;rs188265031;rs148846545;rs4142441	3;15;30;33
cg00226608	12	860480	F	I		IGR	shore	IGR-shore	chr12:861442-863413	rs560261763;rs527384546;rs540779955	1;23;24
cg00226754	12	124068984	F	I	TMED2	TSS200	island	TSS200-island	chr12:124068935-124069699	rs17840831;rs528497212;rs547245236;rs565637155	13;25;39;43
cg00226931	11	68452097	F	I	GAL	1stExon	island	1stExon-island	chr11:68451359-68452846	rs7101947;rs530659299	31;51
cg00227490	11	9336016	F	II	TMEM41B	5'UTR	island	5'UTR-island	chr11:9335730-9336477	rs527431026;rs201238701;rs567265916;rs529612865;rs550084296	0;7;25;32;41
cg00228738	9	95944545	R	II		IGR	shore	IGR-shore	chr9:95946147-95947835
cg00229039	17	71308211	F	I	CDC42EP4	TSS200	island	TSS200-island	chr17:71306975-71308682	rs541270376;rs553492548	24;50
cg00229225	22	41216526	F	II	SLC25A17	TSS1500	shore	TSS1500-shore	chr22:41215135-41215576	rs187636319;rs573902203	20;42
cg00229245	4	150999547	R	I	DCLK2	TSS1500	island	TSS1500-island	chr4:150999250-151000706	rs531056603;rs551084816	46;10
cg00229428	12	131767018	R	II		IGR	opensea	IGR-opensea		rs569204344;rs531687219	5;2
cg00229477	10	101697616	F	II	DNMBP	Body	opensea	Body-opensea		rs563538835;rs547739403;rs530710961;rs113619269;rs568448204	1;5;12;19;48
cg00229754	15	25018302	R	II		IGR	island	IGR-island	chr15:25018174-25018533	rs188486161;rs528669500;rs540806292;rs562302604;rs10162667;rs551139887;rs191393179;rs533180811;rs540301539;rs566634915;rs61993222;rs151094509	43;40;37;32;28;27;25;22;21;7;4;3
cg00229868	16	85520891	R	II		IGR	shore	IGR-shore	chr16:85519109-85519357	rs184883009;rs553353984	24;15
cg00230120	12	1609346	F	I	LOC100292680	TSS1500	opensea	TSS1500-opensea		rs539961910;rs574515814	23;45
cg00230368	6	160389833	R	II	IGF2R	TSS1500	island	TSS1500-island	chr6:160389832-160390890
cg00230381	20	7905581	F	II	HAO1	Body	opensea	Body-opensea		rs554214840;rs2423333	17;37
cg00230631	8	50822294	R	I	SNTG1	TSS200	island	TSS200-island	chr8:50822270-50822860
cg00230665	2	197790943	F	I	PGAP1	Body	shore	Body-shore	chr2:197791390-197791599	rs372159603;rs532911433	37;45
cg00230837	5	9714909	F	II	LOC285692	Body	opensea	Body-opensea
cg00230869	2	70418140	F	I	C2orf42	1stExon	island	1stExon-island	chr2:70417746-70418310	rs533656556;rs537309521;rs547118690	5;45;50
cg00230899	16	89766723	F	I	SPATA2L	Body	shore	Body-shore	chr16:89767253-89768882
cg00231405	17	30469333	R	II	RHOT1	TSS200	island	TSS200-island	chr17:30469332-30469942	rs57764649	1
cg00231521	19	52643038	F	II	ZNF616	1stExon	island	1stExon-island	chr19:52643037-52643274	rs568084457;rs535367473;rs553673735	6;29;39
cg00231855	10	97453638	R	I	TCTN3	1stExon	island	1stExon-island	chr10:97453478-97454013	rs529071126;rs61737888	7;4
cg00232685	22	29977063	F	I	NIPSNAP1	1stExon	island	1stExon-island	chr22:29976920-29977216	rs374126946;rs546245499;rs564487854;rs372783071	9;28;31;45
cg00232735	11	132934139	F	I	OPCML	Body	island	Body-island	chr11:132934059-132934291	rs537786520	48
cg00232874	16	85588351	R	I		IGR	island	IGR-island	chr16:85586938-85590618
cg00234293	9	2015104	R	II	SMARCA2	TSS200	island	TSS200-island	chr9:2014831-2018105	rs528217657;rs111969803;rs568024522;rs537051477	31;27;26;18
cg00235484	6	136825415	F	II	MAP7	Body	opensea	Body-opensea		rs547842916;rs145123424;rs147601188	0;23;30
cg00235645	15	40886408	F	I	CASC5	TSS200	island	TSS200-island	chr15:40886396-40886918	rs544115655;rs188424975;rs530137806	10;12;25
cg00235865	2	64069505	F	II	UGP2	5'UTR	shore	5'UTR-shore	chr2:64067892-64068906	rs10194684	2
cg00236877	5	82877412	F	II	VCAN	3'UTR	opensea	3'UTR-opensea		rs568676192	0
cg00237313	10	121437973	F	II		IGR	opensea	IGR-opensea		rs567163348	29
cg00237386	1	207494649	F	I	CD55	TSS200	island	TSS200-island	chr1:207494543-207495364	rs376004435;rs28371583;rs540974727	13;30;39
cg00237565	3	25824807	R	II	NGLY1	1stExon	island	1stExon-island	chr3:25824336-25825456	rs142425326	50
cg00237631	7	25896850	F	I		IGR	island	IGR-island	chr7:25896713-25896925	rs540198637;rs559925731;rs573657757;rs542404836	12;19;24;40
cg00237752	4	187851333	F	II		IGR	opensea	IGR-opensea		rs7657521;rs183864422;rs566799592	19;23;32
cg00237947	11	65429275	F	II	RELA	Body	shore	Body-shore	chr11:65430142-65431079	rs151125290	1
cg00238137	2	101179574	R	II	PDCL3	Body	island	Body-island	chr2:101179318-101180081	rs193166667;rs200558179;rs554875440;rs568246906	28;22;21;2
cg00238182	22	43621788	R	II	SCUBE1	Body	shore	Body-shore	chr22:43623368-43623667
cg00238362	6	32038011	F	II	TNXB	Body	opensea	Body-opensea		rs140160519	35
cg00238446	15	42066496	R	II	MAPKBP1	TSS200	island	TSS200-island	chr15:42066488-42067230	rs539327898;rs142160053;rs575823553	36;33;20
cg00238570	2	110871644	R	II	MALL	Body	shore	Body-shore	chr2:110872945-110873587	rs575520210;rs544462536	31;2
cg00238770	12	6809215	F	II	C12orf53	5'UTR	island	5'UTR-island	chr12:6809214-6809816	rs576416068;rs545063583	31;39
cg00238899	10	112046866	F	II	MXI1	3'UTR	opensea	3'UTR-opensea		rs561767430;rs116751374;rs550609387	0;2;41
cg00238994	19	2977310	R	II	TLE6	TSS1500	island	TSS1500-island	chr19:2977241-2977471	rs564087225;rs531441170	24;19
cg00239003	19	45458398	F	II	CLPTM1	TSS1500	island	TSS1500-island	chr19:45458213-45459083
cg00239074	16	53169246	F	II	CHD9	5'UTR	shelf	5'UTR-shelf	chr16:53164000-53165838
cg00239654	12	56660898	R	I	COQ10A	TSS200	island	TSS200-island	chr12:56660442-56661131
cg00239685	3	39148342	F	II	TTC21A	TSS1500	shore	TSS1500-shore	chr3:39148377-39149400
cg00239870	10	90967896	F	II	CH25H	TSS1500	island	TSS1500-island	chr10:90967555-90967900	rs113972473	0
cg00240229	6	26439594	R	II	BTN3A3	TSS1500	opensea	TSS1500-opensea		rs576202869;rs185524443	48;13
cg00241022	11	34209523	F	II	ABTB2	Body	opensea	Body-opensea		rs138986998;rs112114898;rs528060873	17;39;43
cg00241074	7	151487761	F	II	PRKAG2	5'UTR	opensea	5'UTR-opensea		rs533691728	18
cg00241085	22	32058294	R	I		IGR	island	IGR-island	chr22:32057922-32058323	rs565763752;rs16989379;rs554656768;rs567915164	44;27;18;4
cg00241650	7	149171786	R	I	ZNF746	Body	island	Body-island	chr7:149171378-149172003	rs535272306	15
cg00241813	5	43280252	F	II	MGC42105	Body	opensea	Body-opensea		rs144757533;rs148557330;rs35659008	3;36;46
cg00241998	4	40058606	F	I	N4BP2	1stExon	island	1stExon-island	chr4:40057484-40059041	rs543425610	14
cg00242264	12	122688251	F	I	B3GNT4	1stExon	island	1stExon-island	chr12:122687800-122689106	rs61955587;rs553195617	5;40
cg00242478	17	79790735	F	II	FAM195B	5'UTR	island	5'UTR-island	chr17:79790530-79791553	rs544550963	26
cg00243547	10	28822073	R	I	WAC	TSS1500	island	TSS1500-island	chr10:28821189-28823092	rs529201966;rs550607876	24;1
cg00244006	5	153418819	F	II	MFAP3	5'UTR	shore	5'UTR-shore	chr5:153418183-153418669
cg00244392	3	132379783	R	II	ACAD11	TSS1500	shore	TSS1500-shore	chr3:132379083-132379643	rs540248255	5
cg00244524	22	46646378	R	I	C22orf40	TSS200	island	TSS200-island	chr22:46645764-46646957	rs551108758;rs571101273	50;22
cg00244745	13	100636276	R	I	ZIC2	Body	shore	Body-shore	chr13:100637112-100637472	rs541139469	44
cg00244810	12	122620589	R	II	MLXIP	Body	opensea	Body-opensea
cg00245789	10	105128183	F	I	TAF5	1stExon	island	1stExon-island	chr10:105128002-105128463
cg00245808	11	71797047	R	II	LRTOMT	5'UTR	opensea	5'UTR-opensea		rs145229442	15
cg00246003	7	69154040	F	II	AUTS2	Body	opensea	Body-opensea
cg00246041	10	12085127	R	II	UPF2	TSS200	island	TSS200-island	chr10:12084236-12085431
cg00246208	16	87758888	R	II	KLHDC4	Body	opensea	Body-opensea		rs551318743	37
cg00246915	12	121134013	R	II	MLEC	Body	opensea	Body-opensea		rs75985699;rs549906723	47;45
cg00247020	3	47844655	F	II	DHX30	5'UTR	island	5'UTR-island	chr3:47844121-47845155
cg00247315	2	145090263	F	I	GTDC1	TSS200	island	TSS200-island	chr2:145089453-145090397	rs530924951;rs549526525;rs567919960;rs138716915	20;29;39;50
cg00247489	1	207628182	F	II	CR2	Body	island	Body-island	chr1:207627531-207628280	rs536449329	1
cg00247557	18	5197071	R	II	LOC642597	1stExon	island	1stExon-island	chr18:5196243-5197389	rs115401521;rs75532309	16;7
cg00247855	5	132683002	R	II	FSTL4	Body	opensea	Body-opensea		rs529924355;rs546446383;rs115168971	51;50;29
cg00249181	19	45682354	F	II	BLOC1S3	5'UTR	island	5'UTR-island	chr19:45681323-45683156	rs569622444;rs539362859;rs377341306	36;38;51
cg00250209	2	69590742	R	II	GFPT1	Body	opensea	Body-opensea		rs189717232;rs201322234;rs537066687;rs113305004;rs200428254	50;49;45;18;3
cg00250743	10	123264130	F	II	FGFR2	Body	opensea	Body-opensea		rs192819260;rs145144706;rs373931316;rs527774825	0;1;28;48
cg00251271	16	1832493	F	I	SPSB3	5'UTR	island	5'UTR-island	chr16:1831721-1833568	rs562410877;rs531132905;rs544435316;rs2272974	11;13;23;36
cg00252149	1	228611269	F	II		IGR	shore	IGR-shore	chr1:228612580-228613103	rs138396997;rs114821653	0;19
cg00252282	12	5542736	R	II	NTF3	Body	island	Body-island	chr12:5541210-5542973	rs536794482	51
cg00252654	19	36980732	F	II	ZNF566	TSS1500	island	TSS1500-island	chr19:36980190-36980733	rs528246936	10
cg00252701	1	193091045	R	I	CDC73	TSS200	island	TSS200-island	chr1:193090728-193091224	rs555521630;rs542254628	19;15
cg00253204	17	16118700	R	II	NCOR1	1stExon	island	1stExon-island	chr17:16118275-16119510	rs76607790;rs574022794;rs192906143	51;38;20
cg00254064	5	15616349	F	II	CTD-2350J17.1	TSS1500	opensea	TSS1500-opensea		rs570732377;rs538113441;rs80219427;rs189650115;rs7706195	0;1;12;34;47
cg00254480	22	32058214	F	I		IGR	island	IGR-island	chr22:32057922-32058323	rs368828503;rs533550027;rs547242754;rs565763752	11;19;27;38
cg00254886	5	134824841	F	II		IGR	shore	IGR-shore	chr5:134824931-134825224
cg00255286	4	189032445	F	II		IGR	opensea	IGR-opensea		rs13139254;rs531230027	24;27
cg00255631	13	113512310	F	II	ATP11A	Body	opensea	Body-opensea		rs142051778;rs9549575;rs529038955	1;21;44
cg00255719	6	71377386	R	II	SMAP1	TSS200	island	TSS200-island	chr6:71377385-71378178	rs190902226;rs567267295;rs536117649;rs781983	44;18;17;11
cg00255889	13	26586288	R	II	ATP8A2	Body	island	Body-island	chr13:26586287-26586761
cg00256281	22	41985642	F	II	PMM1	Body	island	Body-island	chr22:41985525-41986045	rs542045199	48
cg00256374	19	1383699	R	II	NDUFS7	TSS200	island	TSS200-island	chr19:1383437-1384251	rs560467561;rs572334228;rs540655245;rs565258680;rs190622563;rs551044596;rs572636288;rs530321135;rs548335612	46;43;41;33;24;21;19;17;7
cg00256767	1	203096899	F	I	ADORA1	1stExon	shore	1stExon-shore	chr1:203097233-203097496
cg00256785	12	133464357	R	I	CHFR	TSS200	island	TSS200-island	chr12:133463807-133464858	rs528767583	12
cg00256845	16	28118730	F	II	XPO6	Body	opensea	Body-opensea		rs528164511;rs139273032	1;28
cg00257473	1	41305866	F	II		IGR	shore	IGR-shore	chr1:41303355-41304436	rs193039202;rs560948017	1;7
cg00257474	19	56652107	R	II	ZNF444	TSS1500	shore	TSS1500-shore	chr19:56652191-56652684
cg00257542	18	43753531	R	II	C18orf25	TSS1500	island	TSS1500-island	chr18:43753303-43755104	rs575490019	10
cg00257775	6	37904681	F	II	ZFAND3	Body	opensea	Body-opensea		rs2842499	22
cg00258499	1	5920035	F	II		IGR	opensea	IGR-opensea		rs552942377	16
cg00258976	16	89283889	F	I	ZNF778	TSS1500	island	TSS1500-island	chr16:89283762-89284616	rs112442361;rs562328989	1;33
cg00259404	6	28885568	R	II	TRIM27	Body	opensea	Body-opensea		rs150684134	19
cg00259785	19	35263967	R	II	ZNF599	1stExon	island	1stExon-island	chr19:35263648-35264275	rs561827419	30
cg00259873	4	24858656	F	II	CCDC149	Body	opensea	Body-opensea		rs545494197;rs139599848;rs149742262	0;1;45
cg00260072	5	64809775	F	II		IGR	opensea	IGR-opensea		rs191923783	37
cg00260201	17	46029581	F	II	PRR15L	3'UTR	opensea	3'UTR-opensea
cg00260888	20	30865478	R	I	KIF3B	1stExon	shore	1stExon-shore	chr20:30865547-30865791	rs533318359	14
cg00260911	2	239509305	R	II		IGR	opensea	IGR-opensea		rs578179478	2
cg00260919	13	45563807	R	II	NUFIP1	TSS200	island	TSS200-island	chr13:45563288-45564002	rs201772646;rs201710720	48;5
cg00261325	5	178199408	R	I	AACSL	Body	opensea	Body-opensea		rs113026376;rs557259752;rs188858627	39;25;2
cg00261510	3	8660422	F	II		IGR	opensea	IGR-opensea
cg00261552	12	12764894	F	II	CREBL2	1stExon	island	1stExon-island	chr12:12764751-12765205
cg00261553	8	144816217	F	II	FAM83H	TSS1500	island	TSS1500-island	chr8:144815203-144816518	rs28552636;rs540179541	9;45
cg00261690	1	28856281	F	II	SNHG3-RCC1	Body	shore	Body-shore	chr1:28857037-28857311
cg00261942	11	118272014	R	I	ATP5L	TSS200	shore	TSS200-shore	chr11:118272261-118272546	rs138378083;rs563397116	18;12
cg00262031	16	58498574	R	I	NDRG4	TSS200	island	TSS200-island	chr16:58497033-58498595
cg00262280	7	137687055	F	II	CREB3L2	TSS1500	island	TSS1500-island	chr7:137686291-137687056	rs560119269;rs529320037	6;48
cg00262368	12	69081084	R	II	NUP107	Body	island	Body-island	chr12:69080580-69081152	rs547795810;rs187743414;rs539916567	26;23;8
cg00262415	1	1242732	F	II	PUSL1	TSS1500	island	TSS1500-island	chr1:1242400-1245185
cg00263210	1	173838039	R	II	SNORD74	TSS1500	shore	TSS1500-shore	chr1:173837172-173837917
cg00263619	12	94727462	F	II	CCDC41	Body	opensea	Body-opensea		rs536310316	30
cg00263792	10	98590849	F	II	LCOR	TSS1500	shore	TSS1500-shore	chr10:98591707-98593273	rs547003725	9
cg00263923	7	157166456	F	II	DNAJB6	Body	opensea	Body-opensea		rs570154244;rs151132243;rs557512771	1;27;33
cg00264142	5	145562434	R	I	LARS	TSS200	opensea	TSS200-opensea		rs530140687;rs73317848;rs139946256;rs143505313	18;10;4;1
cg00264195	1	87577317	F	II		IGR	opensea	IGR-opensea		rs556826678;rs186523404	39;41
cg00264236	16	89634049	F	II		IGR	shore	IGR-shore	chr16:89632592-89632799	rs190365216;rs556749333;rs568945592;rs139618820;rs554548198	0;1;15;35;41
cg00264291	4	54298874	F	II	FIP1L1	Body	opensea	Body-opensea		rs186726217;rs191017328;rs547951810	4;6;17
cg00264441	11	57250469	F	II		IGR	island	IGR-island	chr11:57249946-57250848
cg00264994	17	47991806	F	II		IGR	shelf	IGR-shelf	chr17:47987524-47988101	rs577373479;rs540090666	0;25
cg00265238	7	39989474	F	II	CDK13	TSS1500	island	TSS1500-island	chr7:39988922-39991612	rs17537642;rs557004660	2;43
cg00265304	18	8782520	F	II	KIAA0802	Body	shore	Body-shore	chr18:8784147-8784583	rs377706821;rs566068684	27;39
cg00265317	16	70472993	F	I	ST3GAL2	TSS200	island	TSS200-island	chr16:70472588-70473649
cg00265415	1	235667507	F	II	B3GALNT2	1stExon	island	1stExon-island	chr1:235667089-235668619
cg00265578	17	27895564	R	I	TP53I13	TSS200	island	TSS200-island	chr17:27893086-27896078	rs531708972;rs497993;rs563476589	49;38;11
cg00266009	8	85095275	R	II	RALYL	TSS200	shore	TSS200-shore	chr8:85096759-85097247	rs190815950	39
cg00266566	9	32565609	F	II	NDUFB6	Body	shore	Body-shore	chr9:32566741-32567004
cg00266715	17	14204362	R	I	HS3ST3B1	TSS200	island	TSS200-island	chr17:14204168-14207702	rs535727131;rs555656976;rs575312475	10;3;2
cg00267422	19	42772781	R	II	CIC	5'UTR	island	5'UTR-island	chr19:42772332-42773525
cg00267482	15	93447504	R	II	MIR3175	TSS200	shore	TSS200-shore	chr15:93447556-93447823	rs186153513;rs551849098;rs571661757	42;41;12
cg00267689	3	155100398	F	II		IGR	opensea	IGR-opensea		rs576003408;rs191721683;rs137901395;rs77936381	1;9;21;27
cg00268009	4	100010211	F	II	ADH5	TSS1500	shore	TSS1500-shore	chr4:100009736-100010129
cg00268374	13	107035255	F	II		IGR	opensea	IGR-opensea		rs144664241;rs367728669	0;37
cg00268967	12	58002603	F	II	GEFT	TSS1500	shore	TSS1500-shore	chr12:58003880-58004249
cg00269115	1	23695530	R	II	C1orf213	5'UTR	island	5'UTR-island	chr1:23694690-23696050	rs185788767	43
cg00269416	16	15982627	R	II	C16orf63	TSS200	island	TSS200-island	chr16:15982245-15982672	rs540412857	49
cg00270159	15	60973747	F	II	RORA-AS2	TSS200	opensea	TSS200-opensea
cg00270311	16	30366760	F	II	CD2BP2	TSS1500	island	TSS1500-island	chr16:30366206-30366761	rs79312082;rs376561051	4;47
cg00270408	12	48398278	F	I	COL2A1	1stExon	island	1stExon-island	chr12:48397889-48398731	rs544745332;rs41317877;rs531053868	4;13;36
cg00270563	11	6625745	F	II	ILK	5'UTR	shore	5'UTR-shore	chr11:6624552-6625073	rs578207319;rs534256287;rs552979370	4;22;23
cg00270594	10	70716161	R	I	DDX21	Body	island	Body-island	chr10:70715938-70716494
cg00270778	2	127977559	F	II		IGR	island	IGR-island	chr2:127976389-127977667
cg00271154	2	113033418	R	II	ZC3H6	5'UTR	island	5'UTR-island	chr2:113032793-113033496
cg00271207	2	185462896	R	I	ZNF804A	TSS200	shore	TSS200-shore	chr2:185463208-185463589
cg00271633	15	66162152	F	II	RAB11A	Body	island	Body-island	chr15:66161549-66162593	rs531631012	21
cg00271682	12	133195188	F	II	P2RX2	TSS200	island	TSS200-island	chr12:133194868-133195544	rs564513407	1
cg00272484	8	143400520	F	II	TSNARE1	Body	shore	Body-shore	chr8:143398358-143398777	rs541942056;rs561426536;rs531644558	0;1;30
cg00272951	5	77590791	R	II	AP3B1	TSS1500	shore	TSS1500-shore	chr5:77590137-77590721	rs544973056	22
cg00273257	1	89665022	R	II	GBP4	TSS1500	opensea	TSS1500-opensea		rs537237395	1
cg00273383	9	140082961	F	I	SSNA1	TSS200	island	TSS200-island	chr9:140082465-140083853	rs142065515;rs533337955;rs377619980;rs562403249;rs368162981	10;19;24;41;48
cg00274279	6	150311869	F	II		IGR	island	IGR-island	chr6:150311256-150312369
cg00274365	16	1550495	R	I	TELO2	Body	island	Body-island	chr16:1550144-1550829	rs142731932;rs147383579;rs571493142;rs527468740	41;39;30;1
cg00274550	3	197025150	F	I	DLG1	5'UTR	island	5'UTR-island	chr3:197024427-197025506	rs535922919	41
cg00274909	11	131799642	R	II	NTM	Body	opensea	Body-opensea		rs79383487;rs186611455;rs537452768	36;29;2
cg00275741	5	140261749	F	II	PCDHA7	Body	shore	Body-shore	chr5:140261884-140262153
cg00275962	6	43484808	R	I	POLR1C	1stExon	island	1stExon-island	chr6:43484561-43484887	rs113801285	22
cg00276532	1	36023270	F	II	NCDN	TSS200	island	TSS200-island	chr1:36022680-36023834
cg00277329	1	109506264	R	II	CLCC1	TSS200	shore	TSS200-shore	chr1:109505681-109506214	rs528045093	42
cg00277358	16	71879919	R	I	ATXN1L	1stExon	island	1stExon-island	chr16:71879763-71880296	rs576304345;rs374795361	22;12
cg00277397	7	71800412	R	II	CALN1	5'UTR	shore	5'UTR-shore	chr7:71800757-71802768
cg00277804	18	77549539	F	II		IGR	island	IGR-island	chr18:77549524-77550299	rs543395841	35
cg00277891	12	51818744	R	I	SLC4A8	5'UTR	island	5'UTR-island	chr12:51818460-51819166	rs547508550	6
cg00278028	22	28196834	R	I	MN1	5'UTR	island	5'UTR-island	chr22:28192793-28198592	rs570653577	36
cg00278102	2	152591725	F	II	NEB	TSS1500	opensea	TSS1500-opensea		rs563317498;rs529351602;rs74548340	1;43;47
cg00278158	1	32860766	R	II	BSDC1	TSS1500	shore	TSS1500-shore	chr1:32859770-32860348	rs531249215	9
cg00279054	3	169381500	F	II	MECOM	1stExon	shore	1stExon-shore	chr3:169379437-169381056	rs112283589;rs532515705	7;32
cg00279717	10	121131643	R	II	GRK5	Body	opensea	Body-opensea
cg00280239	6	145093805	R	II	UTRN	Body	opensea	Body-opensea
cg00280405	10	120821787	R	II	EIF3A	Body	opensea	Body-opensea		rs566855340	33
cg00280504	8	69351585	F	II	C8orf34	5'UTR	opensea	5'UTR-opensea		rs576896094;rs184740450;rs553336171;rs573374937;rs542167755;rs77327351	0;1;30;40;45;47
cg00280548	10	70587131	R	I	STOX1	TSS200	island	TSS200-island	chr10:70586917-70588209	rs527598988	44
cg00280758	4	140221967	R	II	NAA15	TSS1500	shore	TSS1500-shore	chr4:140222426-140223335
cg00280928	7	130792996	F	I	LINC-PINT	TSS1500	shore	TSS1500-shore	chr7:130790358-130792773	rs534033284;rs555683489;rs574010381	10;17;46
cg00281048	4	80573233	R	II		IGR	opensea	IGR-opensea		rs143956555	2
cg00281852	17	5522928	F	II		IGR	opensea	IGR-opensea		rs555027671;rs571735225;rs148326828	0;25;28
cg00281967	6	31632951	R	II	BAT4	5'UTR	island	5'UTR-island	chr6:31632815-31634093	rs182719562;rs188138268;rs76686947	47;33;14
cg00282626	8	25042698	R	II	DOCK5	Body	island	Body-island	chr8:25041795-25042820	rs535292982	34
cg00282683	7	156931995	R	II	UBE3C	1stExon	island	1stExon-island	chr7:156931422-156932075
cg00283046	19	3942223	F	II	ITGB1BP3	Body	island	Body-island	chr19:3942010-3942250	rs140172193;rs143940174;rs146363585;rs35701787;rs149893927;rs547115351;rs144955421;rs566515700	0;7;12;22;26;27;40;50
cg00283111	13	52027851	R	II	INTS6	TSS1500	island	TSS1500-island	chr13:52025691-52027946	rs551656871;rs150923427;rs571421821	32;20;15
cg00283157	16	75096418	R	II	ZNRF1	Body	opensea	Body-opensea		rs537197634;rs556786119;rs573542824;rs535887910	50;24;8;3
cg00284420	16	87311948	F	I		IGR	opensea	IGR-opensea		rs557941116;rs144547546;rs188639902;rs562151687;rs148463266;rs541388724;rs7350813	1;10;18;23;24;30;47
cg00285319	1	11741235	F	I	MAD2L2	5'UTR	island	5'UTR-island	chr1:11740828-11741717	rs576375990;rs28924097;rs187547285;rs2272979	9;10;35;46
cg00285363	6	33281498	R	II	TAPBP	Body	island	Body-island	chr6:33281112-33281827	rs115997844	39
cg00285829	11	82904897	F	I	ANKRD42	5'UTR	island	5'UTR-island	chr11:82904478-82905660	rs186436032	44
cg00286049	12	6054616	R	I	ANO2	TSS200	opensea	TSS200-opensea		rs570474341;rs539928270	47;45
cg00286214	16	2771425	F	I	PRSS27	TSS1500	shore	TSS1500-shore	chr16:2770137-2770500	rs577201258	14
cg00286497	10	43668100	R	II	CSGALNACT2	Body	opensea	Body-opensea
cg00286717	11	6225537	F	II	C11orf42	TSS1500	opensea	TSS1500-opensea		rs566549507	1
cg00287713	2	1842182	F	II	MYT1L	Body	shore	Body-shore	chr2:1842846-1843137	rs111333678;rs78512050	4;28
cg00288050	19	12949727	R	II	MAST1	Body	island	Body-island	chr19:12949131-12949733	rs577661276;rs538935750	50;32
cg00288327	7	27135566	R	II	HOXA1	5'UTR	island	5'UTR-island	chr7:27135342-27136736	rs199540608	5
cg00288391	6	154541284	F	II	OPRM1	Body	opensea	Body-opensea		rs116891804	17
cg00288562	7	23571645	R	I	TRA2A	5'UTR	island	5'UTR-island	chr7:23570757-23571819	rs564197642;rs533085568;rs186598887;rs566371989	45;42;22;21
cg00288584	8	92053063	R	I	TMEM55A	1stExon	opensea	1stExon-opensea		rs571333011	10
cg00288824	15	26108663	R	II	ATP10A	TSS1500	island	TSS1500-island	chr15:26107503-26108818
cg00288882	3	187596611	F	II		IGR	opensea	IGR-opensea		rs142535897;rs144060634;rs148734500	0;1;46
cg00289084	20	3828030	F	II	MAVS	5'UTR	island	5'UTR-island	chr20:3827225-3828031	rs190971459;rs148015652	0;25
cg00289362	6	170482788	R	II		IGR	opensea	IGR-opensea		rs540091083;rs542180974;rs4710761	42;16;12
cg00290028	13	37393125	R	II	RFXAP	TSS1500	shore	TSS1500-shore	chr13:37393213-37394092	rs543337986	27
cg00290355	3	150996599	F	II	MED12L	Body	opensea	Body-opensea
cg00290506	1	224804226	R	I	CNIH3	1stExon	island	1stExon-island	chr1:224803637-224805314	rs572916995;rs533915258;rs555029564	48;22;9
cg00290605	22	32366707	F	I		IGR	island	IGR-island	chr22:32366492-32367061	rs142363736	33
cg00290924	10	27389534	R	I	ANKRD26	TSS200	island	TSS200-island	chr10:27389075-27389622	rs553200644;rs11015529	44;39
cg00291054	16	81073839	R	II	ATMIN	Body	shelf	Body-shelf	chr16:81069532-81070163	rs181754367	32
cg00291213	21	36398056	F	II	RUNX1	Body	shore	Body-shore	chr21:36398960-36399259	rs548074081	46
cg00291351	4	163085235	F	II	FSTL5	TSS200	opensea	TSS200-opensea		rs575324036;rs58856565	36;42
cg00291661	16	30581198	F	I	ZNF688	3'UTR	shore	3'UTR-shore	chr16:30581227-30581534	rs542629282	1
cg00292334	5	100115829	R	II		IGR	opensea	IGR-opensea		rs539242192;rs112052198	32;1
cg00292664	10	71078354	R	I	HK1	Body	island	Body-island	chr10:71077946-71079377	rs542606910;rs562811975;rs140467647	49;47;13
cg00292857	8	125486958	R	I	RNF139	TSS200	island	TSS200-island	chr8:125486521-125487622	rs558169512	11
cg00292986	2	103236105	F	I	SLC9A2	TSS200	island	TSS200-island	chr2:103235376-103236554
cg00293012	15	31195899	R	I	MTMR15	TSS200	island	TSS200-island	chr15:31195673-31196392	rs537244803;rs542362328;rs34603833;rs368356457	44;24;7;1
cg00293631	22	28315337	F	I	LOC284900	TSS200	island	TSS200-island	chr22:28314588-28315958	rs540577549;rs193249506	3;40
cg00294149	16	75604552	F	II	GABARAPL2	Body	shelf	Body-shelf	chr16:75600006-75600860
cg00294658	12	7126344	F	II	LPCAT3	TSS1500	island	TSS1500-island	chr12:7125534-7126356
cg00294823	7	77427724	F	I	TMEM60	1stExon	island	1stExon-island	chr7:77427331-77428850	rs556540091;rs34752553	13;26
cg00294831	13	36909341	R	II	SPG20	Body	opensea	Body-opensea		rs113738359;rs370385005	25;2
cg00294898	3	160939446	R	I	NMD3	5'UTR	island	5'UTR-island	chr3:160938961-160939494	rs557297056	5
cg00295448	5	140044129	R	II	WDR55	TSS1500	shore	TSS1500-shore	chr5:140044194-140044716	rs185742900	47
cg00295572	1	3568236	F	I	TP73	TSS1500	island	TSS1500-island	chr1:3566445-3569636	rs151017471	27
cg00296182	10	8090162	R	I		IGR	shore	IGR-shore	chr10:8091374-8098329	rs36004324	40
cg00296894	2	3685756	R	I	COLEC11	Body	shelf	Body-shelf	chr2:3688204-3688539	rs73910312;rs367982803;rs548724367	42;41;15
cg00297426	7	66282757	R	II	GTF2IRD1P1	Body	opensea	Body-opensea		rs552972355;rs4718411	43;20
cg00297584	12	116971031	F	II	NCRNA00173	TSS1500	opensea	TSS1500-opensea
cg00297680	19	36869860	R	II		IGR	island	IGR-island	chr19:36869564-36870279
cg00297737	8	97273749	R	I	MTERFD1	5'UTR	island	5'UTR-island	chr8:97273615-97274767
cg00297779	2	20099829	R	II	TTC32	Body	shore	Body-shore	chr2:20101004-20102067
cg00297969	21	45374293	R	II	AGPAT3	5'UTR	opensea	5'UTR-opensea		rs73373103	16
cg00298153	21	45553170	R	I	C21orf33	TSS1500	island	TSS1500-island	chr21:45553021-45554037	rs145871715;rs576627583	18;15
cg00298481	11	27722063	R	II	BDNF	Body	island	Body-island	chr11:27721661-27722639
cg00298796	8	107670358	R	II	OXR1	1stExon	island	1stExon-island	chr8:107669777-107670591	rs372630076	42
cg00298830	19	19016564	R	II	COPE	Body	opensea	Body-opensea		rs552352746	2
cg00298919	16	86421796	F	II		IGR	opensea	IGR-opensea		rs575218453;rs533907585;rs143526075;rs577159098;rs545984142	1;5;12;46;48
cg00299002	14	65493948	R	II	FNTB	Body	opensea	Body-opensea		rs146725596;rs140317821	27;1
cg00299052	11	125462660	F	II	STT3A	TSS200	island	TSS200-island	chr11:125462323-125462884	rs151263120;rs182539153	24;25
cg00299257	1	956217	R	II	AGRN	Body	island	Body-island	chr1:954768-956343
cg00299418	16	67875971	F	I	THAP11	TSS1500	island	TSS1500-island	chr16:67875717-67876740	rs569545086;rs73593818	49;50
cg00300046	1	2084595	R	II	PRKCZ	Body	shelf	Body-shelf	chr1:2082314-2082529	rs146109394;rs558450783;rs138965778	20;18;1
cg00300808	2	177353798	F	II		IGR	shore	IGR-shore	chr2:177355071-177355525	rs186988013;rs10930736	12;20
cg00300859	18	55289375	F	II	NARS	TSS200	island	TSS200-island	chr18:55288640-55289482	rs72627251;rs376633167	40;49
cg00300999	1	157096900	R	II	CYCSP52	TSS1500	opensea	TSS1500-opensea		rs192822345;rs144258750	21;2
cg00301172	19	40971832	F	II	SPTBN4	TSS1500	island	TSS1500-island	chr19:40971476-40973393	rs77055946;rs557550774	6;14
cg00301601	21	30397148	R	I	USP16	5'UTR	island	5'UTR-island	chr21:30396848-30397410	rs544081872;rs560884194	37;2
cg00301864	12	120554472	R	I	RAB35	5'UTR	island	5'UTR-island	chr12:120554162-120555224	rs191322615;rs566783816	8;7
cg00302195	9	130564776	F	II	FPGS	TSS1500	shore	TSS1500-shore	chr9:130564863-130565566	rs540058979;rs553268732	5;46
cg00302533	20	2083388	F	I	STK35	Body	island	Body-island	chr20:2082284-2084070	rs11698299;rs561044658	6;44
cg00302793	4	102268125	R	II	PPP3CA	1stExon	island	1stExon-island	chr4:102267592-102269621	rs371830308	11
cg00303003	9	72730957	F	II	MAMDC2	Body	opensea	Body-opensea
cg00303548	13	96742413	R	I	HS6ST3	TSS1500	island	TSS1500-island	chr13:96742138-96744162
cg00304629	2	65659696	F	I	SPRED2	TSS200	island	TSS200-island	chr2:65657768-65659986
cg00304673	4	187112763	R	I	CYP4V2	1stExon	island	1stExon-island	chr4:187111939-187113286	rs72646235	2
cg00305046	9	104161045	R	II	MRPL50	TSS200	island	TSS200-island	chr9:104160853-104161528	rs557575185;rs577440301	9;2
cg00305374	1	95007543	R	I	F3	TSS200	island	TSS200-island	chr1:95006837-95008051
cg00306003	1	171640102	R	II		IGR	island	IGR-island	chr1:171639947-171640224	rs532983908;rs551116903	46;32
cg00306267	10	112053796	R	II	SMNDC1	3'UTR	opensea	3'UTR-opensea		rs577905971;rs545254755;rs10509913;rs548275756;rs554169363	43;40;19;4;2
cg00306298	2	99225662	F	II	C2orf64	TSS1500	shore	TSS1500-shore	chr2:99224681-99225322	rs188051574;rs559809554;rs192860824	4;43;45
cg00306299	15	59179239	F	II	SLTM	Body	opensea	Body-opensea		rs143521981;rs201656241;rs2124203	13;21;25
cg00306350	8	11142685	F	II	MTMR9	Body	island	Body-island	chr8:11141894-11142686	rs577158236;rs142620167;rs143411422;rs560202557	25;28;33;41
cg00306395	11	45832603	R	II	SLC35C1	Body	opensea	Body-opensea
cg00306532	1	2323029	R	I	MORN1	TSS200	island	TSS200-island	chr1:2322481-2323764	rs550604079;rs138323215;rs190057877	44;35;2
cg00306905	10	121356070	F	II	TIAL1	1stExon	island	1stExon-island	chr10:121355813-121356958	rs542273737	44
cg00307214	14	69726319	F	II	GALNTL1	TSS1500	island	TSS1500-island	chr14:69726250-69728393	rs201880657	35
cg00307266	5	31532303	F	I	RNASEN	TSS200	island	TSS200-island	chr5:31532110-31532537	rs539479160;rs146619547;rs572877243;rs114013728;rs535780279;rs533924986	34;38;42;45;46;49
cg00307483	1	27817084	R	II	WASF2	TSS1500	shore	TSS1500-shore	chr1:27816342-27816853
cg00307819	17	47817938	F	II	FAM117A	Body	opensea	Body-opensea		rs138809946	47
cg00308222	16	74540646	R	II	GLG1	Body	opensea	Body-opensea
cg00308508	5	127423333	F	II	SLC12A2	Body	shelf	Body-shelf	chr5:127418594-127420512
cg00308563	2	106473189	R	II	NCK2	Body	opensea	Body-opensea		rs572439879;rs184297447;rs113059254;rs576507284	31;30;7;1
cg00308594	2	222834541	F	II		IGR	opensea	IGR-opensea		rs181229590;rs554888481;rs568270997	0;7;23
cg00308717	2	33136502	F	II	LINC00486	Body	opensea	Body-opensea
cg00308936	1	85883665	R	II	DDAH1	Body	opensea	Body-opensea		rs186475857	5
cg00309051	16	19626431	R	II	C16orf62	Body	opensea	Body-opensea		rs115639933;rs116171319;rs73535631;rs576794210	43;37;8;2
cg00309106	6	31865663	R	II	EHMT2	TSS200	shore	TSS200-shore	chr6:31864897-31865419
cg00309650	4	88312547	F	I	HSD17B11	TSS200	opensea	TSS200-opensea		rs554747378	13
cg00310792	4	147863799	R	II	TTC29	5'UTR	shelf	5'UTR-shelf	chr4:147866829-147867159	rs562050500;rs530731123	46;1
cg00311046	10	7830420	R	II	KIN	TSS1500	island	TSS1500-island	chr10:7829588-7830517	rs562962243	22
cg00312872	18	44557732	F	I	TCEB3C	TSS1500	shore	TSS1500-shore	chr18:44554879-44556671	rs140787636;rs575382833;rs533458196;rs76120132;rs112207366;rs145821453;rs540593047;rs547142586	2;3;6;12;14;20;37;43
cg00313184	1	113815402	R	II		IGR	opensea	IGR-opensea		rs11810933;rs149117791;rs74111245;rs562702681;rs529742333	29;22;21;19;16
cg00313219	9	6007206	F	II	KIAA2026	1stExon	island	1stExon-island	chr9:6006964-6008676	rs201953164	18
cg00313498	4	7787944	R	I	AFAP1	Body	opensea	Body-opensea		rs16841246	47
cg00313973	10	99186293	F	II	PGAM1	Body	island	Body-island	chr10:99185778-99186294
cg00314240	1	92495877	R	II	EPHX4	Body	island	Body-island	chr1:92495367-92495964	rs201209081	38
cg00314386	6	131384425	R	II	EPB41L2	1stExon	shore	1stExon-shore	chr6:131383431-131384371	rs574373674;rs575291547	21;17
cg00314432	1	98781713	R	II		IGR	opensea	IGR-opensea		rs558698864	14
cg00314861	1	179807668	F	II		IGR	opensea	IGR-opensea		rs544519121;rs183881226	31;44
cg00314966	16	86544346	F	II	FOXF1	1stExon	island	1stExon-island	chr16:86541430-86545228	rs370422274;rs568384890	33;38
cg00315056	8	29209030	F	II	DUSP4	TSS1500	island	TSS1500-island	chr8:29205664-29209847
cg00315154	6	133119717	F	I	SLC18B1	1stExon	island	1stExon-island	chr6:133119483-133119802	rs571674795;rs537547278;rs12211701	0;13;40
cg00315242	5	38472755	R	II		IGR	opensea	IGR-opensea		rs111720699;rs537694494;rs549686582	36;27;1
cg00315837	11	59244789	R	II	OR4D10	TSS200	opensea	TSS200-opensea		rs556038677;rs375710093	18;2
cg00315950	18	60800423	F	II	BCL2	Body	opensea	Body-opensea		rs527755948;rs541515365	0;21
cg00316080	3	124866646	R	II	SLC12A8	Body	opensea	Body-opensea		rs185151371;rs531483115;rs542139896	16;6;1
cg00316223	2	242148936	F	I	ANO7	Body	island	Body-island	chr2:242148678-242149079	rs150809012;rs560439014;rs147198890	1;35;36
cg00316677	5	151151425	R	I	G3BP1	TSS200	island	TSS200-island	chr5:151150014-151152086	rs186613692	9
cg00316893	11	96122962	F	I	CCDC82	5'UTR	island	5'UTR-island	chr11:96122536-96123587	rs372346800;rs544903578;rs563070888;rs530394536	6;20;30;50
cg00317648	4	125633640	F	II	ANKRD50	5'UTR	island	5'UTR-island	chr4:125633390-125634275
cg00318242	5	137548698	R	II	CDC23	Body	opensea	Body-opensea		rs370243091;rs17228311;rs200833796	50;43;34
cg00318243	7	127232194	R	II	FSCN3	TSS1500	shelf	TSS1500-shelf	chr7:127227758-127229039	rs115950518;rs538825845;rs554380783;rs566356665	32;30;12;2
cg00318380	13	28107438	F	I		IGR	opensea	IGR-opensea
cg00318519	2	37035707	F	II	VIT	Body	island	Body-island	chr2:37035698-37035918	rs141665993;rs149000899;rs200059174;rs201887923	10;20;30;42
cg00318643	16	89105494	F	I		IGR	shelf	IGR-shelf	chr16:89108886-89109130	rs577099386;rs578065992;rs185522586	0;21;22
cg00318766	1	68962907	R	I	DEPDC1	TSS200	island	TSS200-island	chr1:68962283-68963006	rs567081888;rs536118336	21;1
cg00318865	12	52345896	F	II	ACVR1B	Body	island	Body-island	chr12:52345531-52345903
cg00319014	2	211341522	R	I	CPS1	TSS1500	island	TSS1500-island	chr2:211341181-211341536	rs544650631;rs554978985	40;32
cg00319395	17	5323036	F	I	RPAIN	Body	island	Body-island	chr17:5322507-5323716	rs567184020;rs539294791;rs3026146	18;37;48
cg00319479	19	14130257	F	II		IGR	opensea	IGR-opensea		rs569948205	22
cg00320138	11	124181369	F	II	OR8D1	TSS1500	opensea	TSS1500-opensea		rs183614907;rs535996432	1;22
cg00320159	20	48429251	F	I	SLC9A8	1stExon	island	1stExon-island	chr20:48429172-48429645	rs182650435	3
cg00320288	16	85863167	R	II		IGR	shore	IGR-shore	chr16:85863381-85863601	rs34405023	43
cg00320806	9	134000744	F	II	NUP214	TSS1500	shore	TSS1500-shore	chr9:134000784-134001306	rs3215836	24
cg00320926	7	41281430	F	II		IGR	opensea	IGR-opensea
cg00321065	1	40627063	R	II	RLF	5'UTR	island	5'UTR-island	chr1:40626913-40627612	rs568083957;rs200766559	39;9
cg00321149	16	19730298	R	II	C16orf88	TSS1500	shore	TSS1500-shore	chr16:19729194-19729896	rs542218172	39
cg00321150	11	62623587	F	II	SNORD27	TSS1500	island	TSS1500-island	chr11:62623359-62623877	rs532435096;rs551619977;rs528999806;rs533926618	16;20;22;32
cg00321459	11	72858249	R	II		IGR	opensea	IGR-opensea		rs143819597	13
cg00321703	2	129079801	R	I		IGR	island	IGR-island	chr2:129079631-129080170	rs554312855	8
cg00321775	10	48416391	F	I	GDF2	1stExon	shelf	1stExon-shelf	chr10:48413741-48413968	rs372529223;rs142466901;rs199804679	13;17;49
cg00321931	4	174255552	R	II	HMGB2	TSS1500	island	TSS1500-island	chr4:174254683-174256538	rs540463792;rs560773532	46;19
cg00322509	7	47947407	R	II	PKD1L1	Body	opensea	Body-opensea
cg00322559	10	99212766	R	II	ZDHHC16	Body	opensea	Body-opensea		rs146473363;rs139991927	24;2
cg00322698	6	41069048	F	I	NFYA	3'UTR	island	3'UTR-island	chr6:41068475-41069343	rs562045975;rs187827870	7;45
cg00322833	9	14313703	R	II	NFIB	1stExon	island	1stExon-island	chr9:14312952-14315351
cg00322919	10	17172000	R	II	CUBN	TSS200	opensea	TSS200-opensea		rs573685511;rs541096948	45;2
cg00322946	10	22605631	F	II	COMMD3	Body	island	Body-island	chr10:22604907-22605632	rs143543064	38
cg00323069	5	66300629	F	II	LOC101928794	TSS1500	shore	TSS1500-shore	chr5:66299768-66300083	rs537450167;rs549324234	26;37
cg00323266	2	26256363	R	II	RAB10	TSS1500	island	TSS1500-island	chr2:26256301-26257567	rs186413564;rs539208860;rs80069751;rs572497662	44;23;9;5
cg00323359	17	43025178	F	II	KIF18B	TSS200	island	TSS200-island	chr17:43024658-43025344	rs371031440;rs540117023;rs73986426;rs529048799	10;15;42;46
cg00323448	18	46987093	F	I	DYM	TSS200	island	TSS200-island	chr18:46986504-46987194	rs577407164	36
cg00323522	15	99514226	F	II	LOC145814	Body	shore	Body-shore	chr15:99512665-99512891	rs532671098	45
cg00323631	4	99850368	R	II	EIF4E	5'UTR	island	5'UTR-island	chr4:99849305-99850552	rs112424353;rs566843442	29;1
cg00323965	2	145277807	F	I	ZEB2	Body	shelf	Body-shelf	chr2:145281736-145282269	rs527511209	19
cg00324520	15	41411926	R	II		IGR	shelf	IGR-shelf	chr15:41408059-41408856	rs574934457;rs534026739	30;29
cg00325458	2	61108567	R	I	REL	TSS200	island	TSS200-island	chr2:61108125-61109016	rs540733544;rs553026066;rs577689170	42;34;27
cg00325750	5	50675041	F	II		IGR	shelf	IGR-shelf	chr5:50678632-50679375	rs550559574;rs561228965	33;34
cg00325899	20	34216909	R	II	CPNE1	Body	opensea	Body-opensea		rs560509078;rs181801262;rs549820157	51;41;36
cg00326719	2	213401544	F	II	ERBB4	Body	shore	Body-shore	chr2:213402180-213403867	rs143004098;rs148193432;rs141384628;rs370646801;rs150372992;rs112215843	1;10;13;21;25;28
cg00327185	11	111896498	F	II	DLAT	Body	shore	Body-shore	chr11:111895576-111896447	rs376058264;rs149272698;rs201934276;rs144520524;rs137879141;rs192971364	0;8;16;23;26;33
cg00327211	22	20105251	R	I	RANBP1	Body	island	Body-island	chr22:20104374-20105729	rs555759275;rs370043493	25;24
cg00327506	8	55014641	F	I	LYPLA1	TSS200	island	TSS200-island	chr8:55014024-55014681	rs150784705;rs138037785	12;49
cg00327669	5	1950782	F	I		IGR	island	IGR-island	chr5:1950624-1950922
cg00327686	7	36805241	R	II		IGR	opensea	IGR-opensea		rs146751317;rs112562529;rs141246059	8;2;1
cg00328051	14	102026812	R	II	DIO3	TSS1500	island	TSS1500-island	chr14:102025989-102031567
cg00328217	1	201868393	R	II	LMOD1	Body	opensea	Body-opensea
cg00328720	8	28562890	F	II	EXTL3	5'UTR	shelf	5'UTR-shelf	chr8:28558588-28559960	rs569792153;rs186903627	1;24
cg00328782	5	52367801	F	II	ITGA2	Body	opensea	Body-opensea		rs140404272;rs546274485;rs190589695;rs144380292	0;1;32;48
cg00328883	20	10415827	F	II	C20orf94	TSS200	shore	TSS200-shore	chr20:10414276-10414993	rs111495223;rs567153219;rs535928460	0;38;45
cg00328900	5	82769097	F	II	VCAN	5'UTR	island	5'UTR-island	chr5:82768387-82769268	rs186390893	46
cg00329014	3	48481268	R	II	CCDC51	5'UTR	shore	5'UTR-shore	chr3:48481414-48481805	rs530458903;rs72925236	32;23
cg00329039	4	96470053	F	II	UNC5C	5'UTR	island	5'UTR-island	chr4:96469859-96470994	rs200297612;rs534720377;rs554328897	5;15;21
cg00329154	10	131762598	R	I	EBF3	TSS1500	island	TSS1500-island	chr10:131761169-131771696	rs550784488	21
cg00329270	3	134369919	F	I	KY	TSS200	island	TSS200-island	chr3:134369464-134370242	rs566574542;rs528955362;rs549002242	5;11;29
cg00329570	10	114437411	F	II	VTI1A	Body	opensea	Body-opensea		rs184064703;rs560863373	1;48
cg00329972	11	78001599	F	II	GAB2	5'UTR	opensea	5'UTR-opensea		rs546378779;rs140066540	1;11
cg00330279	16	87584184	F	I		IGR	shore	IGR-shore	chr16:87584359-87584710	rs62056476;rs572247588	19;45
cg00330888	2	46524148	F	I	EPAS1	TSS1500	island	TSS1500-island	chr2:46523789-46527140
cg00330936	16	10837683	R	I	NUBP1	TSS200	island	TSS200-island	chr16:10837584-10838196	rs541396892;rs557915382	46;34
cg00331343	3	136581031	R	II	NCK1	TSS200	island	TSS200-island	chr3:136580875-136581721	rs534677966	3
cg00331401	15	44866202	R	II	SPG11	Body	opensea	Body-opensea		rs542185489	30
cg00331845	10	134942441	F	I	GPR123	Body	island	Body-island	chr10:134941925-134943001	rs539954992;rs559800699;rs199510588;rs35340831	3;5;37;43
cg00332877	6	42947071	R	I	PEX6	TSS200	island	TSS200-island	chr6:42946310-42947127	rs551520775;rs571766803;rs41274890;rs547599882;rs41274892	48;39;30;22;15
cg00332950	5	14460853	R	II	TRIO	Body	shore	Body-shore	chr5:14461130-14461463	rs531883218;rs144399153;rs567998411	47;27;1
cg00333034	3	183948058	F	I	VWA5B2	TSS1500	island	TSS1500-island	chr3:183947040-183948801	rs550194515;rs568490065	6;38
cg00333142	4	114682608	R	I	CAMK2D	1stExon	island	1stExon-island	chr4:114682069-114682886	rs8175;rs528965887;rs550332706;rs76708167	44;10;2;1
cg00333512	8	25909599	F	I		IGR	island	IGR-island	chr8:25909292-25909686	rs560301955;rs138687682;rs552501045	16;18;29
cg00333824	18	63417605	R	II	CDH7	1stExon	shore	1stExon-shore	chr18:63417775-63418640	rs572579506;rs574475788	40;2
cg00334168	1	16236100	F	II	SPEN	Body	opensea	Body-opensea		rs545759997;rs529509486;rs139880163	0;10;18
cg00334899	19	38066824	R	II	ZNF571-AS1	Body	opensea	Body-opensea		rs4803263;rs190491498	44;2
cg00335003	20	30697488	R	II	TM9SF4	1stExon	opensea	1stExon-opensea		rs192350254;rs73906741	38;30
cg00335712	4	94749865	F	I	ATOH1	TSS1500	island	TSS1500-island	chr4:94749495-94750998	rs567118942;rs188485171;rs548916062;rs140329582	5;8;41;47
cg00336071	15	63449943	R	II	RPS27L	TSS1500	shore	TSS1500-shore	chr15:63449418-63449874	rs114693264	23
cg00336220	2	96940284	R	II	SNRNP200	3'UTR	opensea	3'UTR-opensea		rs148352926;rs569894290;rs529192947	34;18;1
cg00336605	19	50879437	F	II	NR1H2	TSS1500	shore	TSS1500-shore	chr19:50879606-50880094	rs562669202;rs574683685;rs140544025	1;31;38
cg00336887	2	240321741	F	II	HDAC4	5'UTR	shore	5'UTR-shore	chr2:240321777-240323919
cg00336946	13	101186274	F	II	A2LD1	TSS1500	shore	TSS1500-shore	chr13:101184396-101184848	rs546087821;rs530112529	1;31
cg00336986	3	98001269	R	II	OR5H2	TSS1500	opensea	TSS1500-opensea
cg00337053	3	49507545	R	I	DAG1	TSS200	island	TSS200-island	chr3:49507384-49508290	rs4855840	35
cg00337157	7	148282561	R	II		IGR	opensea	IGR-opensea		rs116780977;rs569537054;rs140774755;rs189769823	49;39;20;2
cg00337905	18	32869840	F	II	ZNF271	TSS1500	shore	TSS1500-shore	chr18:32870175-32870512	rs9960120	20
cg00337957	19	8547807	R	II	HNRNPM	Body	shelf	Body-shelf	chr19:8550539-8551215	rs542176546;rs75883730;rs80194898	20;19;2
cg00338083	5	177631237	F	I	HNRNPAB	TSS1500	island	TSS1500-island	chr5:177631219-177632508	rs550210423;rs114043661	28;40
cg00338122	6	151711850	R	II	ZBTB2	5'UTR	island	5'UTR-island	chr6:151711094-151712829	rs541335485	3
cg00338229	19	46088275	F	I	OPA3	TSS200	island	TSS200-island	chr19:46087866-46088345	rs139963999;rs111243875	17;35
cg00338460	9	135545825	R	II	GTF3C4	5'UTR	island	5'UTR-island	chr9:135545001-135546462	rs531529938	51
cg00338940	15	85146238	F	II	ZSCAN2	5'UTR	shore	5'UTR-shore	chr15:85144078-85144611	rs186067541	42
cg00340214	2	75033936	F	II		IGR	opensea	IGR-opensea		rs79354053;rs570157289	7;17
cg00340658	4	6988698	R	II	TBC1D14	Body	island	Body-island	chr4:6988305-6989373	rs138964792;rs140265362;rs1048009	41;25;23
cg00340921	19	7600526	R	I	PNPLA6	Body	island	Body-island	chr19:7598413-7601008	rs370131432;rs74956393	43;24
cg00341718	16	1153002	F	I		IGR	island	IGR-island	chr16:1152947-1153355	rs185494734;rs636673	7;20
cg00341885	19	4323034	R	I	FSD1	Body	island	Body-island	chr19:4322974-4323201	rs67511110;rs182090774;rs140560499;rs573182650;rs144527122;rs539005775;rs145547298;rs148882494;rs558999778	46;36;34;28;15;12;7;6;2
cg00341915	10	119806516	R	I	CASC2	Body	island	Body-island	chr10:119805825-119806544	rs567377925;rs372605453	14;1
cg00343217	15	72767332	R	II	ARIH1	1stExon	island	1stExon-island	chr15:72766260-72767693
cg00343433	8	62600110	F	II	ASPH	Body	opensea	Body-opensea		rs577962525	10
cg00345123	1	41446245	F	II	CTPS1	5'UTR	shore	5'UTR-shore	chr1:41444870-41446116	rs541978496;rs74068292	11;43
cg00345230	4	151936469	F	I	LRBA	5'UTR	shore	5'UTR-shore	chr4:151936653-151937519
cg00345270	16	29268157	R	II		IGR	opensea	IGR-opensea		rs545166477;rs556923242;rs575404094;rs67718703;rs542467131;rs7192388;rs528434083;rs540263703	51;50;40;33;31;16;2;1
cg00345621	19	1277218	R	I	C19orf24	Body	shore	Body-shore	chr19:1274469-1276358	rs557576284;rs569686123;rs138739305;rs555528240;rs574018765	22;15;11;2;1
cg00345704	17	39216495	R	II	LOC730755	TSS200	opensea	TSS200-opensea		rs181767591;rs145599338;rs532946291	40;27;4
cg00345792	1	27877772	R	I	AHDC1	Body	shelf	Body-shelf	chr1:27874417-27874638	rs564569873;rs369838366	44;17
cg00345965	1	151226992	F	II	PSMD4	TSS1500	opensea	TSS1500-opensea
cg00346009	12	118541298	R	II	VSIG10	Body	island	Body-island	chr12:118541054-118542135	rs562083001	15
cg00346074	10	65252033	R	II		IGR	opensea	IGR-opensea		rs148415580;rs7081152;rs141630948	48;30;2
cg00346095	12	106593630	F	II		IGR	opensea	IGR-opensea		rs142217741	1
cg00346236	1	234509775	F	II	C1orf31	Body	shore	Body-shore	chr1:234508994-234509501	rs552043505	49
cg00346247	6	29716851	F	II	LOC285830	TSS200	island	TSS200-island	chr6:29716468-29717158	rs527514209;rs117543560;rs372897442;rs1633081	13;21;35;50
cg00346434	17	37353248	F	I	CACNB1	Body	island	Body-island	chr17:37353205-37353877	rs140779208	24
cg00346556	12	15942191	F	I	EPS8	5'UTR	island	5'UTR-island	chr12:15941718-15942740
cg00347247	12	122064376	R	II	ORAI1	TSS200	island	TSS200-island	chr12:122064176-122065142	rs546221150;rs564432474	39;35
cg00347280	1	45477834	R	II	HECTD3	TSS1500	shore	TSS1500-shore	chr1:45476225-45477022	rs111530541;rs7536892;rs563063324;rs531963767	49;32;26;6
cg00347369	8	80523320	R	II	STMN2	TSS200	shore	TSS200-shore	chr8:80523975-80525765
cg00347546	10	86088209	R	I	FAM190B	TSS200	shore	TSS200-shore	chr10:86088395-86088791	rs74147536	19
cg00347616	2	114647416	F	I	ACTR3	TSS200	shore	TSS200-shore	chr2:114647669-114648312	rs7564594	16
cg00347662	14	105735897	R	II	BRF1	Body	shelf	Body-shelf	chr14:105738159-105738664
cg00347824	8	59571961	F	II	NSMAF	Body	island	Body-island	chr8:59571603-59572526	rs144534227	25
cg00347853	8	117932992	R	II		IGR	opensea	IGR-opensea		rs138679089	1
cg00347938	11	69469113	R	I	CCND1	3'UTR	island	3'UTR-island	chr11:69468810-69469152	rs200170583;rs182540344;rs145912824;rs574666788;rs372155093;rs565242482	46;43;27;14;5;2
cg00348771	1	165599927	F	II	MGST3	TSS1500	island	TSS1500-island	chr1:165599563-165600574
cg00349022	3	138313701	R	II	CEP70	TSS1500	shore	TSS1500-shore	chr3:138312980-138313342	rs577628044;rs540336038;rs146560881;rs141206666	26;23;20;10
cg00349050	22	51001330	F	I	C22orf41	TSS200	island	TSS200-island	chr22:51001199-51001515	rs549689459;rs567627528;rs538000681	38;39;45
cg00349233	8	130695977	F	II		IGR	opensea	IGR-opensea		rs563284194	0
cg00349413	17	48171948	F	II	PDK2	TSS1500	shore	TSS1500-shore	chr17:48172460-48172994	rs577129201	11
cg00349599	17	17184369	R	II	COPS3	Body	island	Body-island	chr17:17183886-17184699	rs561269746	31
cg00349723	17	36831276	F	I	C17orf96	TSS200	island	TSS200-island	chr17:36829692-36831500	rs34455076	9
cg00350247	22	29784694	F	II	AP1B1	TSS200	island	TSS200-island	chr22:29784169-29784779	rs562740262	8
cg00350371	20	2633324	R	I	NOP56	Body	island	Body-island	chr20:2632678-2633690	rs117836784;rs6138678;rs367831898;rs552578700;rs571050859;rs528649307	38;30;21;20;17;14
cg00350441	16	57220262	R	I	FAM192A	TSS1500	island	TSS1500-island	chr16:57219486-57220583	rs541645673;rs563206835;rs530723444;rs549716517	43;31;19;16
cg00350519	1	53905742	R	I	FLJ40434	TSS200	shore	TSS200-shore	chr1:53904140-53905247	rs370051679	6
cg00350909	4	128972343	F	II		IGR	opensea	IGR-opensea		rs144297997;rs1015111	1;14
cg00351011	19	8274460	F	II	LASS4	5'UTR	island	5'UTR-island	chr19:8274241-8275045	rs564870087;rs536847122	28;32
cg00351152	3	12837017	F	II	CAND2	TSS1500	shore	TSS1500-shore	chr3:12837992-12838359	rs538612560;rs370163010	19;49
cg00351190	19	4816855	R	II	TICAM1	Body	opensea	Body-opensea		rs150740529;rs543684306	28;7
cg00351472	9	97846551	F	II	MIR23B	TSS1500	shore	TSS1500-shore	chr9:97848140-97848525	rs145707124	47
cg00351681	10	69834952	R	I	HERC4	1stExon	island	1stExon-island	chr10:69834413-69835233
cg00351914	10	64133979	R	II	ZNF365	1stExon	island	1stExon-island	chr10:64133789-64134420	rs560953894	32
cg00352325	4	13628831	F	II	MIR5091	TSS1500	shore	TSS1500-shore	chr4:13629245-13629655	rs561910697;rs530746781;rs116926615;rs564341782	26;44;47;50
cg00352349	2	179316347	R	II	PRKRA	TSS1500	island	TSS1500-island	chr2:179315214-179316573	rs567178409	28
cg00352369	2	179688690	R	II		IGR	opensea	IGR-opensea		rs530324400;rs577562524;rs560270502	19;2;1
cg00352397	1	45477801	R	II	UROD	TSS200	shore	TSS200-shore	chr1:45476225-45477022	rs151098284;rs111530541	40;16
cg00352532	2	74007064	F	II	DUSP11	1stExon	island	1stExon-island	chr2:74006849-74007274	rs191516378;rs539543674;rs557765293;rs572911495	15;19;26;42
cg00353112	15	45879221	R	II	PLDN	TSS200	shore	TSS200-shore	chr15:45879274-45879918	rs564947060	26
cg00353243	3	47652338	F	II	SMARCC1	Body	opensea	Body-opensea		rs536197831;rs548186569	24;34
cg00353340	12	26112746	F	II	RASSF8	5'UTR	opensea	5'UTR-opensea
cg00353422	21	34863790	F	I	DNAJC28	5'UTR	island	5'UTR-island	chr21:34863644-34864268	rs549243996;rs567445257;rs144810371	7;10;41
cg00353844	1	3275283	F	II	PRDM16	Body	island	Body-island	chr1:3275029-3275284	rs114302502;rs375113271	0;1
cg00354771	1	240694053	R	II	GREM2	5'UTR	opensea	5'UTR-opensea		rs547360750	1
cg00355673	14	92573075	R	I	ATXN3	TSS200	island	TSS200-island	chr14:92572554-92573103	rs181645596	3
cg00355678	19	1483413	R	I	PCSK4	Body	island	Body-island	chr19:1481849-1484119	rs367578201;rs150531665;rs138753328;rs557872709;rs199667250;rs544145596	51;38;21;7;4;1
cg00355802	8	29208983	R	II	DUSP4	TSS1500	island	TSS1500-island	chr8:29205664-29209847	rs570841669	11
cg00357002	21	38445514	F	I	PIGP	TSS1500	island	TSS1500-island	chr21:38444860-38446497	rs16994724;rs1793873	8;27
cg00357010	11	77968683	F	II	GAB2	Body	opensea	Body-opensea		rs558872919	1
cg00357163	1	63154118	R	I	DOCK7	TSS200	island	TSS200-island	chr1:63153380-63154349	rs547801279	30
cg00357368	1	84972303	F	I	GNG5	TSS200	island	TSS200-island	chr1:84971344-84972491	rs12093101;rs12566431	33;38
cg00357593	19	14530417	F	I	DDX39	TSS1500	island	TSS1500-island	chr19:14529731-14530505	rs559624753	23
cg00357671	12	124809516	R	I	NCOR2	3'UTR	island	3'UTR-island	chr12:124809316-124810144	rs78062905;rs572856922;rs540938453;rs114714517;rs577791627	50;41;9;8;2
cg00358660	1	36850740	F	II	STK40	5'UTR	shore	5'UTR-shore	chr1:36851089-36851873	rs76589416;rs575159444	3;39
cg00358727	3	183156168	F	II		IGR	opensea	IGR-opensea		rs146787064	0
cg00358880	1	197885105	F	II	LHX9	TSS1500	island	TSS1500-island	chr1:197885060-197885389	rs548176322	29
cg00359325	3	49377419	R	II	USP4	1stExon	island	1stExon-island	chr3:49377340-49377854	rs199503897;rs537740664;rs138842519	27;21;16
cg00359365	1	26880547	F	II	MIR1976	TSS1500	opensea	TSS1500-opensea		rs573439065;rs545658875;rs529238707;rs41286645	0;9;28;36
cg00359435	8	97247871	F	I	UQCRB	TSS200	opensea	TSS200-opensea		rs544351074	28
cg00360072	2	240322717	F	I	HDAC4	TSS200	island	TSS200-island	chr2:240321777-240323919	rs577946142	8
cg00360077	15	80889593	F	II	ARNT2	3'UTR	opensea	3'UTR-opensea		rs191937433;rs568838329;rs57969012;rs150876795	0;5;16;32
cg00360175	7	156405820	R	II		IGR	shelf	IGR-shelf	chr7:156409023-156409294	rs570753703;rs116194695;rs546781285	44;31;2
cg00360267	20	3735052	F	I	C20orf27	Body	shelf	Body-shelf	chr20:3730324-3731081	rs78285346;rs141161483;rs544938073;rs144793049;rs147923821;rs141892307	11;12;16;17;19;27
cg00360362	5	74633527	R	II	HMGCR	5'UTR	island	5'UTR-island	chr5:74632476-74633673	rs557843484	10
cg00360718	10	104192479	R	II	CUEDC2	TSS200	island	TSS200-island	chr10:104191984-104192527	rs190566574;rs544265704	38;17
cg00360833	3	196122070	R	II	UBXN7	Body	opensea	Body-opensea		rs189738792;rs531689647	40;1
cg00361155	2	109651951	F	II		IGR	shelf	IGR-shelf	chr2:109647955-109648230	rs552481098;rs570908682;rs533586176;rs371805121	18;24;47;51
cg00361264	1	203198777	F	II	CHIT1	1stExon	opensea	1stExon-opensea		rs370076959;rs200870677;rs548921664;rs200636069	0;1;21;24
cg00361419	1	24104794	R	II	PITHD1	TSS200	island	TSS200-island	chr1:24104502-24105263	rs539321097;rs140191196;rs548015603	45;43;42
cg00361526	14	22739321	R	II		IGR	opensea	IGR-opensea		rs141175865	24
cg00361696	5	139780805	R	II	ANKHD1	TSS1500	island	TSS1500-island	chr5:139780307-139782108
cg00362078	5	121356177	F	II	SRFBP1	Body	opensea	Body-opensea		rs74336506;rs188297674;rs530562878;rs61734326;rs561286190;rs201430396;rs200937131	0;4;8;12;20;27;46
cg00362263	2	101179803	F	II	PDCL3	Body	island	Body-island	chr2:101179318-101180081
cg00362959	5	142150831	F	II	ARHGAP26	Body	island	Body-island	chr5:142149599-142150832
cg00363813	12	6664872	F	II	IFFO1	1stExon	island	1stExon-island	chr12:6664425-6665336	rs200862905;rs563901778	0;23
cg00364611	14	90528870	F	II	KCNK13	1stExon	island	1stExon-island	chr14:90526696-90528951	rs531663789	10
cg00365061	19	9938055	R	II	UBL5	TSS1500	shore	TSS1500-shore	chr19:9938325-9938815
cg00365569	17	17876108	R	II	TOM1L2	TSS1500	shore	TSS1500-shore	chr17:17875167-17875933	rs551168869;rs139661997	40;7
cg00365989	22	30819400	R	II	SEC14L2	3'UTR	island	3'UTR-island	chr22:30819399-30820297
cg00366186	6	32096138	R	II	ATF6B	TSS200	shore	TSS200-shore	chr6:32097820-32098086	rs578067288	26
cg00366237	3	122920704	R	II	SEC22A	TSS200	island	TSS200-island	chr3:122920703-122921114	rs574387719;rs187453668;rs559735010	51;38;37
cg00366722	15	37393576	F	II	MEIS2	TSS1500	shore	TSS1500-shore	chr15:37393666-37394248	rs548163879;rs566782466;rs549871926	12;20;42
cg00366837	19	12900860	F	I	JUNB	TSS1500	island	TSS1500-island	chr19:12900676-12901254	rs560725786	20
cg00366859	12	49075798	F	II	KANSL2	5'UTR	island	5'UTR-island	chr12:49075489-49076301	rs2277365;rs533669515;rs553680085;rs75536503	13;16;29;46
cg00367424	11	1673835	R	II	HCCA2	Body	island	Body-island	chr11:1673834-1674224	rs576405782;rs543397129	37;36
cg00368022	5	31532653	R	II	C5orf22	Body	shore	Body-shore	chr5:31532110-31532537	rs538090528;rs6877842	45;17
cg00368604	10	131126358	R	II		IGR	opensea	IGR-opensea		rs551005305;rs111339002;rs75864583;rs147085902	50;39;3;2
cg00368747	9	26892852	R	I	CAAP1	TSS200	island	TSS200-island	chr9:26892288-26892936	rs548690093;rs571183686;rs538245333	40;8;2
cg00369181	2	438948	R	II		IGR	opensea	IGR-opensea		rs192832917	4
cg00369241	11	299588	F	I	IFITM5	TSS200	island	TSS200-island	chr11:299389-299635	rs532408099;rs148990668;rs61876235;rs568818187;rs531481869;rs557114772	1;10;29;33;34;42
cg00369908	12	6772357	R	I	ING4	TSS200	island	TSS200-island	chr12:6772258-6772579	rs201343501;rs182374020;rs372723521;rs142232044	42;13;9;1
cg00370106	6	159071106	R	II	SYTL3	1stExon	opensea	1stExon-opensea		rs533903379	1
cg00370229	6	29521602	F	I		IGR	island	IGR-island	chr6:29521110-29521833
cg00370303	12	133066056	R	I	FBRSL1	TSS1500	island	TSS1500-island	chr12:133065843-133066393
cg00371134	1	77912654	F	II	AK5	Body	opensea	Body-opensea
cg00371470	3	190083539	R	II		IGR	opensea	IGR-opensea		rs73192441;rs533033081;rs539916105;rs114963761	14;12;10;1
cg00371482	10	58121536	F	I	ZWINT	TSS1500	shore	TSS1500-shore	chr10:58121059-58121275	rs79440780	45
cg00371628	10	120085978	R	II	FAM204A	Body	opensea	Body-opensea		rs145604038	2
cg00371748	12	57690293	R	II	R3HDM2	Body	opensea	Body-opensea
cg00371891	19	4723959	F	II	DPP9	TSS200	island	TSS200-island	chr19:4723723-4723981
cg00372278	4	140004289	R	II	ELF2	Body	island	Body-island	chr4:140004068-140004319	rs559332099;rs574382377;rs541730369	37;31;18
cg00372297	17	27139635	R	I	FAM222B	TSS200	island	TSS200-island	chr17:27139185-27139671	rs529768664	30
cg00372486	6	33539201	F	I		IGR	island	IGR-island	chr6:33539022-33539339	rs5745603;rs534047538	41;48
cg00372796	6	145219260	F	II		IGR	opensea	IGR-opensea		rs118004929;rs529385594;rs544264350	0;9;51
cg00372802	4	55264204	F	II		IGR	opensea	IGR-opensea		rs536795784;rs553062052	20;24
cg00372865	9	16254571	R	II	C9orf92	TSS1500	opensea	TSS1500-opensea		rs184438398;rs113227104	49;15
cg00372940	1	109583681	F	II	WDR47	5'UTR	shore	5'UTR-shore	chr1:109583855-109585032	rs550282415	45
cg00373138	4	39639896	R	II	SMIM14	5'UTR	shore	5'UTR-shore	chr4:39640156-39640923	rs574010643;rs543048966;rs142004892	50;46;15
cg00373279	19	10765277	R	II	ILF3	5'UTR	island	5'UTR-island	chr19:10764244-10765807	rs541690243	40
cg00373376	7	2130669	R	I	MAD1L1	Body	opensea	Body-opensea		rs12537109;rs542365682;rs562183658	19;12;4
cg00373616	1	2434487	F	II	PLCH2	Body	shore	Body-shore	chr1:2435041-2435257	rs530879785;rs199817463;rs550691749;rs61751930	0;1;17;36
cg00373643	20	44563418	F	II	PCIF1	5'UTR	island	5'UTR-island	chr20:44562892-44564220	rs543875916;rs188917429	5;50
cg00373737	16	84780740	F	II	USP10	Body	opensea	Body-opensea		rs60131277;rs58203633;rs2326392	13;26;48
cg00373796	5	37309092	R	II	NUP155	Body	opensea	Body-opensea		rs140633215	1
cg00374009	1	150551329	R	II	MCL1	Body	island	Body-island	chr1:150551328-150552353	rs185350789;rs35661734;rs200257396;rs199766529;rs11580946	45;36;22;21;4
cg00374078	16	87351569	F	II		IGR	island	IGR-island	chr16:87350634-87351570
cg00374229	2	186182966	R	II		IGR	opensea	IGR-opensea		rs146124707;rs369317048	33;1
cg00374298	7	32530017	R	I	LSM5	Body	island	Body-island	chr7:32529753-32530146	rs142004890;rs199630100;rs574361496;rs541903017;rs187686896	49;37;26;19;2
cg00374377	17	27038186	R	II	PROCA1	Body	island	Body-island	chr17:27038084-27038919
cg00375031	8	95835718	F	II	INTS8	1stExon	island	1stExon-island	chr8:95835249-95835932	rs202080432	35
cg00375157	16	30418874	R	II	ZNF771	1stExon	island	1stExon-island	chr16:30418557-30419272	rs577852082;rs538895417;rs557296263	49;14;3
cg00375589	3	15898759	R	II	ANKRD28	Body	shore	Body-shore	chr3:15900497-15901990	rs541877773;rs148882447	44;2
cg00375964	4	146019130	F	II	ABCE1	TSS200	shore	TSS200-shore	chr4:146019163-146019826	rs145916143	41
cg00376019	3	52931306	F	I	TMEM110	1stExon	island	1stExon-island	chr3:52931279-52931840
cg00376129	3	61547524	R	II	PTPRG	1stExon	island	1stExon-island	chr3:61546328-61549669	rs556585519	39
cg00376283	12	123451042	R	I	ABCB9	5'UTR	island	5'UTR-island	chr12:123450868-123451207	rs61955196;rs552883999;rs577531990	26;14;7
cg00377087	13	112901213	R	I		IGR	opensea	IGR-opensea		rs546114759;rs557999338;rs79696436;rs543409185	45;44;40;2
cg00377159	11	94371878	F	II		IGR	opensea	IGR-opensea		rs140300446;rs550043989;rs567994310;rs535417197	1;9;27;30
cg00378647	21	43726310	F	II		IGR	island	IGR-island	chr21:43725875-43726316
cg00378856	6	90848662	F	II	BACH2	5'UTR	opensea	5'UTR-opensea
cg00379080	12	15942595	F	I	EPS8	TSS200	island	TSS200-island	chr12:15941718-15942740
cg00379107	16	87984838	R	II	BANP	TSS200	island	TSS200-island	chr16:87984401-87985733	rs567697561;rs181015160	41;1
cg00379302	2	219134963	F	II	PNKD	TSS200	island	TSS200-island	chr2:219134787-219135393	rs376319534;rs545849006;rs143078100;rs1877713	16;17;48;50
cg00379348	19	5790806	F	II	DUS3L	Body	island	Body-island	chr19:5790551-5791291
cg00379566	10	76438110	R	II	ADK	Body	opensea	Body-opensea		rs543586437;rs10762636	46;28
cg00380437	17	16342463	R	II	NCRNA00188	Body	shore	Body-shore	chr17:16342504-16342897	rs565144098;rs370765922;rs148808845;rs560689683;rs199930566	29;24;19;12;3
cg00380464	6	144164650	F	II	LTV1	Body	island	Body-island	chr6:144164043-144164771	rs116488309	21
cg00381057	19	30364688	F	II		IGR	island	IGR-island	chr19:30364035-30364803	rs552122437	40
cg00381076	18	51884797	F	II	C18orf54	TSS1500	island	TSS1500-island	chr18:51883947-51884994	rs544649603;rs190487506	7;27
cg00381086	10	28823033	F	II	WAC	5'UTR	island	5'UTR-island	chr10:28821189-28823092	rs538456974	43
cg00381179	3	134093562	F	II	AMOTL2	TSS200	island	TSS200-island	chr3:134092257-134093741	rs148467104	33
cg00381330	20	25228575	F	II	PYGB	TSS200	island	TSS200-island	chr20:25228300-25229402	rs572880562;rs112394972	1;14
cg00381557	6	38607805	F	I	BTBD9	1stExon	island	1stExon-island	chr6:38607777-38608148	rs558938084;rs571936364	3;6
cg00381570	5	5422619	R	II	KIAA0947	TSS200	island	TSS200-island	chr5:5422125-5423251	rs554617862;rs141758624;rs554330046;rs191260644;rs183781293	33;21;19;16;5
cg00381697	19	47742961	F	I		IGR	island	IGR-island	chr19:47742725-47743151
cg00381753	16	88651303	F	II	ZC3H18	Body	opensea	Body-opensea		rs527571904;rs552481452	0;12
cg00381974	18	44260357	R	I	ST8SIA5	Body	island	Body-island	chr18:44259905-44260451	rs370410407;rs200142549;rs142874304	33;13;8
cg00382190	2	136742926	F	II	DARS	Body	island	Body-island	chr2:136742687-136743595	rs2278681	13
cg00382463	19	30718424	R	II		IGR	island	IGR-island	chr19:30716328-30719970	rs562441072;rs530189473	24;2
cg00382515	2	224822229	R	II	MRPL44	1stExon	island	1stExon-island	chr2:224821928-224822575	rs199583883;rs551735456;rs201475876;rs140294613;rs534596036;rs113422842	46;17;12;8;4;2
cg00382665	2	145778396	R	II	TEX41	Body	opensea	Body-opensea		rs545475631;rs558031574;rs576309199	50;31;2
cg00382771	4	113546165	F	II	ZGRF1	Body	opensea	Body-opensea		rs138413626;rs80123800	1;34
cg00383028	17	38928782	R	II	KRT26	TSS1500	opensea	TSS1500-opensea		rs75682181;rs9303296;rs538497753	38;10;4
cg00383081	1	182362088	F	II	GLUL	TSS1500	shore	TSS1500-shore	chr1:182359697-182361563
cg00383149	19	44384270	R	II	ZNF404	1stExon	opensea	1stExon-opensea		rs192710212;rs575254894;rs544746475;rs557978739	48;27;21;12
cg00383178	12	6677670	F	I	NOP2	TSS200	island	TSS200-island	chr12:6676999-6677755	rs141081308;rs554963455;rs575215142	0;13;22
cg00383192	9	136199873	R	II	SURF6	Body	shore	Body-shore	chr9:136199331-136199570	rs587595776	3
cg00383209	1	156571370	R	II	GPATCH4	TSS200	opensea	TSS200-opensea		rs575687455;rs16837549;rs561691888	48;37;23
cg00383290	1	234509457	R	I	C1orf31	1stExon	island	1stExon-island	chr1:234508994-234509501	rs139013034	35
cg00383296	4	42400551	R	II	SHISA3	Body	island	Body-island	chr4:42399152-42400802	rs73813650;rs533405676;rs28491889	37;14;12
cg00383542	2	11803597	F	II	NTSR2	Body	opensea	Body-opensea		rs139544964;rs145261117	0;14
cg00383977	3	183852781	R	II	EIF2B5	TSS200	island	TSS200-island	chr3:183852778-183853386	rs73185704	8
cg00384539	8	70983567	R	I	PRDM14	TSS200	island	TSS200-island	chr8:70981873-70984888	rs113983474;rs560589565;rs181064572;rs549612726	48;43;28;18
cg00384685	17	10174646	F	II		IGR	opensea	IGR-opensea		rs530584949	8
cg00385561	9	98983703	F	II		IGR	shore	IGR-shore	chr9:98981292-98982175
cg00386329	8	60845294	R	II		IGR	opensea	IGR-opensea		rs149256982	34
cg00386338	1	155036189	R	II	EFNA4	TSS200	island	TSS200-island	chr1:155034925-155036578	rs535357645;rs553932591;rs536298331	48;35;15
cg00386361	7	100472505	R	II	SRRT	TSS200	island	TSS200-island	chr7:100472375-100473393	rs144010983;rs563705821	29;27
cg00386581	11	62446121	F	I	UBXN1	Body	island	Body-island	chr11:62446038-62446613	rs201705756	30
cg00386668	5	32406870	R	II	ZFR	ExonBnd	opensea	ExonBnd-opensea		rs201277289;rs368739552;rs201550041	4;2;1
cg00386702	19	40562337	R	I	ZNF780B	TSS1500	shore	TSS1500-shore	chr19:40561820-40562150	rs564634063	11
cg00386984	1	2249617	R	I		IGR	island	IGR-island	chr1:2249315-2249634	rs76930616;rs559182529;rs188528316	42;6;3
cg00387107	7	101845057	R	I	CUX1	Body	opensea	Body-opensea		rs200033569;rs551296504;rs202147589;rs528542805	31;30;25;3
cg00387212	6	130376086	F	II	L3MBTL3	Body	opensea	Body-opensea		rs142618447;rs6923819;rs557555938;rs75801062;rs542755713	8;9;21;44;49
cg00387361	17	69204435	R	II		IGR	opensea	IGR-opensea		rs147952992;rs192012409;rs555574152	31;2;1
cg00388442	1	57036180	F	II	PPAP2B	Body	opensea	Body-opensea		rs552661350	42
cg00388479	19	47354305	R	II	AP2S1	TSS200	shore	TSS200-shore	chr19:47353614-47354150	rs534729813;rs554608993	45;14
cg00388521	10	94050649	F	II	CPEB3	5'UTR	island	5'UTR-island	chr10:94050423-94051412	rs574119459	24
cg00388870	5	59189669	F	II	PDE4D	TSS200	island	TSS200-island	chr5:59189046-59189894	rs531212605;rs13161180	19;36
cg00388987	16	72698624	F	II		IGR	island	IGR-island	chr16:72698543-72699131	rs573333811	18
cg00389225	2	102724345	F	II	IL1R1	5'UTR	opensea	5'UTR-opensea		rs537551468;rs184196998	35;36
cg00389259	2	17968147	F	II		IGR	opensea	IGR-opensea		rs547182534	17
cg00389420	1	32254320	F	II		IGR	island	IGR-island	chr1:32254004-32254353	rs556506329;rs368608815;rs541997899	2;5;35
cg00389594	10	81838736	R	II	TMEM254	Body	island	Body-island	chr10:81838359-81839078	rs541845834	45
cg00389713	6	43138877	F	II	SRF	TSS200	island	TSS200-island	chr6:43138711-43140292	rs559801470;rs573246806	11;12
cg00390026	2	230207588	F	II		IGR	opensea	IGR-opensea		rs143751944	28
cg00390176	6	170231937	F	II		IGR	opensea	IGR-opensea		rs554997326;rs576460086;rs543854900	4;27;45
cg00390682	2	232063187	F	II	ARMC9	TSS200	island	TSS200-island	chr2:232063173-232063616	rs561747658;rs72983651;rs550918355;rs569465480;rs536432273	13;19;28;29;34
cg00390694	20	62700725	F	I	TCEA2	Body	opensea	Body-opensea		rs149424686;rs147528791;rs140201962	1;35;46
cg00390735	8	143553436	F	II	BAI1	Body	shelf	Body-shelf	chr8:143556714-143556997
cg00390969	14	55737947	R	II	FBXO34	TSS200	island	TSS200-island	chr14:55737940-55738999
cg00391229	22	50845326	R	II	SAPS2	Body	island	Body-island	chr22:50845158-50845437	rs142637497;rs200097055	39;14
cg00391332	9	131644363	R	I	LRRC8A	TSS1500	island	TSS1500-island	chr9:131643911-131644749	rs556808451;rs370176316	51;40
cg00391575	3	138554018	R	II		IGR	island	IGR-island	chr3:138553159-138554078	rs570910999	35
cg00392001	1	19409678	F	II	UBR4	Body	opensea	Body-opensea		rs187137109	29
cg00392155	2	225305951	F	II		IGR	shore	IGR-shore	chr2:225306900-225307500	rs1642921	8
cg00392832	3	121553985	R	II	IQCB1	TSS200	island	TSS200-island	chr3:121553820-121554236	rs572076877	25
cg00392872	20	33104052	R	II	DYNLRB1	TSS200	shore	TSS200-shore	chr20:33104112-33104543	rs556101607;rs570943195;rs149336174	45;24;5
cg00392914	16	83841513	F	II	HSBP1	TSS200	island	TSS200-island	chr16:83841412-83841988	rs3743623;rs569221783	47;48
cg00392943	19	18391301	R	II	JUND	1stExon	island	1stExon-island	chr19:18390360-18392734	rs371094475;rs375203518	43;19
cg00393279	12	100594767	F	II	ACTR6	Body	island	Body-island	chr12:100594486-100594799	rs73374435	0
cg00393533	22	26801377	R	II		IGR	opensea	IGR-opensea		rs189127518	2
cg00393585	4	165878091	R	I	C4orf39	TSS200	island	TSS200-island	chr4:165878036-165878446	rs566957845;rs531183881	37;16
cg00393596	14	64932288	F	I	AKAP5	1stExon	island	1stExon-island	chr14:64931879-64932542
cg00394247	8	41249192	R	II		IGR	opensea	IGR-opensea
cg00394906	18	72741748	F	II	ZNF407	Body	opensea	Body-opensea		rs181156389	20
cg00395120	12	112250268	R	II		IGR	opensea	IGR-opensea
cg00395129	12	51733408	R	II	CELA1	Body	opensea	Body-opensea		rs536909414	2
cg00395291	5	1122815	F	I		IGR	opensea	IGR-opensea		rs111625787;rs534365204	3;10
cg00395347	17	59165757	R	II	BCAS3	Body	opensea	Body-opensea		rs542942345;rs559273146;rs181758853	31;28;1
cg00395951	3	113413263	R	II	KIAA2018	5'UTR	shore	5'UTR-shore	chr3:113414907-113415736
cg00396673	7	155504012	F	II	RBM33	Body	opensea	Body-opensea		rs200440039;rs78574802	17;29
cg00396981	16	57787375	F	II	KATNB1	Body	opensea	Body-opensea		rs371910703;rs143116305;rs533676974;rs145459183	1;16;24;28
cg00397283	19	10444479	F	II	ICAM3	3'UTR	island	3'UTR-island	chr19:10443688-10446022	rs571063808;rs200281917	3;28
cg00397337	20	48500546	F	II	SLC9A8	Body	opensea	Body-opensea		rs148997057;rs145892627;rs146649775	0;14;21
cg00397559	5	82683873	F	II		IGR	opensea	IGR-opensea		rs193212534	0
cg00397740	1	161136321	R	II	PPOX	1stExon	island	1stExon-island	chr1:161136001-161136686	rs115158839;rs186428034	3;1
cg00397851	19	57862484	F	II	ZNF304	TSS200	island	TSS200-island	chr19:57862441-57863236	rs562751296;rs3746226	18;21
cg00398526	19	10886282	R	II	DNM2	Body	opensea	Body-opensea		rs146045589	32
cg00398641	8	75942906	R	II	CRISPLD1	Body	opensea	Body-opensea		rs571242096;rs150905230;rs200109513	51;30;18
cg00399115	16	20911682	F	I	DCUN1D3	TSS200	island	TSS200-island	chr16:20911566-20912616
cg00399483	18	49868378	R	II	DCC	Body	island	Body-island	chr18:49868377-49868759	rs558495417	26
cg00399591	16	18802159	F	I	RPS15A	TSS1500	shore	TSS1500-shore	chr16:18801251-18801866	rs12922498;rs530913839	22;23
cg00399596	7	25990806	R	II	MIR148A	TSS1500	island	TSS1500-island	chr7:25990012-25991320
cg00400102	12	30907366	F	II	CAPRIN2	5'UTR	island	5'UTR-island	chr12:30907359-30908245	rs544316502;rs146167357;rs534570224	8;21;43
cg00400632	10	112327281	R	II	SMC3	TSS200	island	TSS200-island	chr10:112327072-112327870	rs147549262;rs540781611	31;12
cg00401880	7	23570884	F	II	TRA2A	Body	island	Body-island	chr7:23570757-23571819
cg00402812	1	109633307	F	I	TMEM167B	TSS200	island	TSS200-island	chr1:109633188-109633632	rs111739240	28
cg00403315	6	159280082	R	II	OSTCL	TSS1500	opensea	TSS1500-opensea		rs545861605;rs562277597;rs73580752	38;3;1
cg00404943	6	27836437	F	II	HIST1H1B	TSS1500	shore	TSS1500-shore	chr6:27835190-27835461	rs192716643	0
cg00404947	5	172571388	F	II	BNIP1	TSS200	opensea	TSS200-opensea		rs255306;rs538998844	30;34
cg00404964	14	20791257	R	II	CCNB1IP1	5'UTR	opensea	5'UTR-opensea		rs8003943	34
cg00405060	16	4016306	R	I	ADCY9	Body	island	Body-island	chr16:4016194-4017043	rs141188630;rs146365616	4;1
cg00405070	12	112450647	F	II	ERP29	TSS1500	shore	TSS1500-shore	chr12:112450905-112451856	rs373956656;rs577136535	26;47
cg00405843	7	128828575	R	I	SMO	TSS200	island	TSS200-island	chr7:128828333-128829366	rs556077125	42
cg00406796	19	40596516	F	I	ZNF780A	5'UTR	shore	5'UTR-shore	chr19:40596540-40596863	rs547767168;rs569325936	7;33
cg00406826	16	19079282	F	II	COQ7	Body	island	Body-island	chr16:19079070-19079388	rs566242030;rs536952757;rs538919155	0;9;24
cg00406870	11	124981741	R	I	TMEM218	TSS200	island	TSS200-island	chr11:124981319-124981769	rs538592663;rs3802810;rs561583592	50;38;2
cg00407093	9	23826461	F	II	ELAVL2	TSS1500	shelf	TSS1500-shelf	chr9:23822412-23822667	rs186832761;rs548333744	9;47
cg00407600	9	21975014	R	II	CDKN2A	1stExon	island	1stExon-island	chr9:21974578-21975306	rs145660371	10
cg00407623	5	80597718	R	I	RNU5E	Body	island	Body-island	chr5:80597320-80597734	rs530125187	46
cg00408224	6	31598919	R	II	BAT2	Body	shore	Body-shore	chr6:31599519-31599761
cg00408365	17	291473	F	I	FAM101B	3'UTR	shore	3'UTR-shore	chr17:292815-293332	rs151225457	26
cg00408906	19	47746478	R	II		IGR	island	IGR-island	chr19:47746337-47746630
cg00408964	2	64245679	F	II	VPS54	5'UTR	shore	5'UTR-shore	chr2:64245934-64246893	rs547007890;rs574248396	11;46
cg00408980	8	28821340	F	II	HMBOX1	ExonBnd	opensea	ExonBnd-opensea		rs190364776;rs143238324;rs548313820	0;40;45
cg00409183	15	85291729	F	I	ZNF592	TSS200	shore	TSS200-shore	chr15:85291079-85291697	rs560917904	30
cg00409521	11	89956229	F	I	CHORDC1	5'UTR	island	5'UTR-island	chr11:89955742-89956358	rs562551366;rs530987967;rs551093164;rs564613825	3;8;20;26
cg00409552	8	42275220	F	I	SLC20A2	3'UTR	opensea	3'UTR-opensea		rs534860516;rs554888979;rs371247567	0;25;31
cg00409576	5	54523237	F	I	MCIDAS	TSS200	island	TSS200-island	chr5:54522302-54523533	rs545357329;rs563758506	41;47
cg00410106	2	207140303	F	II	ZDBF2	5'UTR	shore	5'UTR-shore	chr2:207139336-207140031	rs191559442	16
cg00410370	2	175200477	R	II	SP9	Body	island	Body-island	chr2:175199463-175202639	rs556262383	28
cg00410419	13	76111785	F	II	COMMD6	Body	island	Body-island	chr13:76111673-76112044	rs202041987	35
cg00410787	16	28873086	R	II	SH2B1	ExonBnd	shore	ExonBnd-shore	chr16:28874665-28875558	rs535285716;rs555116829	31;28
cg00410883	19	1555145	F	I	MEX3D	3'UTR	island	3'UTR-island	chr19:1555010-1555213	rs564904341	32
cg00411544	2	74375128	F	I	BOLA3	TSS200	island	TSS200-island	chr2:74374838-74375257	rs532073229;rs72917141	29;37
cg00412189	6	3826886	R	II		IGR	opensea	IGR-opensea		rs11963454	24
cg00412425	3	26664209	R	I	LRRC3B	TSS200	island	TSS200-island	chr3:26664104-26664796
cg00412516	6	170599153	F	II	DLL1	Body	island	Body-island	chr6:170598214-170601222	rs532987123	10
cg00412534	2	218874888	F	II		IGR	island	IGR-island	chr2:218874682-218875385	rs538986702	29
cg00412749	6	28603173	R	II		IGR	island	IGR-island	chr6:28602853-28603295	rs545080438	50
cg00413099	20	30192013	F	I	ID1	TSS1500	island	TSS1500-island	chr20:30192006-30192273	rs139203365;rs116465299	5;51
cg00413112	3	9834659	R	II	TADA3	5'UTR	island	5'UTR-island	chr3:9833992-9834985	rs141456239	29
cg00414058	16	9185479	R	I	C16orf72	TSS200	island	TSS200-island	chr16:9184146-9186689	rs532014323	11
cg00414171	17	6735063	R	II	TEKT1	TSS200	opensea	TSS200-opensea		rs559877748	20
cg00414647	19	40781453	F	II	AKT2	5'UTR	opensea	5'UTR-opensea		rs186175914;rs191036645	21;31
cg00415263	7	26331488	R	I	SNX10	TSS200	island	TSS200-island	chr7:26331463-26331944	rs541653436;rs544235379	30;3
cg00415582	6	43027202	F	II	KLC4	TSS1500	island	TSS1500-island	chr6:43026939-43027841	rs553394250;rs201373372;rs191162098;rs542534029;rs77308303	10;19;26;33;47
cg00415978	4	119809925	R	II	SYNPO2	TSS200	opensea	TSS200-opensea		rs573482558	40
cg00416458	4	1962776	R	II	WHSC1	Body	opensea	Body-opensea		rs540070253;rs556555650	38;33
cg00416797	16	89435785	R	II	ANKRD11	Body	shelf	Body-shelf	chr16:89438503-89438850
cg00418037	4	3512427	F	II	LRPAP1	3'UTR	shore	3'UTR-shore	chr4:3510934-3511598	rs139078926;rs563244021	43;50
cg00418469	7	100895804	F	II		IGR	island	IGR-island	chr7:100895202-100895805
cg00418511	4	83956075	F	II	COPS4	TSS200	opensea	TSS200-opensea		rs535797813;rs147740333	6;44
cg00418828	3	63263308	R	II	SYNPR	TSS1500	shore	TSS1500-shore	chr3:63263989-63264205	rs373315506;rs534966330;rs538526806;rs552686452	48;13;9;2
cg00418913	16	314811	F	I	ITFG3	Body	shelf	Body-shelf	chr16:318617-318901	rs569334948;rs140101617;rs369789903;rs201361448;rs533890166;rs201652010;rs555598856	0;3;18;24;28;34;51
cg00418927	16	70380649	R	II	DDX19A	TSS200	island	TSS200-island	chr16:70380639-70380999	rs111341101	48
cg00419040	1	236445386	R	I	ERO1LB	TSS200	island	TSS200-island	chr1:236444603-236445700	rs112020113	13
cg00419186	19	48825265	F	I		IGR	island	IGR-island	chr19:48824529-48825493	rs10404763;rs564476651;rs79963079	22;30;33
cg00419692	16	22019138	R	II	C16orf52	TSS1500	island	TSS1500-island	chr16:22018987-22020057
cg00419855	1	161010454	R	I	USF1	Body	shore	Body-shore	chr1:161008377-161008830	rs138288820;rs112811086	33;14
cg00420390	7	2256023	F	II	MAD1L1	Body	opensea	Body-opensea
cg00420715	8	100025364	R	II	VPS13B	TSS200	island	TSS200-island	chr8:100025146-100025999	rs568844070	31
cg00421664	22	44827000	F	II		IGR	opensea	IGR-opensea		rs527257520;rs547692544	1;50
cg00421765	5	140902382	F	II	DIAPH1	Body	opensea	Body-opensea		rs565209107;rs527918276	0;1
cg00422347	4	87813773	R	II	C4orf36	TSS200	shore	TSS200-shore	chr4:87813172-87813718	rs533276175;rs551958380	33;5
cg00422532	3	46924758	R	I	PTH1R	5'UTR	island	5'UTR-island	chr3:46923265-46925182	rs532443298	45
cg00422572	17	76183152	F	I	AFMID	TSS1500	island	TSS1500-island	chr17:76183077-76183449
cg00422913	17	1619022	F	II	C17orf91	Body	shore	Body-shore	chr17:1619204-1620062	rs190135233;rs556785242;rs35933654	3;26;27
cg00424059	9	123639658	R	I	PHF19	TSS200	island	TSS200-island	chr9:123638820-123639936
cg00424297	6	87865072	F	I	ZNF292	TSS200	island	TSS200-island	chr6:87864919-87866096	rs567853921;rs368372147	5;28
cg00424402	14	95514517	R	II		IGR	opensea	IGR-opensea
cg00424545	7	17980267	R	I	SNX13	TSS200	island	TSS200-island	chr7:17979774-17980542	rs538419675;rs553839445;rs565388500;rs535893473;rs554137004;rs372876323	42;41;39;38;27;7
cg00424946	16	69221172	R	II	SNTB2	1stExon	island	1stExon-island	chr16:69220880-69222107
cg00425057	13	43727819	F	II	LINC00400	Body	opensea	Body-opensea		rs547039568;rs1324015	13;30
cg00425671	10	61083330	F	II	FAM13C	Body	opensea	Body-opensea		rs537158995;rs139907087;rs574063457;rs143307340;rs552932381	1;2;32;33;49
cg00425708	12	66217779	R	II	HMGA2	TSS1500	island	TSS1500-island	chr12:66217627-66220181	rs548655078;rs74371936	44;14
cg00425944	15	89382106	F	II	ACAN	Body	opensea	Body-opensea		rs539804190;rs16942318	1;23
cg00426039	19	45464490	R	II	CLPTM1	5'UTR	opensea	5'UTR-opensea		rs539659937;rs546789052;rs566576653;rs137883237;rs535163888	41;38;25;20;1
cg00426127	6	167461262	F	II		IGR	opensea	IGR-opensea		rs558005992	42
cg00426517	4	95372878	F	II	PDLIM5	TSS200	island	TSS200-island	chr4:95372801-95373535	rs188594322;rs529497456;rs549129798	3;16;47
cg00426626	9	132816402	F	II	GPR107	Body	island	Body-island	chr9:132815766-132816615	rs577332652;rs545843537;rs116524147;rs565497240;rs528527634;rs542053685;rs561534678;rs530749771	6;15;25;27;33;35;37;45
cg00426963	9	86535755	R	II	KIF27	5'UTR	island	5'UTR-island	chr9:86535742-86536646	rs12552069;rs193133830	27;5
cg00427023	1	17770076	R	II		IGR	opensea	IGR-opensea		rs540079682	37
cg00427086	15	52861396	F	II	ARPP19	TSS200	island	TSS200-island	chr15:52860752-52861410	rs548017465	12
cg00427237	9	90112608	R	I	DAPK1	5'UTR	island	5'UTR-island	chr9:90112514-90113817	rs559842437;rs528598723	42;20
cg00427822	2	27712755	R	II	IFT172	TSS200	island	TSS200-island	chr2:27712554-27712842	rs1647287;rs578152635;rs545333221	45;31;29
cg00428735	4	7069281	F	II	GRPEL1	Body	island	Body-island	chr4:7069098-7070402	rs542334280;rs115875641	20;29
cg00429081	19	10764351	F	I	ILF3	TSS1500	island	TSS1500-island	chr19:10764244-10765807	rs545034273;rs185115344	4;37
cg00429525	7	140572892	R	II	BRAF	Body	opensea	Body-opensea		rs542455207;rs117459069;rs114603060	48;30;2
cg00431236	2	264988	F	II	ACP1	1stExon	island	1stExon-island	chr2:263400-265238	rs568470887;rs147428558;rs201289787;rs116051772;rs143584646	15;16;22;27;29
cg00432041	8	67341355	R	I	RRS1	5'UTR	island	5'UTR-island	chr8:67340796-67342111	rs200931864	28
cg00432058	4	15423127	F	II	C1QTNF7	Body	opensea	Body-opensea
cg00432979	13	21750473	F	I	MRP63	1stExon	island	1stExon-island	chr13:21750287-21751332	rs374999007	48
cg00433159	16	2653839	F	II	LOC652276	Body	island	Body-island	chr16:2653221-2653847	rs527550106;rs547383574;rs560692941	18;38;43
cg00433284	17	17495037	F	II	PEMT	TSS200	island	TSS200-island	chr17:17494598-17495505	rs548319269;rs375828313	0;1
cg00433770	19	17392656	F	I	ANKLE1	5'UTR	island	5'UTR-island	chr19:17392383-17393775	rs540996991;rs561251534;rs111450960;rs187498389;rs191788197	13;15;16;29;49
cg00434806	8	126461926	R	II		IGR	opensea	IGR-opensea		rs112958186	15
cg00435006	16	1877199	F	II	HAGH	TSS200	island	TSS200-island	chr16:1876113-1877633	rs548865046;rs201663677	1;24
cg00435238	20	1205357	R	II	RAD21L1	TSS1500	shore	TSS1500-shore	chr20:1206679-1207119	rs559964325	26
cg00436183	6	16328200	R	I	ATXN1	Body	island	Body-island	chr6:16328169-16328563	rs147449173;rs533588627;rs199890496;rs567297318;rs201985626	48;32;20;16;8
cg00436496	15	96885119	R	I		IGR	shore	IGR-shore	chr15:96883941-96884533
cg00436610	16	89284637	R	II	ZNF778	5'UTR	shore	5'UTR-shore	chr16:89283762-89284616	rs183982417;rs188318267;rs530175687	41;39;15
cg00436996	2	77962212	F	I		IGR	opensea	IGR-opensea		rs189848129;rs10166757;rs553091342;rs573092434;rs542019862;rs555705673;rs181495859	13;24;28;38;43;44;50
cg00437011	6	170566086	R	I	LOC154449	Body	shore	Body-shore	chr6:170564873-170565152	rs527994925	2
cg00437134	2	198364743	F	I	HSPE1	1stExon	island	1stExon-island	chr2:198363689-198365405	rs570654765	46
cg00438222	17	44060502	F	I	MAPT	Body	island	Body-island	chr17:44060246-44060530	rs567722475;rs375008883	0;9
cg00438541	20	19738018	R	II		IGR	shore	IGR-shore	chr20:19738039-19739773	rs531896599	4
cg00438569	19	19166718	R	II	ARMC6	Body	opensea	Body-opensea		rs142757655;rs151031705	40;1
cg00439267	11	71935881	F	I	INPPL1	1stExon	island	1stExon-island	chr11:71934247-71936321	rs113018011;rs572311778	9;22
cg00439323	2	232788287	R	II		IGR	shore	IGR-shore	chr2:232789995-232791286	rs559507655	47
cg00440263	3	186545047	R	I		IGR	island	IGR-island	chr3:186544916-186545471	rs538786709;rs554237873;rs572190971	45;36;8
cg00440776	15	38545400	F	I	SPRED1	1stExon	island	1stExon-island	chr15:38544002-38545532	rs200157475;rs202192533;rs201210880	12;30;49
cg00441012	20	3116158	F	II	UBOX5-AS1	Body	opensea	Body-opensea		rs857251	34
cg00441079	8	144398384	F	II	TOP1MT	Body	shore	Body-shore	chr8:144399189-144399391	rs578019191;rs539155483;rs2293926	0;1;12
cg00441476	15	74041272	R	II	C15orf59	Body	shelf	Body-shelf	chr15:74044561-74045885	rs558716518;rs577007710;rs192877151	39;20;2
cg00441709	17	2528280	R	II	PAFAH1B1	5'UTR	opensea	5'UTR-opensea		rs543265367;rs560024108	11;2
cg00441741	2	172290573	R	I	DCAF17	TSS200	island	TSS200-island	chr2:172290364-172291201	rs549908851;rs112059279;rs535465731;rs554006456;rs188460268	48;35;30;27;25
cg00441899	4	3432483	F	I	RGS12	Body	opensea	Body-opensea		rs144400688;rs535010893;rs148763505	10;24;25
cg00442389	6	32160074	R	II	GPSM3	Body	shelf	Body-shelf	chr6:32163292-32164383
cg00442690	17	42422665	R	I	GRN	1stExon	opensea	1stExon-opensea		rs559350160;rs76783532;rs374697861;rs563336550	37;29;4;2
cg00443276	17	15848206	R	II	ADORA2B	TSS200	island	TSS200-island	chr17:15847757-15849513	rs145053625	6
cg00443451	17	57788091	F	II	VMP1	5'UTR	shelf	5'UTR-shelf	chr17:57784754-57785108	rs531059987	13
cg00443596	18	31802530	R	II	NOL4	TSS200	island	TSS200-island	chr18:31802358-31803792	rs141150267;rs538265516;rs558406200;rs575182106;rs150367289	51;38;35;11;1
cg00443645	14	101034236	F	II	BEGAIN	Body	island	Body-island	chr14:101033876-101035229
cg00443869	5	114631994	R	II	CCDC112	Body	island	Body-island	chr5:114631986-114632302	rs549486436	38
cg00443971	4	174451398	R	II	HAND2	TSS200	island	TSS200-island	chr4:174450046-174451469
cg00444261	8	26371564	F	I	PNMA2	TSS200	island	TSS200-island	chr8:26371172-26372830	rs554362960	16
cg00444282	11	63448935	F	I	RTN3	1stExon	island	1stExon-island	chr11:63448704-63449386	rs538238951;rs558140421;rs565594955;rs534741282;rs554436817	10;12;34;37;50
cg00444719	4	174251683	R	II		IGR	shelf	IGR-shelf	chr4:174254683-174256538	rs190056187	3
cg00445997	7	139478495	F	II	TBXAS1	5'UTR	island	5'UTR-island	chr7:139477406-139478496	rs540971842;rs550145878;rs577570637	20;24;43
cg00446003	19	2135687	F	I	AP3D1	Body	shore	Body-shore	chr19:2135931-2136164	rs35917214;rs112775859	27;36
cg00446087	4	8291937	F	I	HTRA3	Body	opensea	Body-opensea		rs538992216;rs181542879;rs117835697;rs58441277;rs555056710	0;27;42;44;49
cg00446211	6	71665522	F	II	B3GAT2	Body	island	Body-island	chr6:71665360-71667132
cg00446340	17	35518760	R	II	ACACA	Body	opensea	Body-opensea		rs542225040	1
cg00446491	5	179125306	R	II	CANX	TSS1500	shore	TSS1500-shore	chr5:179125341-179126340	rs139372458	26
cg00446595	16	28331871	F	I	SBK1	Body	island	Body-island	chr16:28331225-28332489
cg00446722	8	97620628	F	II	SDC2	Body	opensea	Body-opensea		rs112796866;rs200561177	9;24
cg00447324	17	34208154	F	II	CCL5	TSS1500	opensea	TSS1500-opensea		rs529834244;rs4239253;rs565831675;rs28914796;rs551315969	10;36;41;44;46
cg00447682	1	20813064	R	II	CAMK2N1	TSS1500	island	TSS1500-island	chr1:20810462-20813511	rs540474181;rs565070334	31;10
cg00448482	18	13726497	F	I	C18orf19	5'UTR	island	5'UTR-island	chr18:13725979-13727370	rs532192400;rs552094883;rs560583042;rs527989843;rs182173479	3;15;34;38;41
cg00448770	11	108432504	F	II	EXPH5	Body	opensea	Body-opensea		rs138318405	37
cg00449929	16	68573597	R	II	ZFP90	TSS200	island	TSS200-island	chr16:68572891-68573740	rs138886232	6
cg00449941	17	26926011	F	II	SPAG5	5'UTR	island	5'UTR-island	chr17:26925742-26926512	rs573566117	46
cg00450060	1	25756870	F	I	TMEM57	TSS1500	island	TSS1500-island	chr1:25756470-25758115	rs181217400;rs550062175;rs569677216;rs562638021;rs142722311	10;13;29;31;49
cg00450487	8	82633209	F	II	ZFAND1	Body	island	Body-island	chr8:82632973-82633672	rs367889136	1
cg00450508	12	89954199	R	II		IGR	opensea	IGR-opensea		rs141681325;rs150517133	4;2
cg00450824	11	8615685	F	I	STK33	TSS200	island	TSS200-island	chr11:8615397-8615889	rs539453305	7
cg00450930	12	50016974	F	I	PRPF40B	TSS1500	island	TSS1500-island	chr12:50016973-50017466	rs78563203;rs185940627;rs562000134	15;17;39
cg00451039	1	43233211	F	II	LEPRE1	TSS1500	island	TSS1500-island	chr1:43232214-43233359	rs144607714;rs139979571	31;43
cg00451215	7	139025801	F	I	C7orf55	TSS200	island	TSS200-island	chr7:139024930-139026298	rs6959970;rs539141456	32;41
cg00451702	4	42394763	R	II		IGR	opensea	IGR-opensea		rs2719943;rs183279597;rs550767368	46;24;2
cg00451771	17	76606687	F	II		IGR	opensea	IGR-opensea		rs181166611;rs150272933	39;43
cg00451812	6	109761729	R	II	SMPD2	TSS1500	island	TSS1500-island	chr6:109761395-109762604	rs371321942	32
cg00451892	1	156761016	R	II	PRCC	Body	opensea	Body-opensea		rs78443548	2
cg00452398	6	99281293	F	II	POU3F2	TSS1500	island	TSS1500-island	chr6:99279317-99283842	rs565665584	25
cg00453111	18	60384370	F	II	PHLPP1	5'UTR	island	5'UTR-island	chr18:60382304-60384371	rs535400526;rs201380734	34;43
cg00453193	7	115851050	F	II	TES	Body	shore	Body-shore	chr7:115850370-115851028
cg00453349	2	110371869	R	I	2022-09-10	TSS200	island	TSS200-island	chr2:110370906-110373301	rs7603756	19
cg00453602	1	16393371	R	II	FAM131C	Body	opensea	Body-opensea		rs9442235	16
cg00453930	21	47648678	F	I	LSS	5'UTR	island	5'UTR-island	chr21:47648191-47649622	rs200198277	15
cg00454044	6	18275885	F	II		IGR	shore	IGR-shore	chr6:18277417-18278062
cg00454132	8	120220416	R	I	MAL2	TSS200	island	TSS200-island	chr8:120220388-120221222	rs541534555;rs79101885	40;18
cg00454146	6	86159823	F	I	NT5E	5'UTR	island	5'UTR-island	chr6:86159425-86160395	rs529840667;rs548026230;rs202207703	15;32;35
cg00454443	2	108335877	R	II		IGR	opensea	IGR-opensea		rs148502272;rs560377768	37;13
cg00454611	2	98992658	R	II	CNGA3	Body	opensea	Body-opensea		rs190292815;rs563194236	47;46
cg00454856	16	58030811	R	I	ZNF319	Body	island	Body-island	chr16:58030214-58031633	rs147857328;rs141304004	50;14
cg00454997	1	26222103	F	II	STMN1	Body	opensea	Body-opensea
cg00455216	16	52579649	R	II	TOX3	5'UTR	island	5'UTR-island	chr16:52579636-52580845	rs111248498	45
cg00455333	1	45205373	R	I	KIF2C	TSS200	island	TSS200-island	chr1:45205323-45205745	rs538815134;rs182211870	49;20
cg00456011	15	90437628	R	I	AP3S2	TSS200	shore	TSS200-shore	chr15:90437025-90437602	rs556584413	48
cg00456387	2	20101664	F	II	TTC32	5'UTR	island	5'UTR-island	chr2:20101004-20102067	rs557389802;rs534275788	34;45
cg00456582	6	147828649	F	II	SAMD5	TSS1500	shore	TSS1500-shore	chr6:147828733-147830298	rs562118872;rs77524386	19;43
cg00456950	10	33225100	R	II	ITGB1	TSS1500	opensea	TSS1500-opensea		rs558653555;rs576842180;rs148340724	44;11;1
cg00457915	2	240305466	F	II	HDAC4	5'UTR	opensea	5'UTR-opensea		rs533738232;rs7575631;rs573880691	8;18;38
cg00457932	15	28145216	F	II	OCA2	Body	shelf	Body-shelf	chr15:28147925-28148465	rs145126297;rs556167580;rs138931665;rs149018481;rs189691830;rs566548096;rs535678180	0;1;9;13;17;31;50
cg00458210	1	149858411	R	II	HIST2H2AC	TSS200	island	TSS200-island	chr1:149857769-149859470	rs587690397	39
cg00458261	3	168237302	R	II	EGFEM1P	Body	opensea	Body-opensea
cg00458295	2	111593263	F	II	ACOXL	Body	opensea	Body-opensea		rs193109006	0
cg00458433	15	40322399	R	II	EIF2AK4	Body	opensea	Body-opensea		rs536513502;rs535046078;rs566905591	50;2;1
cg00458555	12	123465087	R	II	ARL6IP4	1stExon	island	1stExon-island	chr12:123464820-123465972	rs568995765	14
cg00458607	11	130763724	F	II	SNX19	Body	opensea	Body-opensea		rs574696376;rs533722703;rs3794143	3;21;48
cg00458652	20	18121820	F	II	PET117	Body	shelf	Body-shelf	chr20:18117962-18118989	rs144434635;rs530670921;rs548855906	17;29;41
cg00459289	7	152456746	R	I	ACTR3B	TSS200	island	TSS200-island	chr7:152456740-152457511
cg00459629	17	9613333	R	II	USP43	Body	opensea	Body-opensea		rs200505158;rs200094152	11;10
cg00459795	2	95825312	F	I	ZNF514	TSS200	island	TSS200-island	chr2:95824802-95825721	rs147332807	1
cg00459953	20	35402377	R	II	DSN1	TSS200	island	TSS200-island	chr20:35401825-35402457	rs535734005	36
cg00460092	10	89578176	F	II	ATAD1	TSS1500	island	TSS1500-island	chr10:89577481-89578287
cg00460235	8	26723946	R	II	ADRA1A	TSS1500	island	TSS1500-island	chr8:26721642-26724566	rs486179	14
cg00460323	4	123499195	R	II		IGR	opensea	IGR-opensea		rs537446228	47
cg00460684	17	55333738	F	I	MSI2	TSS1500	island	TSS1500-island	chr17:55333068-55334245
cg00461005	10	35416363	F	I	CREM	5'UTR	island	5'UTR-island	chr10:35415788-35416685
cg00461216	14	45553265	F	I	PRPF39	TSS200	island	TSS200-island	chr14:45553161-45553421	rs535914201	35
cg00461735	1	234509013	R	I	C1orf31	TSS1500	island	TSS1500-island	chr1:234508994-234509501	rs368766295;rs561997093;rs538465944	50;45;4
cg00461978	15	75661184	F	II	MAN2C1	TSS1500	shore	TSS1500-shore	chr15:75660388-75661060
cg00462168	15	79724794	R	I	KIAA1024	TSS200	island	TSS200-island	chr15:79724099-79725643	rs543654380;rs557520076;rs187319732	51;18;8
cg00462460	2	20212509	F	I	MATN3	TSS200	island	TSS200-island	chr2:20212067-20212783	rs541489709;rs564590803	13;34
cg00462515	19	38066685	F	II	ZNF571-AS1	Body	opensea	Body-opensea		rs374495766	1
cg00462525	2	162275396	F	II	TBR1	Body	island	Body-island	chr2:162275161-162275596
cg00462559	15	99671185	R	II	SYNM	Body	opensea	Body-opensea		rs574121118;rs141776398;rs150108793	48;41;21
cg00462994	17	42081955	F	II	NAGS	TSS200	shore	TSS200-shore	chr17:42082027-42084972
cg00463518	11	128492822	F	II		IGR	opensea	IGR-opensea		rs191748412	1
cg00463562	15	65118189	F	II	PIF1	TSS1500	shore	TSS1500-shore	chr15:65116013-65116567
cg00463844	15	85549099	F	II	PDE8A	5'UTR	opensea	5'UTR-opensea
cg00463885	1	52521894	R	I	BTF3L4	1stExon	island	1stExon-island	chr1:52521780-52522296	rs560332190;rs527759477;rs552396180	51;46;43
cg00464056	12	133264128	R	I	POLE	TSS200	island	TSS200-island	chr12:133263462-133264711	rs533197602;rs543641773;rs563400899	51;34;14
cg00464269	17	26662842	R	II	TNFAIP1	5'UTR	island	5'UTR-island	chr17:26662071-26663048
cg00465284	2	80531898	R	II	CTNNA2	Body	shore	Body-shore	chr2:80529677-80530846	rs550371969	51
cg00465373	6	136571419	F	II	FAM54A	5'UTR	island	5'UTR-island	chr6:136571120-136571814	rs564033812;rs797553	2;46
cg00466121	1	86174151	F	I	ZNHIT6	TSS200	island	TSS200-island	chr1:86174041-86174253	rs562747886;rs374998592	36;44
cg00466158	9	140484847	R	I	ZMYND19	1stExon	island	1stExon-island	chr9:140484219-140485721	rs183541102;rs537859239;rs554582475	24;23;8
cg00466225	17	43195377	R	II	PLCD3	ExonBnd	shelf	ExonBnd-shelf	chr17:43198277-43198773	rs535522301	25
cg00466488	1	118148927	R	I	FAM46C	5'UTR	island	5'UTR-island	chr1:118147958-118149670
cg00466544	14	57046243	F	II	C14orf101	TSS1500	shore	TSS1500-shore	chr14:57046472-57046804	rs8019286;rs552969084;rs575244787;rs190953381	20;26;32;49
cg00466840	3	42635654	F	II	SS18L2	Body	shelf	Body-shelf	chr3:42632164-42632667	rs376931830	0
cg00467600	12	28128567	F	II		IGR	island	IGR-island	chr12:28127890-28128575
cg00467960	11	35773194	F	II	TRIM44	Body	opensea	Body-opensea		rs188133608;rs192698671	1;39
cg00468044	16	51073967	R	II		IGR	opensea	IGR-opensea		rs182844443;rs541761434;rs150526497	47;14;1
cg00468146	6	19838211	F	II	ID4	1stExon	island	1stExon-island	chr6:19837504-19839314	rs201896369;rs138704241;rs142764323;rs200937732;rs150285121	4;8;14;25;34
cg00468565	1	52855018	F	II	ORC1	Body	opensea	Body-opensea		rs3087485;rs397839517;rs6672059	1;1;29
cg00469341	7	14031022	F	I	ETV1	5'UTR	island	5'UTR-island	chr7:14030965-14031213	rs368819870	28
cg00469508	10	112327249	F	II	SMC3	TSS200	island	TSS200-island	chr10:112327072-112327870	rs147549262;rs540781611;rs558546086	3;22;39
cg00469922	5	146302950	F	II	PPP2R2B	Body	opensea	Body-opensea		rs574430365;rs543194160;rs77458770;rs576570105	1;20;22;45
cg00470051	6	168683006	R	II		IGR	shore	IGR-shore	chr6:168684602-168684934	rs376464064;rs557491827;rs192286021;rs183652062	9;4;2;1
cg00470192	16	28953867	R	II		IGR	shelf	IGR-shelf	chr16:28957124-28957345	rs540884952	41
cg00470280	14	51411273	F	I	PYGL	TSS200	island	TSS200-island	chr14:51410614-51411464	rs574798337;rs547531226	3;4
cg00470352	1	41629870	R	II	SCMH1	TSS1500	opensea	TSS1500-opensea		rs537162095;rs185283938	49;25
cg00470404	15	93800479	F	II		IGR	opensea	IGR-opensea		rs564120609	0
cg00471346	19	2921898	F	II		IGR	opensea	IGR-opensea
cg00471664	19	42462946	R	II	RABAC1	Body	island	Body-island	chr19:42462945-42463695	rs144952425	44
cg00472324	1	156052196	F	I	MEX3A	TSS1500	island	TSS1500-island	chr1:156052072-156052803	rs560224055	31
cg00472393	6	97730957	F	I	C6orf167	5'UTR	island	5'UTR-island	chr6:97730696-97731199	rs565957391	16
cg00472613	6	119401491	F	II	FAM184A	5'UTR	shore	5'UTR-shore	chr6:119399091-119400223	rs182275363;rs553895913;rs573787775	0;1;3
cg00472766	1	111988685	F	II	WDR77	Body	shelf	Body-shelf	chr1:111991304-111992202	rs530994134	0
cg00472810	1	109506252	F	II	CLCC1	TSS200	shore	TSS200-shore	chr1:109505681-109506214	rs181154989	50
cg00472814	21	28217676	F	II	ADAMTS1	1stExon	island	1stExon-island	chr21:28216558-28218117	rs143875765	20
cg00473531	17	42843798	R	II	ADAM11	Body	opensea	Body-opensea		rs75940627	2
cg00473834	3	23987430	R	I	NR1D2	TSS200	island	TSS200-island	chr3:23986693-23988021	rs527297976;rs548972226;rs567249310	46;37;5
cg00474090	12	119419116	R	II	SRRM4	TSS200	island	TSS200-island	chr12:119419105-119419810
cg00474465	10	124907942	F	I	HMX2	1stExon	island	1stExon-island	chr10:124907283-124911035	rs140226368	33
cg00474840	19	18120819	F	I	ARRDC2	Body	island	Body-island	chr19:18120613-18120840	rs148004344;rs138386027;rs200479749	11;23;46
cg00475161	19	48894892	F	I	KDELR1	TSS200	island	TSS200-island	chr19:48894463-48894927
cg00475193	11	64879185	R	II	TM7SF2	TSS200	island	TSS200-island	chr11:64879046-64880413	rs574496129;rs543093335;rs556573139;rs576447194	30;20;9;2
cg00475258	2	113409297	F	II	SLC20A1	Body	opensea	Body-opensea		rs183327732;rs530101260;rs550160707;rs147891491	8;22;30;45
cg00475310	19	17666414	R	I	GLT25D1	TSS200	island	TSS200-island	chr19:17666192-17666978
cg00475745	17	64633793	R	II	PRKCA	Body	opensea	Body-opensea		rs143368882	24
cg00475955	9	131592049	F	I	C9orf114	1stExon	island	1stExon-island	chr9:131591751-131592246	rs141426704	11
cg00476037	2	70781307	F	II	TGFA	TSS1500	island	TSS1500-island	chr2:70780049-70781577	rs556262346;rs569969357;rs531338578;rs535354357	17;23;37;41
cg00476317	8	12990213	F	II	DLC1	Body	island	Body-island	chr8:12990090-12990914	rs565284291;rs545042186;rs180889897	0;17;34
cg00476358	2	220118655	R	II	TUBA4A	TSS200	island	TSS200-island	chr2:220117937-220119334	rs546010501;rs559586186;rs528746051	45;44;3
cg00476430	8	81947741	R	II	PAG1	5'UTR	opensea	5'UTR-opensea		rs534781686	2
cg00476771	5	64398066	R	II		IGR	shore	IGR-shore	chr5:64398699-64399216	rs569243138	42
cg00476906	17	40477266	F	II	STAT3	Body	opensea	Body-opensea		rs111455966	10
cg00477226	3	112184271	R	II	BTLA	3'UTR	opensea	3'UTR-opensea		rs565985520	47
cg00477378	13	50160095	R	I	RCBTB1	TSS1500	island	TSS1500-island	chr13:50159386-50160106	rs548235465;rs186248455;rs536819898	6;5;3
cg00477971	14	76674021	R	II	GPATCH2L	Body	opensea	Body-opensea		rs570112204;rs117078805;rs554936634	47;22;2
cg00478064	11	118271813	F	II	ATP5L	TSS1500	shore	TSS1500-shore	chr11:118272261-118272546	rs150283718;rs192182300;rs17122150	45;46;47
cg00478127	3	57112588	F	II	ARHGEF3	5'UTR	island	5'UTR-island	chr3:57112567-57113908	rs541260084;rs34967640;rs529964580	8;41;44
cg00478442	6	33267761	R	II	TAPBP	3'UTR	shore	3'UTR-shore	chr6:33266302-33267582	rs15604;rs532110527	48;25
cg00478599	13	78272443	F	I	SLAIN1	TSS200	island	TSS200-island	chr13:78271801-78272906
cg00478692	2	128145435	R	I		IGR	island	IGR-island	chr2:128145117-128145897
cg00479459	11	61197013	F	I	SDHAF2	TSS1500	island	TSS1500-island	chr11:61196921-61197697	rs547561349	26
cg00480149	1	115259567	R	II	NRAS	TSS200	opensea	TSS200-opensea		rs530144851;rs182112788;rs9724615	49;40;19
cg00480209	17	10600689	F	II	SCO1	1stExon	island	1stExon-island	chr17:10600425-10601199	rs141758536;rs567387386	23;49
cg00480745	10	103578813	F	II	KCNIP2-AS1	TSS200	shore	TSS200-shore	chr10:103577394-103578256	rs558171545;rs377213058	3;5
cg00481081	10	74856747	F	I	P4HA1	TSS200	island	TSS200-island	chr10:74855858-74856985	rs539277633	30
cg00481605	19	14063031	F	II	PODNL1	Body	island	Body-island	chr19:14062785-14063430	rs572006235;rs539015228;rs555114147;rs572563627;rs181031378	5;31;41;44;49
cg00481742	14	92302542	F	II	TC2N	1stExon	island	1stExon-island	chr14:92302201-92303078	rs10136618;rs557904405	19;40
cg00481899	1	27693383	R	II	MAP3K6	TSS200	shore	TSS200-shore	chr1:27692412-27693243	rs549787242	35
cg00483239	17	58941311	R	II	BCAS3	Body	opensea	Body-opensea
cg00483503	17	42084612	R	II	NAGS	Body	island	Body-island	chr17:42082027-42084972	rs139911348	49
cg00483582	21	26828538	F	II		IGR	opensea	IGR-opensea		rs184540119;rs188042656	0;22
cg00483888	5	131826614	R	I	IRF1	TSS200	island	TSS200-island	chr5:131825842-131826935	rs536150961	8
cg00483990	17	7307207	R	II	C17orf61	Body	island	Body-island	chr17:7307206-7308626	rs112166972;rs548294369	40;15
cg00484206	16	66041033	R	II		IGR	opensea	IGR-opensea		rs534695176	31
cg00484555	15	50647237	R	I	GABPB1	1stExon	island	1stExon-island	chr15:50646437-50647742	rs533367993;rs551902082	33;27
cg00486122	2	237405897	F	II	IQCA1	Body	opensea	Body-opensea		rs372732894	39
cg00486381	11	12013993	R	II	DKK3	Body	opensea	Body-opensea		rs185505049	1
cg00486627	3	50541026	F	I	CACNA2D2	TSS200	island	TSS200-island	chr3:50540220-50541123	rs563392575;rs576673972	2;40
cg00487727	19	36391260	R	I	NFKBID	5'UTR	island	5'UTR-island	chr19:36390613-36391589	rs138452779	1
cg00487780	19	41816298	R	I	CCDC97	Body	island	Body-island	chr19:41816025-41816350	rs560344195	23
cg00488260	11	107461894	F	I	ELMOD1	1stExon	island	1stExon-island	chr11:107461743-107462648	rs71488264;rs11826108	5;9
cg00488323	9	124414166	F	II	DAB2IP	Body	island	Body-island	chr9:124413512-124414193
cg00488718	4	128887044	R	II	MFSD8	5'UTR	shore	5'UTR-shore	chr4:128886004-128886971
cg00488734	16	58076165	F	I	MMP15	Body	shelf	Body-shelf	chr16:58078950-58079332	rs138177423;rs149320877	3;20
cg00488787	10	135050905	F	I	VENTX	TSS1500	island	TSS1500-island	chr10:135048797-135052077	rs559471280	9
cg00489169	2	190306432	F	II	WDR75	Body	island	Body-island	chr2:190306157-190306433	rs553884208;rs116451322	24;50
cg00489408	16	29910669	R	I	SEZ6L2	TSS200	shore	TSS200-shore	chr16:29911347-29912042	rs569966023	26
cg00489477	7	2953019	R	I	CARD11	Body	opensea	Body-opensea		rs137964164;rs200612985;rs201847585	39;27;1
cg00489730	2	29118113	F	II	WDR43	Body	shore	Body-shore	chr2:29117366-29118025
cg00489988	12	133245207	F	I	POLE	Body	opensea	Body-opensea		rs367902268	47
cg00490249	3	49058586	F	II	MIR191	TSS1500	island	TSS1500-island	chr3:49058325-49059986
cg00490543	12	111092826	F	II	HVCN1	Body	opensea	Body-opensea		rs193170473;rs114961488;rs575232905;rs545773094	0;1;16;26
cg00490648	16	83863902	R	I		IGR	opensea	IGR-opensea		rs561994297	1
cg00490655	2	164592854	R	I	FIGN	TSS1500	shore	TSS1500-shore	chr2:164592917-164593511	rs563004424;rs531929639	7;6
cg00491154	16	74488993	R	II	GLG1	Body	opensea	Body-opensea		rs59462128;rs4888239;rs72791079;rs537374488;rs550844962	51;50;38;6;2
cg00491316	20	48875011	R	II		IGR	opensea	IGR-opensea		rs113635548	45
cg00491335	2	224705654	R	II		IGR	shelf	IGR-shelf	chr2:224701962-224702790
cg00491453	1	91629323	F	II		IGR	opensea	IGR-opensea		rs143531813;rs572523041	2;21
cg00491763	7	148936619	R	II	ZNF212	TSS200	island	TSS200-island	chr7:148936618-148937330	rs569082661	11
cg00491958	11	67817986	R	II	TCIRG1	Body	opensea	Body-opensea		rs570870770;rs190632288;rs142606750	51;45;2
cg00491963	11	57335356	R	I	UBE2L6	1stExon	island	1stExon-island	chr11:57334971-57335486
cg00492118	3	140771184	R	II	SPSB4	5'UTR	shore	5'UTR-shore	chr3:140769886-140771080	rs188662821	7
cg00492352	7	39789846	F	II	LINC00265	Body	opensea	Body-opensea		rs191363233;rs544012804;rs556598013	13;21;24
cg00492691	17	73045429	F	II	KCTD2	Body	shelf	Body-shelf	chr17:73042577-73043316	rs201343144;rs150434976	1;47
cg00493035	11	2791016	R	II	KCNQ1	Body	opensea	Body-opensea		rs163156;rs568379076;rs186076640	29;18;1
cg00493179	1	100817877	R	I	CDC14A	TSS200	island	TSS200-island	chr1:100817709-100818899	rs558124528	18
cg00493612	18	22597558	R	II		IGR	opensea	IGR-opensea		rs142543987	2
cg00493755	12	25348252	R	I	LYRM5	1stExon	island	1stExon-island	chr12:25348039-25348399	rs540560690;rs555657775	34;3
cg00493804	2	70352257	F	I	LOC100133985	Body	island	Body-island	chr2:70352204-70352531	rs192313467;rs183755518;rs144610963	5;6;50
cg00494005	20	3697274	F	II		IGR	opensea	IGR-opensea		rs187003158;rs190502226;rs182778125	1;25;48
cg00494521	16	11439288	R	II	C16orf75	TSS200	island	TSS200-island	chr16:11439186-11439767	rs531716829;rs549327737;rs559783193;rs527541397;rs547702899	51;48;22;17;14
cg00494665	12	65218728	F	II		IGR	island	IGR-island	chr12:65218245-65219143
cg00494683	2	149868126	F	II	KIF5C	Body	shore	Body-shore	chr2:149866654-149866890	rs201685014;rs200104621;rs533785428	2;4;18
cg00494836	9	110045566	F	II	RAD23B	TSS1500	island	TSS1500-island	chr9:110045112-110046303
cg00494883	6	170598912	R	II	DLL1	Body	island	Body-island	chr6:170598214-170601222	rs539873854	48
cg00495236	15	72190264	R	II	MYO9A	Body	opensea	Body-opensea		rs201227667;rs146981046;rs137987289;rs186584798	43;30;5;2
cg00495289	7	112090514	F	I	IFRD1	1stExon	island	1stExon-island	chr7:112090122-112091412	rs534028197;rs547906795	1;32
cg00495411	10	112575883	F	II	RBM20	Body	opensea	Body-opensea
cg00495442	20	37101172	R	II	RALGAPB	TSS1500	island	TSS1500-island	chr20:37101171-37101742
cg00495896	2	74043282	R	I	C2orf78	Body	opensea	Body-opensea		rs369190748;rs539997005;rs201600044;rs200932352	51;43;35;14
cg00496121	14	63856606	R	II	PPP2R5E	Body	opensea	Body-opensea		rs529176944;rs10131929;rs186240752	36;35;18
cg00496170	14	67826880	F	II	EIF2S1	TSS200	island	TSS200-island	chr14:67826139-67827526	rs139908075;rs10144417	17;30
cg00496427	3	14989471	R	I	FGD5-AS1	Body	shore	Body-shore	chr3:14988612-14989036	rs529319074	40
cg00496455	2	220118770	F	I	TUBA4A	TSS200	island	TSS200-island	chr2:220117937-220119334	rs2071385;rs538801189;rs552382651;rs565908522	12;13;19;34
cg00497086	16	23869600	F	II	PRKCB	Body	opensea	Body-opensea		rs539449187;rs546584829;rs185349339;rs145297886;rs113102662;rs113003973	0;1;24;26;41;42
cg00497145	1	165615985	R	II	MGST3	5'UTR	opensea	5'UTR-opensea		rs193237357	46
cg00497219	4	3253559	R	II	C4orf44	Body	shore	Body-shore	chr4:3254957-3255175
cg00497554	2	242255158	R	I	HDLBP	1stExon	island	1stExon-island	chr2:242254299-242256026	rs77247061;rs146531178;rs559021710	36;32;26
cg00497630	17	26733052	R	II	SLC46A1	1stExon	island	1stExon-island	chr17:26732812-26733396	rs41297067;rs566104551	6;2
cg00497967	16	77822438	F	II	VAT1L	TSS200	island	TSS200-island	chr16:77822375-77823134	rs539050570;rs558660665;rs575556876;rs114040387;rs183576376;rs575096812	10;22;23;42;47;49
cg00498603	1	178511772	R	I	C1orf220	TSS200	island	TSS200-island	chr1:178511362-178512356	rs4494111	29
cg00498612	1	185126641	R	I	C1orf25	TSS1500	island	TSS1500-island	chr1:185125850-185126705	rs561180653;rs529357128;rs547945618	47;40;3
cg00498653	3	156806902	R	II		IGR	island	IGR-island	chr3:156806688-156807069
cg00498820	9	133455094	R	I	FUBP3	1stExon	island	1stExon-island	chr9:133454629-133455496	rs371349693	35
cg00499723	12	132568535	R	II	EP400NL	TSS1500	shore	TSS1500-shore	chr12:132568607-132569715	rs148285850;rs534305443	15;12
cg00499859	15	40987368	R	I	RAD51	1stExon	island	1stExon-island	chr15:40986871-40987772	rs553254296;rs572147775;rs541126881;rs557818429	37;32;20;9
cg00500138	14	92589058	F	II	CPSF2	5'UTR	shore	5'UTR-shore	chr14:92587549-92589022	rs189697622;rs537007770;rs7155717	28;32;49
cg00500167	6	100841663	R	I	SIM1	Body	opensea	Body-opensea		rs139715467;rs144468868;rs150694838;rs139667045	25;18;12;4
cg00500505	5	17910387	R	II		IGR	opensea	IGR-opensea		rs186271966	1
cg00500863	6	33406244	F	II	SYNGAP1	Body	opensea	Body-opensea		rs370597423;rs201107225;rs562298838;rs202049695	11;20;32;45
cg00501329	2	122547604	F	II		IGR	opensea	IGR-opensea		rs533700992;rs558712392	0;21
cg00501779	11	62369394	R	I	MTA2	TSS200	island	TSS200-island	chr11:62368454-62370491	rs538224799;rs558311551;rs143596378;rs534251451;rs148045703	50;48;33;21;8
cg00502209	15	101626824	F	I		IGR	island	IGR-island	chr15:101626334-101626852	rs191311056;rs139944176;rs558068501;rs113857416	8;13;19;47
cg00502241	19	18642658	R	I	FKBP8	3'UTR	opensea	3'UTR-opensea
cg00502254	1	12201600	F	II	TNFRSF8	Body	opensea	Body-opensea		rs11569948	10
cg00502442	6	157801893	R	I	ZDHHC14	TSS1500	island	TSS1500-island	chr6:157801062-157803377	rs546104850	33
cg00502533	1	113498761	F	II	SLC16A1	1stExon	island	1stExon-island	chr1:113498366-113499312	rs546484922	9
cg00502576	13	112200057	R	II		IGR	shore	IGR-shore	chr13:112200212-112200893
cg00502697	7	91570100	R	II	AKAP9	TSS200	island	TSS200-island	chr7:91569986-91570348
cg00502932	1	2160666	F	II	SKI	1stExon	island	1stExon-island	chr1:2158212-2161173	rs559020511;rs569206617	3;10
cg00503181	12	105542499	F	II	KIAA1033	Body	opensea	Body-opensea
cg00503447	6	26180928	F	II		IGR	shelf	IGR-shelf	chr6:26184036-26184336	rs115271262;rs141484802;rs185792094;rs543651246	0;1;25;49
cg00503451	4	186725384	R	II	SORBS2	5'UTR	opensea	5'UTR-opensea		rs142323305;rs550577634	7;1
cg00503554	22	19643744	F	II		IGR	shore	IGR-shore	chr22:19644036-19644240	rs533603193;rs142376041;rs146318802;rs184112338	1;9;18;50
cg00503587	20	18118441	R	I	PET117	TSS200	island	TSS200-island	chr20:18117962-18118989	rs540107365;rs530956380	48;34
cg00503852	1	62190933	F	II	TM2D1	1stExon	island	1stExon-island	chr1:62190647-62190942	rs535095859;rs554022225	17;20
cg00504134	3	152552530	R	I	P2RY1	TSS1500	shore	TSS1500-shore	chr3:152552602-152553712	rs114394060;rs7624866;rs112887671;rs79596928;rs567057639	32;20;18;13;8
cg00504500	8	131017506	F	II	FAM49B	Body	opensea	Body-opensea		rs569785299;rs530925384;rs181346960	1;6;18
cg00504690	1	64240202	F	I	ROR1	Body	island	Body-island	chr1:64239465-64240779	rs606550	38
cg00504703	6	27470614	R	II		IGR	opensea	IGR-opensea
cg00505997	13	45694580	R	II	GTF2F2	TSS200	island	TSS200-island	chr13:45694522-45694966	rs539597537;rs551567798;rs544543865;rs186466166	46;42;35;28
cg00506189	11	10315434	F	I	SBF2	Body	island	Body-island	chr11:10315279-10315933	rs573079580;rs188768372	31;43
cg00506513	8	39542886	F	II	ADAM18	Body	opensea	Body-opensea		rs145844254;rs533769730	14;41
cg00506738	11	20409230	F	I	PRMT3	5'UTR	island	5'UTR-island	chr11:20408755-20409781	rs77603287	24
cg00506866	2	10263480	R	II	RRM2	Body	island	Body-island	chr2:10262173-10263481	rs143710525	45
cg00507163	5	137911488	R	II	HSPA9	TSS200	island	TSS200-island	chr5:137910848-137911637	rs150496575;rs575242769	26;6
cg00507354	4	76598817	R	I	G3BP2	TSS200	island	TSS200-island	chr4:76597635-76598920	rs528735895;rs540556898;rs565125855	44;32;22
cg00507414	1	110091578	R	I	GNAI3	Body	island	Body-island	chr1:110091039-110091590	rs113755188;rs547947106;rs570925309;rs115300851	50;25;21;2
cg00507532	1	6453951	F	I	ACOT7	TSS200	island	TSS200-island	chr1:6452814-6454185	rs557621414;rs575983917;rs543440956;rs116502604	6;26;30;42
cg00507915	19	58178992	R	II	ZSCAN4	TSS1500	shelf	TSS1500-shelf	chr19:58175623-58176104	rs569618491	1
cg00507945	5	180614561	R	II		IGR	shore	IGR-shore	chr5:180616157-180619114	rs548053171;rs79936256	49;36
cg00508123	4	146540553	R	I	MMAA	1stExon	island	1stExon-island	chr4:146540053-146540656
cg00508257	5	95139234	F	II		IGR	opensea	IGR-opensea		rs114178578	0
cg00508479	10	88096420	F	II	GRID1	Body	opensea	Body-opensea		rs543095509;rs148361270;rs537639081	0;3;9
cg00508498	11	34378805	F	I	ABTB2	TSS200	island	TSS200-island	chr11:34378229-34379993
cg00508982	6	109345671	R	II	SESN1	Body	opensea	Body-opensea		rs533359949	12
cg00509053	12	46120609	R	II	LOC400027	Body	shore	Body-shore	chr12:46120726-46124104	rs140213357	39
cg00509309	13	73356416	R	II	PIBF1	1stExon	island	1stExon-island	chr13:73355703-73356612	rs188099030;rs9600024	30;8
cg00509335	6	18120813	R	II	NHLRC1	1stExon	shore	1stExon-shore	chr6:18122250-18122994	rs146342540;rs72839174;rs536257194	51;40;2
cg00509451	11	64811775	F	I	SAC3D1	Body	shelf	Body-shelf	chr11:64815040-64815722	rs537200097;rs370175180;rs147190289;rs201127865	12;27;35;44
cg00509507	19	56028542	R	I	SSC5D	Body	island	Body-island	chr19:56028236-56028824
cg00510011	5	89854651	R	I	GPR98	5'UTR	island	5'UTR-island	chr5:89854290-89854956	rs544818133;rs154567;rs7706355;rs551948481;rs150816712;rs528051508;rs548497029	49;40;38;13;7;4;1
cg00510360	3	108308232	R	II	KIAA1524	5'UTR	island	5'UTR-island	chr3:108308227-108308604	rs62638698;rs556972558;rs200081290;rs539593322	44;35;12;1
cg00510502	8	1501670	F	II	DLGAP2	Body	island	Body-island	chr8:1501407-1501671	rs548776092;rs146270750;rs560336085	0;18;44
cg00510604	10	6186959	F	I	PFKFB3	5'UTR	island	5'UTR-island	chr10:6186520-6187855
cg00510787	6	151772946	R	II	C6orf211	TSS1500	shore	TSS1500-shore	chr6:151773043-151774070	rs543723313;rs564018141;rs532550222	43;5;1
cg00510849	9	22446834	R	II	DMRTA1	TSS200	island	TSS200-island	chr9:22446681-22447695	rs542505093;rs655497	48;8
cg00511731	15	40400858	F	I	BMF	5'UTR	shore	5'UTR-shore	chr15:40401053-40401298
cg00511952	1	201186436	F	II	IGFN1	Body	opensea	Body-opensea		rs142174046;rs138822443;rs150422701	1;15;36
cg00512279	10	119000991	R	II	SLC18A2	5'UTR	island	5'UTR-island	chr10:119000435-119001530	rs112647562	38
cg00512917	12	131096006	F	I		IGR	opensea	IGR-opensea		rs531160053;rs183193967;rs567988994;rs7961225	0;14;15;22
cg00513374	9	15307174	F	II	TTC39B	1stExon	island	1stExon-island	chr9:15306722-15307386	rs573536057;rs146201898;rs77031199;rs529823136;rs547958599;rs184966558	3;23;37;43;48;50
cg00513467	9	21335551	F	II	KLHL9	TSS200	island	TSS200-island	chr9:21335125-21335560	rs573365552;rs375487029;rs190705578	3;32;46
cg00514052	5	173174325	R	II	LINC01484	TSS1500	opensea	TSS1500-opensea		rs567533545	41
cg00514268	1	47010056	F	II		IGR	island	IGR-island	chr1:47009575-47010132	rs141496926	28
cg00514296	16	19803581	F	II	IQCK	Body	opensea	Body-opensea		rs114629877;rs546108263;rs564222576	1;24;25
cg00514413	19	1238130	F	I	C19orf26	TSS200	island	TSS200-island	chr19:1236946-1238311	rs76571850;rs76262703	25;31
cg00516616	17	78831863	F	II	RPTOR	Body	island	Body-island	chr17:78831505-78831864	rs185630169;rs116620812	9;18
cg00516639	7	150949183	F	I	SMARCD3	Body	island	Body-island	chr7:150949063-150949268	rs148468200;rs529078275	28;44
cg00517072	1	145096849	F	II	SEC22B	Body	shore	Body-shore	chr1:145096393-145096784
cg00517270	15	54638342	R	II	UNC13C	Body	opensea	Body-opensea		rs571374437	10
cg00517533	13	30880827	R	II	KATNAL1	5'UTR	shore	5'UTR-shore	chr13:30880899-30881939	rs543942176	27
cg00517761	8	131266398	F	II	ASAP1	Body	opensea	Body-opensea
cg00518163	3	137906432	R	II	ARMC8	1stExon	island	1stExon-island	chr3:137906035-137906861	rs551153773	41
cg00518698	21	35015074	R	I	ITSN1	5'UTR	island	5'UTR-island	chr21:35014823-35015792
cg00518998	9	97533591	R	II	C9orf3	Body	opensea	Body-opensea		rs537230650	23
cg00520104	15	36764488	R	II		IGR	opensea	IGR-opensea		rs145551975;rs554490989	48;28
cg00520236	3	10316996	R	II	TATDN2	Body	opensea	Body-opensea		rs542107209;rs188782917;rs60887269	46;28;23
cg00520307	10	105881384	F	II	C10orf78	TSS1500	shore	TSS1500-shore	chr10:105881449-105881947	rs571044018	38
cg00520583	16	30492903	R	II	ITGAL	ExonBnd	opensea	ExonBnd-opensea		rs140551792	9
cg00520799	4	77630077	R	II	SHROOM3	Body	opensea	Body-opensea		rs183639516;rs115751188;rs538682390	35;27;1
cg00521048	13	50159798	F	I	RCBTB1	TSS200	island	TSS200-island	chr13:50159386-50160106	rs112026939	40
cg00521551	11	64646313	R	I	EHD1	TSS200	island	TSS200-island	chr11:64645429-64646566	rs187633803	51
cg00521887	18	39535162	F	II	PIK3C3	TSS200	opensea	TSS200-opensea		rs3833864;rs372382548	8;13
cg00521899	3	182749158	F	II	MCCC1	Body	opensea	Body-opensea		rs185976256	12
cg00522034	3	105587721	F	I	CBLB	1stExon	island	1stExon-island	chr3:105587279-105588218	rs4431143;rs541022157	26;47
cg00522049	14	54421010	R	II	BMP4	5'UTR	island	5'UTR-island	chr14:54420184-54422958	rs559309852	48
cg00522384	16	85833413	F	I	COX4NB	TSS1500	island	TSS1500-island	chr16:85832420-85833842	rs544052410;rs563838844	29;41
cg00522403	16	31453591	R	I	ZNF843	5'UTR	island	5'UTR-island	chr16:31453337-31453620
cg00522555	19	10602587	R	I	KEAP1	Body	island	Body-island	chr19:10602280-10602878	rs528128832	16
cg00522636	5	112312643	R	II	DCP2	1stExon	island	1stExon-island	chr5:112312387-112313006	rs549225910;rs186699689	27;9
cg00523469	14	74485855	F	I	CCDC176	TSS1500	island	TSS1500-island	chr14:74485325-74486356	rs141645896;rs150516062;rs563926357	6;19;43
cg00523633	14	70467065	F	II	SMOC1	Body	opensea	Body-opensea		rs541990570;rs560020500	21;40
cg00523973	10	17069055	R	II	CUBN	Body	opensea	Body-opensea		rs554680752	15
cg00524037	6	31499154	R	II	DDX39B	Body	opensea	Body-opensea		rs143114409	30
cg00524064	5	171211756	R	II	SMIM23	TSS1500	opensea	TSS1500-opensea		rs254884;rs188737480	10;1
cg00524296	16	88928681	F	I	PABPN1L	Body	opensea	Body-opensea		rs575605010;rs543722831;rs181198316	1;22;31
cg00524379	9	85023316	F	II		IGR	opensea	IGR-opensea		rs568839102;rs536400237;rs548199380;rs566436150	0;9;11;37
cg00524818	6	71607590	R	II	B3GAT2	Body	opensea	Body-opensea		rs535483763;rs142615894	14;2
cg00525277	6	32064239	F	I	TNXB	Body	island	Body-island	chr6:32063533-32065044	rs547835381;rs375984855	33;36
cg00525503	13	53425635	R	II		IGR	island	IGR-island	chr13:53424941-53425995	rs574914221	46
cg00525580	9	22009352	R	II	CDKN2B	TSS200	island	TSS200-island	chr9:22008657-22009471	rs2069419	17
cg00525989	7	72936712	R	II	BAZ1B	TSS200	island	TSS200-island	chr7:72935612-72937090	rs114777121	16
cg00526791	6	30034717	F	II	PPP1R11	TSS1500	opensea	TSS1500-opensea
cg00527289	22	28156996	F	II	MN1	Body	opensea	Body-opensea		rs146813183;rs547444435;rs181862230	28;40;41
cg00527805	18	76541071	F	II		IGR	shore	IGR-shore	chr18:76541147-76541888	rs529870332;rs569091897;rs190718793;rs560197802	22;37;39;47
cg00528052	1	202777295	R	II	KDM5B	1stExon	island	1stExon-island	chr1:202776003-202777727	rs150129345	31
cg00528487	13	27724792	F	II	USP12-AS1	Body	opensea	Body-opensea
cg00528568	6	31802333	R	I	SNORD48	TSS1500	shore	TSS1500-shore	chr6:31802598-31802823	rs111527029;rs573638410;rs544071559	27;7;5
cg00528600	5	61699751	F	I	DIMT1L	TSS200	island	TSS200-island	chr5:61699350-61699877	rs150421409;rs138199510	38;50
cg00528628	14	65532969	R	II	MAX	Body	opensea	Body-opensea
cg00528967	13	99228955	R	I	STK24	Body	island	Body-island	chr13:99228319-99229576	rs527591100	17
cg00529053	6	158589440	R	I	GTF2H5	5'UTR	island	5'UTR-island	chr6:158588887-158589449	rs186852334;rs577729110;rs538830926;rs557089851;rs575452096;rs3812102	45;43;42;37;19;17
cg00529585	10	115803805	F	I	ADRB1	1stExon	island	1stExon-island	chr10:115803358-115805468
cg00529958	13	100624288	R	I	ZIC5	TSS200	island	TSS200-island	chr13:100620241-100624348	rs561559065;rs529125445;rs145958481	50;13;2
cg00530448	11	20691823	F	II	NELL1	Body	island	Body-island	chr11:20690579-20691845	rs537941726	41
cg00530593	18	43684146	R	I	ATP5A1	5'UTR	island	5'UTR-island	chr18:43684113-43684847	rs72903448;rs555357119	38;14
cg00530977	8	101965739	F	II	YWHAZ	TSS1500	shore	TSS1500-shore	chr8:101962644-101965427	rs545651509;rs564410086	1;21
cg00531750	3	66551802	R	II	LRIG1	TSS1500	island	TSS1500-island	chr3:66550318-66551848
cg00532062	6	129999584	R	II	ARHGAP18	Body	opensea	Body-opensea		rs77150143;rs555149851;rs573439510;rs141366928	41;28;26;2
cg00532157	5	178771329	F	I	ADAMTS2	Body	island	Body-island	chr5:178770724-178772794	rs530271024	0
cg00532451	1	228528913	F	I	OBSCN	Body	opensea	Body-opensea		rs538680924;rs552596416;rs376844452	5;19;20
cg00533305	5	86379473	R	II		IGR	opensea	IGR-opensea		rs566851933	39
cg00533620	1	28241386	F	I	RPA2	TSS200	island	TSS200-island	chr1:28240584-28241535	rs527985058	48
cg00533891	10	80919242	R	II	ZMIZ1	5'UTR	opensea	5'UTR-opensea		rs575828128;rs58124651	36;12
cg00533923	6	116892543	R	II	RWDD1	TSS200	island	TSS200-island	chr6:116892235-116892934	rs556884504	48
cg00534240	1	76540148	F	I	ST6GALNAC3	TSS1500	island	TSS1500-island	chr1:76540147-76540653	rs577593437	29
cg00534318	3	129032826	R	II		IGR	shore	IGR-shore	chr3:129033540-129035646	rs146943444	37
cg00534919	1	185139671	F	II	C1orf26	Body	opensea	Body-opensea		rs556784637;rs550187418;rs180752387	1;22;36
cg00535420	2	238875533	F	I	UBE2F	TSS200	island	TSS200-island	chr2:238875131-238876327	rs553132660	20
cg00535430	16	4312619	R	I	TFAP4	Body	shore	Body-shore	chr16:4311695-4311942	rs187986103	48
cg00535785	16	49766785	F	I	ZNF423	Body	opensea	Body-opensea		rs536392934;rs142863761;rs192930492	9;20;24
cg00535911	9	110252212	R	I	KLF4	TSS200	island	TSS200-island	chr9:110249748-110252660	rs570625334	12
cg00535968	3	41266062	F	II	CTNNB1	Body	opensea	Body-opensea		rs369714835	22
cg00536383	2	9346592	R	I	ASAP2	TSS1500	island	TSS1500-island	chr2:9346383-9347944
cg00536882	19	38146295	F	II	ZFP30	1stExon	island	1stExon-island	chr19:38145826-38147219	rs139537851;rs537048447	4;50
cg00537203	17	79885904	F	II	LOC92659	Body	island	Body-island	chr17:79884679-79887084	rs553682663	27
cg00537387	6	31939865	F	I	DOM3Z	5'UTR	island	5'UTR-island	chr6:31939730-31940559	rs570891583;rs535533657;rs200175775;rs149278445;rs34843142;rs80001134	1;4;16;18;24;33
cg00537477	10	99206013	R	I	ZDHHC16	5'UTR	island	5'UTR-island	chr10:99205476-99206274	rs575931379;rs543170791;rs555288653;rs574050351	47;45;30;29
cg00537880	3	129034036	F	I	H1FX	3'UTR	island	3'UTR-island	chr3:129033540-129035646
cg00538031	15	36633511	R	II		IGR	opensea	IGR-opensea		rs531500129;rs151264377	43;17
cg00538102	3	124606184	F	I	ITGB5	TSS200	island	TSS200-island	chr3:124605059-124606729
cg00538509	7	152101445	R	II	KMT2C	Body	opensea	Body-opensea		rs71261450;rs551899240;rs80303109;rs76542867;rs2747124	50;42;31;12;1
cg00539235	2	61698979	F	II	USP34	TSS1500	opensea	TSS1500-opensea		rs557177174	51
cg00539368	18	74514137	R	II		IGR	island	IGR-island	chr18:74514040-74514292	rs549166916;rs183640205;rs537970523;rs557549336;rs577602917;rs9957317	47;42;40;27;16;15
cg00539624	5	10899335	F	II		IGR	opensea	IGR-opensea		rs534060211;rs116003679;rs558602331;rs852605	0;1;25;40
cg00539654	4	110910455	R	II	EGF	Body	opensea	Body-opensea		rs553116213	1
cg00539925	1	160366521	F	II		IGR	shelf	IGR-shelf	chr1:160370112-160370658	rs528522796	0
cg00539935	17	17991161	F	I	DRG2	TSS200	island	TSS200-island	chr17:17991080-17991581	rs532762940;rs373744516	7;20
cg00539943	2	38228808	F	II	RMDN2	Body	opensea	Body-opensea
cg00540353	1	171454829	F	I	BAT2L2	1stExon	island	1stExon-island	chr1:171454517-171455239	rs191597105	3
cg00540464	19	16655751	R	II		IGR	shelf	IGR-shelf	chr19:16652513-16653740	rs540307442	51
cg00540602	6	26032321	R	II	HIST1H3B	TSS200	shore	TSS200-shore	chr6:26031880-26032264	rs141687093;rs538334250;rs146176019;rs201191911;rs201974900;rs536034242;rs553151143;rs188393592;rs59324656;rs199936105	49;34;33;30;22;17;16;13;12;10
cg00541129	3	37134747	R	II	LRRFIP2	Body	opensea	Body-opensea		rs533282522;rs551740094;rs569995665;rs559106226	38;31;21;15
cg00541647	10	27444312	R	II	YME1L1	TSS1500	island	TSS1500-island	chr10:27444133-27444494	rs562460587;rs531122141;rs3824593	40;30;11
cg00541803	2	120301835	R	II	PCDP1	TSS1500	island	TSS1500-island	chr2:120301702-120302455	rs11682382	9
cg00542096	10	118646037	R	II	KIAA1598	Body	opensea	Body-opensea		rs368223618;rs200994601;rs111941372	6;2;1
cg00542139	16	53088674	F	II	CHD9	TSS1500	shore	TSS1500-shore	chr16:53088716-53089279
cg00542229	12	77157691	R	II	ZDHHC17	TSS200	island	TSS200-island	chr12:77157518-77158405	rs529779821;rs546349468;rs566351319;rs532239287	31;25;19;7
cg00542299	1	11897666	R	I	CLCN6	Body	shore	Body-shore	chr1:11898393-11898732	rs551616449;rs566642673;rs533884127;rs183399689;rs567197293	51;41;36;8;1
cg00542493	10	12238021	R	II	NUDT5	5'UTR	island	5'UTR-island	chr10:12237832-12238377	rs560664400;rs369509193;rs542841753;rs562727504;rs149586368	44;19;9;5;1
cg00542545	2	230911344	R	I	SLC16A14	Body	opensea	Body-opensea		rs150848398;rs548248974	32;22
cg00542688	16	75498804	F	I	TMEM170A	TSS1500	shore	TSS1500-shore	chr16:75497828-75498780	rs556882433;rs8055106;rs542263732;rs559373214;rs75857382	6;19;30;38;48
cg00542775	1	4188710	R	I		IGR	shelf	IGR-shelf	chr1:4192633-4193243	rs369513786;rs535159545;rs373493319	36;13;12
cg00542944	14	83988015	R	II		IGR	opensea	IGR-opensea		rs553192428;rs541251386;rs535237604	19;13;1
cg00543335	5	140711225	F	II	PCDHGA1	1stExon	shore	1stExon-shore	chr5:140711797-140712542	rs567460836;rs116275017;rs151199533	9;34;44
cg00543658	7	30634387	R	I	GARS	5'UTR	island	5'UTR-island	chr7:30634124-30635058	rs534002285;rs78980639;rs576984233	38;28;20
cg00543759	5	3048562	R	II		IGR	opensea	IGR-opensea		rs111774607;rs148126806;rs546807525	35;2;1
cg00544154	5	78809685	R	I	HOMER1	TSS200	island	TSS200-island	chr5:78809347-78810468	rs529801173	3
cg00544734	12	49582237	R	II	TUBA1A	Body	island	Body-island	chr12:49582096-49582881
cg00545767	17	40729819	F	I	PSMC3IP	Body	island	Body-island	chr17:40729444-40729965	rs191843707;rs141136640;rs142201174	0;31;48
cg00546180	10	103815814	R	II	C10orf76	5'UTR	island	5'UTR-island	chr10:103815502-103816105
cg00546594	21	35287829	R	I	ATP5O	Body	island	Body-island	chr21:35287803-35288208	rs549132818;rs562213692;rs531894782	38;30;26
cg00547730	11	64889672	F	II	FAU	TSS200	island	TSS200-island	chr11:64889136-64889931	rs549089343	32
cg00547855	10	69650361	R	II	SIRT1	Body	opensea	Body-opensea
cg00547948	12	58335181	R	I	XRCC6BP1	TSS1500	opensea	TSS1500-opensea		rs566596513;rs4509811;rs189785680;rs574758332	45;41;31;23
cg00548618	16	67943097	F	I	PSKH1	Body	island	Body-island	chr16:67942967-67943272	rs147673427;rs568228855	14;41
cg00548712	9	136891075	F	II	LINC00094	Body	island	Body-island	chr9:136890463-136891448	rs181698015;rs559739630	29;43
cg00549133	22	20908336	F	II	MED15	Body	opensea	Body-opensea		rs562031281;rs543598258;rs546870389	3;17;33
cg00549341	14	96968990	R	II	PAPOLA	TSS1500	island	TSS1500-island	chr14:96968154-96969371	rs200215413;rs532948212;rs551188011	48;23;3
cg00549402	6	113686109	R	II		IGR	opensea	IGR-opensea		rs568595870;rs186306470;rs9400615;rs573316804;rs73765398	51;49;20;5;1
cg00549566	7	37488253	F	II	ELMO1	5'UTR	island	5'UTR-island	chr7:37487354-37488672	rs540312314;rs560239417	21;29
cg00549575	11	8008752	F	II	EIF3F	TSS200	shore	TSS200-shore	chr11:8009047-8009251	rs72847449;rs116043166;rs545923858;rs553070956	19;20;26;47
cg00549910	2	80531597	F	I	CTNNA2	Body	island	Body-island	chr2:80531367-80531719
cg00549951	2	53699066	R	II		IGR	opensea	IGR-opensea		rs538587918;rs115140655	14;10
cg00549988	16	75033886	R	II	ZNRF1	1stExon	island	1stExon-island	chr16:75033041-75034207	rs145089844;rs142283044	4;1
cg00550274	14	20785819	F	II	CCNB1IP1	5'UTR	opensea	5'UTR-opensea		rs561506255	38
cg00550672	19	50321447	F	II	MED25	TSS200	island	TSS200-island	chr19:50321414-50321762	rs80252533	38
cg00550708	11	4017629	R	II	STIM1	Body	opensea	Body-opensea		rs73429626;rs145927692;rs187505359;rs138935680	31;24;18;15
cg00550925	1	230203973	R	II	GALNT2	Body	island	Body-island	chr1:230202494-230204209	rs12041601;rs3124555;rs555014611	35;24;15
cg00550976	2	202507603	R	II	ALS2CR4	TSS200	island	TSS200-island	chr2:202507139-202508270	rs569316732	46
cg00551088	2	128158047	R	II		IGR	shore	IGR-shore	chr2:128158437-128158912	rs556351660	17
cg00551455	2	99166939	F	II	INPP4A	Body	opensea	Body-opensea		rs188227494;rs552564254;rs376948434;rs112355261	12;39;40;51
cg00552226	2	70475288	F	II	TIA1	Body	shore	Body-shore	chr2:70475427-70476151
cg00552311	7	99102486	R	II	ZKSCAN5	5'UTR	island	5'UTR-island	chr7:99102154-99102968	rs145737499;rs549178432;rs10265587	27;7;3
cg00552874	17	42836594	R	I	ADAM11	1stExon	island	1stExon-island	chr17:42836548-42836932
cg00552888	17	15942779	F	II	NCOR1	Body	opensea	Body-opensea		rs202234006;rs556258444	0;31
cg00553061	3	12511613	F	II		IGR	opensea	IGR-opensea		rs192017318;rs371096398;rs709166	6;21;39
cg00553120	7	157129669	R	I	DNAJB6	TSS200	island	TSS200-island	chr7:157129089-157130306	rs558097915	35
cg00554211	12	122984825	R	II	ZCCHC8	Body	shore	Body-shore	chr12:122984995-122985644	rs149516716;rs146017088	20;15
cg00554229	1	38100793	F	I	RSPO1	TSS200	island	TSS200-island	chr1:38099677-38100864	rs530287078	44
cg00554442	16	1021074	F	I	LMF1	TSS200	island	TSS200-island	chr16:1020219-1021303	rs577975871	45
cg00554682	2	185463132	F	II	ZNF804A	1stExon	shore	1stExon-shore	chr2:185463208-185463589	rs530787345;rs552197952	43;50
cg00554702	11	125496645	R	II	CHEK1	5'UTR	shore	5'UTR-shore	chr11:125495233-125495866	rs189276906	39
cg00554810	6	137243669	R	II	SLC35D3	1stExon	island	1stExon-island	chr6:137242315-137245442	rs1167978;rs200007403	34;3
cg00554973	2	111925617	F	II	BCL2L11	3'UTR	opensea	3'UTR-opensea		rs571550520;rs528031146	0;31
cg00555103	10	5802302	R	II	FAM208B	Body	opensea	Body-opensea		rs150533689;rs188739314;rs115169623	46;14;6
cg00555293	19	45681510	F	II	BLOC1S3	TSS1500	island	TSS1500-island	chr19:45681323-45683156	rs200256682;rs7254936	6;50
cg00555389	2	178261381	F	II	AGPS	Body	shelf	Body-shelf	chr2:178257227-178257892	rs544450398	0
cg00556052	8	38240339	R	II	WHSC1L1	TSS1500	island	TSS1500-island	chr8:38239342-38240670	rs559685169	50
cg00556087	10	98592104	F	II	LCOR	1stExon	island	1stExon-island	chr10:98591707-98593273	rs189431646;rs558592907	3;24
cg00556697	12	56872238	R	II	GLS2	5'UTR	opensea	5'UTR-opensea		rs146879023	2
cg00556742	2	200820715	F	II	C2orf60	TSS1500	island	TSS1500-island	chr2:200820053-200820716	rs114393899;rs542176375	20;22
cg00557116	5	133304474	R	I	C5orf15	TSS200	shore	TSS200-shore	chr5:133303986-133304399	rs571419822;rs538936563;rs41298950	48;43;9
cg00558174	5	14872551	F	II	ANKH	TSS1500	island	TSS1500-island	chr5:14872206-14872572
cg00558534	11	44210217	F	II	EXT2	Body	opensea	Body-opensea		rs557332422;rs76152184	1;41
cg00558645	1	218711575	F	II		IGR	opensea	IGR-opensea		rs190827384;rs537232818	34;42
cg00558986	3	93781766	F	I	NSUN3	TSS200	island	TSS200-island	chr3:93781648-93782108	rs113457547;rs561192140;rs574887390;rs540217653;rs377113214	15;23;26;33;48
cg00559439	3	11672517	F	II	VGLL4	Body	opensea	Body-opensea		rs558007213;rs576075362	39;45
cg00560531	8	49984477	R	II	C8orf22	TSS1500	opensea	TSS1500-opensea		rs561783789	9
cg00560547	16	66878575	F	I	CA7	Body	island	Body-island	chr16:66878172-66879072	rs113655527;rs553680228	22;35
cg00560671	13	21635735	R	I	LATS2	TSS200	island	TSS200-island	chr13:21634519-21635907
cg00561831	3	107711933	F	II		IGR	opensea	IGR-opensea		rs375718310	0
cg00561903	16	86638859	R	II		IGR	opensea	IGR-opensea		rs75652615;rs532461165;rs552547208;rs192763931	32;23;14;1
cg00562151	22	30792888	R	II	SEC14L2	TSS200	island	TSS200-island	chr22:30792887-30793312
cg00562905	17	42634144	F	II	FZD2	TSS1500	shore	TSS1500-shore	chr17:42634829-42636851	rs578096188;rs76122734;rs189298092	12;24;33
[truncated: 81,445 more rows]
