# Supplementary material for: A multidimensional atlas of human glioblastoma-like organoids reveals highly coordinated molecular networks and effective drugs
Source: NPJ Precis Oncol. 2024 Jan 26;8:19. doi: 10.1038/s41698-024-00500-5 (PMC10811239; doi:10.1038/s41698-024-00500-5)
Supplement: Supplementary file 4 — Supplementary Table 3. Proteomics GSEA-related to Fig. 6 [file 41698_2024_500_MOESM4_ESM.xlsx]

## Sheet: PTvsWT
Database	NAME	SIZE	ES	NES	NOM p-val	FDR q-val	FWER p-val	RANK AT MAX	LEADING EDGE
C5 GOBP	GOBP_STEROL_BIOSYNTHETIC_PROCESS	37	0.789227	2.00688	0	0	0	624	tags=49%, list=11%, signal=54%
C2 KEGG	KEGG_RIBOSOME	75	-0.778775	-2.18199	0	0	0	729	tags=56%, list=13%, signal=64%
C2 Reactome	REACTOME_CELLULAR_RESPONSE_TO_STARVATION	112	-0.717036	-2.10512	0	0	0	541	tags=35%, list=10%, signal=38%
C2 Reactome	REACTOME_DEPOSITION_OF_NEW_CENPA_CONTAINING_NUCLEOSOMES_AT_THE_CENTROMERE	28	-0.825303	-1.99236	0	0	0	6	tags=14%, list=0%, signal=14%
C2 Reactome	REACTOME_EUKARYOTIC_TRANSLATION_ELONGATION	81	-0.759668	-2.14974	0	0	0	591	tags=48%, list=11%, signal=53%
C2 Reactome	REACTOME_EUKARYOTIC_TRANSLATION_INITIATION	106	-0.721373	-2.10238	0	0	0	591	tags=37%, list=11%, signal=40%
C2 Reactome	REACTOME_NONSENSE_MEDIATED_DECAY_NMD	96	-0.734406	-2.10053	0	0	0	591	tags=41%, list=11%, signal=45%
C2 Reactome	REACTOME_REGULATION_OF_EXPRESSION_OF_SLITS_AND_ROBOS	143	-0.669918	-2.01342	0	0	0	541	tags=29%, list=10%, signal=32%
C2 Reactome	REACTOME_RESPONSE_OF_EIF2AK4_GCN2_TO_AMINO_ACID_DEFICIENCY	83	-0.759543	-2.18621	0	0	0	1058	tags=63%, list=19%, signal=76%
C2 Reactome	REACTOME_SELENOAMINO_ACID_METABOLISM	98	-0.686794	-1.99119	0	0	0	541	tags=39%, list=10%, signal=42%
C2 Reactome	REACTOME_SRP_DEPENDENT_COTRANSLATIONAL_PROTEIN_TARGETING_TO_MEMBRANE	97	-0.710953	-2.02867	0	0	0	541	tags=39%, list=10%, signal=43%
C2 Reactome	REACTOME_MEIOTIC_SYNAPSIS	36	-0.781643	-1.92528	0	0.000344465	0.004	6	tags=11%, list=0%, signal=11%
C2 Reactome	REACTOME_E3_UBIQUITIN_LIGASES_UBIQUITINATE_TARGET_PROTEINS	36	-0.76982	-1.90415	0	0.000428407	0.006	6	tags=8%, list=0%, signal=8%
C2 Reactome	REACTOME_INFLUENZA_INFECTION	133	-0.640867	-1.90932	0	0.000467353	0.006	729	tags=34%, list=13%, signal=38%
C2 Reactome	REACTOME_COLLAGEN_BIOSYNTHESIS_AND_MODIFYING_ENZYMES	41	-0.763359	-1.897	0	0.00058887	0.009	596	tags=59%, list=11%, signal=65%
C2 Reactome	REACTOME_B_WICH_COMPLEX_POSITIVELY_REGULATES_RRNA_EXPRESSION	38	-0.750095	-1.89174	0	0.000603792	0.01	329	tags=18%, list=6%, signal=19%
C2 Reactome	REACTOME_BASE_EXCISION_REPAIR_AP_SITE_FORMATION	24	-0.831982	-1.88909	0	0.00062001	0.011	6	tags=17%, list=0%, signal=17%
C2 Reactome	REACTOME_RNA_POLYMERASE_I_PROMOTER_ESCAPE	31	-0.77461	-1.85662	0	0.00147953	0.028	329	tags=19%, list=6%, signal=20%
C2 Reactome	REACTOME_RECOGNITION_AND_ASSOCIATION_OF_DNA_GLYCOSYLASE_WITH_SITE_CONTAINING_AN_AFFECTED_PURINE	24	-0.831982	-1.85247	0	0.00149154	0.03	6	tags=17%, list=0%, signal=17%
C2 Reactome	REACTOME_ASSEMBLY_OF_THE_ORC_COMPLEX_AT_THE_ORIGIN_OF_REPLICATION	28	-0.78715	-1.84103	0	0.00174191	0.036	329	tags=21%, list=6%, signal=23%
C2 Reactome	REACTOME_ACTIVATED_PKN1_STIMULATES_TRANSCRIPTION_OF_AR_ANDROGEN_RECEPTOR_REGULATED_GENES_KLK2_AND_KLK3	27	-0.782786	-1.82976	0	0.00220205	0.051	329	tags=22%, list=6%, signal=23%
C2 Reactome	REACTOME_SIRT1_NEGATIVELY_REGULATES_RRNA_EXPRESSION	25	-0.794003	-1.8314	0	0.00222877	0.049	329	tags=24%, list=6%, signal=25%
C2 Reactome	REACTOME_NEGATIVE_EPIGENETIC_REGULATION_OF_RRNA_EXPRESSION	39	-0.728917	-1.81433	0	0.00314005	0.077	329	tags=15%, list=6%, signal=16%
C2 Reactome	REACTOME_INHIBITION_OF_DNA_RECOMBINATION_AT_TELOMERE	32	-0.75306	-1.80584	0.00185874	0.00349918	0.088	329	tags=19%, list=6%, signal=20%
C2 Reactome	REACTOME_CARDIAC_CONDUCTION	38	-0.722426	-1.80104	0	0.00367469	0.096	941	tags=58%, list=17%, signal=69%
C2 Reactome	REACTOME_NEUROTRANSMITTER_RELEASE_CYCLE	27	-0.770112	-1.78997	0	0.0047574	0.126	928	tags=67%, list=17%, signal=79%
C2 Reactome	REACTOME_HCMV_LATE_EVENTS	66	-0.650202	-1.78234	0	0.00486317	0.144	37	tags=8%, list=1%, signal=8%
C2 Reactome	REACTOME_TRANSCRIPTIONAL_REGULATION_OF_GRANULOPOIESIS	33	-0.725991	-1.7767	0	0.00488134	0.154	329	tags=18%, list=6%, signal=19%
C2 Reactome	REACTOME_COLLAGEN_CHAIN_TRIMERIZATION	24	-0.804318	-1.78339	0	0.0049895	0.143	596	tags=79%, list=11%, signal=88%
C2 Reactome	REACTOME_LAMININ_INTERACTIONS	24	-0.758001	-1.7781	0	0.00499671	0.152	562	tags=58%, list=10%, signal=65%
C2 Reactome	REACTOME_ACTIVATION_OF_ANTERIOR_HOX_GENES_IN_HINDBRAIN_DEVELOPMENT_DURING_EARLY_EMBRYOGENESIS	49	-0.679341	-1.78473	0	0.00501563	0.139	329	tags=12%, list=6%, signal=13%
C2 Reactome	REACTOME_SIGNALING_BY_ROBO_RECEPTORS	179	-0.566296	-1.77174	0	0.00517307	0.169	541	tags=23%, list=10%, signal=25%
C2 Reactome	REACTOME_DNA_DAMAGE_TELOMERE_STRESS_INDUCED_SENESCENCE	33	-0.722006	-1.76062	0	0.00588345	0.199	6	tags=12%, list=0%, signal=12%
C2 Reactome	REACTOME_RUNX1_REGULATES_TRANSCRIPTION_OF_GENES_INVOLVED_IN_DIFFERENTIATION_OF_HSCS	73	-0.625272	-1.76093	0.00201207	0.0059905	0.196	6	tags=5%, list=0%, signal=5%
H Hallmark	HALLMARK_E2F_TARGETS	100	0.602849	1.79517	0	0.00615459	0.004	1377	tags=42%, list=25%, signal=55%
C2 Reactome	REACTOME_TRANSCRIPTIONAL_REGULATION_BY_SMALL_RNAS	62	-0.647432	-1.75266	0.0019685	0.0066055	0.228	37	tags=8%, list=1%, signal=8%
C2 Reactome	REACTOME_HCMV_EARLY_EVENTS	80	-0.627282	-1.74603	0	0.00735959	0.254	274	tags=9%, list=5%, signal=9%
C5 GOBP	GOBP_REGULATION_OF_NEUROTRANSMITTER_LEVELS	94	-0.665867	-1.90478	0	0.0102473	0.024	1081	tags=48%, list=19%, signal=58%
C2 Reactome	REACTOME_RHO_GTPASES_ACTIVATE_PKNS	48	-0.668953	-1.72661	0	0.0106196	0.358	329	tags=13%, list=6%, signal=13%
C5 GOBP	GOBP_SYNAPTIC_SIGNALING	261	-0.579693	-1.87894	0	0.0108674	0.049	804	tags=35%, list=14%, signal=39%
C2 Reactome	REACTOME_MEIOTIC_RECOMBINATION	33	-0.715469	-1.72311	0.00187266	0.0111476	0.378	329	tags=18%, list=6%, signal=19%
C2 Reactome	REACTOME_MEIOSIS	48	-0.661827	-1.71732	0.00180505	0.0116973	0.41	329	tags=13%, list=6%, signal=13%
C2 Reactome	REACTOME_COLLAGEN_FORMATION	54	-0.638952	-1.71788	0.00559702	0.0119215	0.407	596	tags=46%, list=11%, signal=51%
C2 Reactome	REACTOME_ACTIVATION_OF_THE_MRNA_UPON_BINDING_OF_THE_CAP_BINDING_COMPLEX_AND_EIFS_AND_SUBSEQUENT_BINDING_TO_43S	56	-0.636254	-1.71275	0.00191939	0.0121745	0.431	910	tags=30%, list=16%, signal=36%
C5 GOBP	GOBP_NEUROTRANSMITTER_TRANSPORT	84	-0.66992	-1.88383	0	0.0125232	0.042	1029	tags=46%, list=18%, signal=56%
C2 Reactome	REACTOME_NCAM1_INTERACTIONS	17	-0.807533	-1.70668	0.00184843	0.0133698	0.463	520	tags=59%, list=9%, signal=65%
C2 Reactome	REACTOME_HATS_ACETYLATE_HISTONES	53	-0.643177	-1.69974	0	0.013525	0.507	121	tags=9%, list=2%, signal=10%
C2 Reactome	REACTOME_BASE_EXCISION_REPAIR	43	-0.662397	-1.70201	0.002	0.0135842	0.489	6	tags=9%, list=0%, signal=9%
C2 Reactome	REACTOME_PRE_NOTCH_EXPRESSION_AND_PROCESSING	46	-0.664274	-1.69979	0.00594059	0.0138194	0.506	399	tags=17%, list=7%, signal=19%
C2 Reactome	REACTOME_ECM_PROTEOGLYCANS	52	-0.638582	-1.70215	0	0.0139155	0.489	665	tags=52%, list=12%, signal=58%
C2 Reactome	REACTOME_DNA_METHYLATION	27	-0.728101	-1.69698	0.00401606	0.0139201	0.523	329	tags=22%, list=6%, signal=23%
C5 GOBP	GOBP_CYTOPLASMIC_TRANSLATION	122	-0.6432	-1.91353	0	0.0145596	0.017	595	tags=31%, list=11%, signal=34%
C2 Reactome	REACTOME_HCMV_INFECTION	96	-0.590447	-1.68931	0.00192308	0.0152449	0.564	274	tags=7%, list=5%, signal=8%
C2 Reactome	REACTOME_DISEASES_OF_PROGRAMMED_CELL_DEATH	48	-0.655744	-1.68714	0.00187266	0.0153354	0.572	6	tags=8%, list=0%, signal=8%
C2 Reactome	REACTOME_TRANSLATION	215	-0.5318	-1.68195	0	0.0155016	0.599	591	tags=20%, list=11%, signal=22%
C2 Reactome	REACTOME_NCAM_SIGNALING_FOR_NEURITE_OUT_GROWTH	33	-0.699759	-1.68198	0	0.015818	0.599	1109	tags=61%, list=20%, signal=75%
C2 Reactome	REACTOME_RRNA_PROCESSING	140	-0.550209	-1.68233	0	0.0160263	0.596	605	tags=30%, list=11%, signal=33%
C2 Reactome	REACTOME_DOPAMINE_NEUROTRANSMITTER_RELEASE_CYCLE	17	-0.771225	-1.66937	0.00202429	0.0186762	0.664	928	tags=71%, list=17%, signal=84%
C2 Reactome	REACTOME_REPRODUCTION	50	-0.632698	-1.65968	0.00191205	0.0211799	0.715	6	tags=8%, list=0%, signal=8%
C2 Reactome	REACTOME_CONDENSATION_OF_PROPHASE_CHROMOSOMES	29	-0.690849	-1.65813	0.0115385	0.0212117	0.724	329	tags=21%, list=6%, signal=22%
C2 Reactome	REACTOME_DNA_REPLICATION_PRE_INITIATION	82	-0.586933	-1.65329	0	0.0219482	0.754	6	tags=5%, list=0%, signal=5%
C2 Reactome	REACTOME_ERCC6_CSB_AND_EHMT2_G9A_POSITIVELY_REGULATE_RRNA_EXPRESSION	39	-0.64758	-1.65387	0.0136187	0.0221663	0.75	6	tags=10%, list=0%, signal=10%
C2 Reactome	REACTOME_POSITIVE_EPIGENETIC_REGULATION_OF_RRNA_EXPRESSION	52	-0.623857	-1.64653	0.00396825	0.0236261	0.789	329	tags=13%, list=6%, signal=14%
C2 Reactome	REACTOME_EXTRACELLULAR_MATRIX_ORGANIZATION	167	-0.534828	-1.64429	0	0.0240894	0.802	693	tags=38%, list=12%, signal=42%
C2 Reactome	REACTOME_HDACS_DEACETYLATE_HISTONES	44	-0.641399	-1.64287	0.00750469	0.024273	0.812	128	tags=11%, list=2%, signal=12%
C5 GOBP	GOBP_REGULATION_OF_OSSIFICATION	33	-0.748737	-1.82272	0	0.025374	0.184	740	tags=48%, list=13%, signal=56%
C5 GOBP	GOBP_ANION_TRANSMEMBRANE_TRANSPORT	66	-0.663944	-1.82638	0	0.0254661	0.161	552	tags=26%, list=10%, signal=28%
C2 Reactome	REACTOME_MITOTIC_PROPHASE	81	-0.575179	-1.63321	0	0.0263883	0.856	329	tags=10%, list=6%, signal=10%
C2 Reactome	REACTOME_MUSCLE_CONTRACTION	91	-0.575763	-1.63395	0.00193424	0.0265197	0.853	941	tags=34%, list=17%, signal=40%
C2 Reactome	REACTOME_RUNX1_REGULATES_GENES_INVOLVED_IN_MEGAKARYOCYTE_DIFFERENTIATION_AND_PLATELET_FUNCTION	42	-0.648395	-1.63441	0.0018622	0.0267551	0.851	6	tags=10%, list=0%, signal=9%
C5 GOBP	GOBP_BONE_MINERALIZATION	28	-0.782044	-1.82863	0	0.0280049	0.151	534	tags=50%, list=10%, signal=55%
C2 Reactome	REACTOME_PRC2_METHYLATES_HISTONES_AND_DNA	30	-0.686893	-1.62538	0.0140562	0.0288616	0.885	329	tags=20%, list=6%, signal=21%
H Hallmark	HALLMARK_CHOLESTEROL_HOMEOSTASIS	49	0.64059	1.66731	0	0.0297815	0.036	755	tags=45%, list=13%, signal=51%
C5 GOBP	GOBP_NEUROTRANSMITTER_SECRETION	67	-0.654157	-1.80907	0	0.0301287	0.245	1072	tags=48%, list=19%, signal=58%
C5 GOBP	GOBP_STEROID_BIOSYNTHETIC_PROCESS	70	0.659122	1.87612	0	0.0322523	0.052	737	tags=36%, list=13%, signal=41%
C2 Reactome	REACTOME_ESTROGEN_DEPENDENT_GENE_EXPRESSION	68	-0.585613	-1.61277	0.00361011	0.0334058	0.93	329	tags=12%, list=6%, signal=12%
C5 GOBP	GOBP_LIPOPROTEIN_BIOSYNTHETIC_PROCESS	31	0.7634	1.85886	0	0.0341806	0.082	184	tags=16%, list=3%, signal=17%
C2 Reactome	REACTOME_RNA_POLYMERASE_I_TRANSCRIPTION	46	-0.623199	-1.60738	0.00580271	0.035544	0.942	6	tags=9%, list=0%, signal=9%
H Hallmark	HALLMARK_EPITHELIAL_MESENCHYMAL_TRANSITION	135	-0.534696	-1.62271	0	0.0407834	0.084	803	tags=44%, list=14%, signal=50%
C2 Reactome	REACTOME_GENE_SILENCING_BY_RNA	72	-0.576435	-1.59375	0.00380228	0.0411584	0.959	37	tags=7%, list=1%, signal=7%
C2 KEGG	KEGG_SYSTEMIC_LUPUS_ERYTHEMATOSUS	46	-0.65947	-1.72543	0.00189753	0.0420072	0.091	578	tags=22%, list=10%, signal=24%
C2 Reactome	REACTOME_NEURONAL_SYSTEM	151	-0.515336	-1.58397	0.00190476	0.0453814	0.97	1109	tags=38%, list=20%, signal=46%
C2 Reactome	REACTOME_NERVOUS_SYSTEM_DEVELOPMENT	374	-0.476732	-1.58173	0	0.0458266	0.973	736	tags=23%, list=13%, signal=25%
C2 KEGG	KEGG_ECM_RECEPTOR_INTERACTION	54	-0.653111	-1.69264	0	0.0477257	0.152	562	tags=50%, list=10%, signal=55%
C5 GOBP	GOBP_REGULATION_OF_SYNAPSE_ASSEMBLY	37	-0.717771	-1.78348	0.00393701	0.0478123	0.407	795	tags=54%, list=14%, signal=63%
H Hallmark	HALLMARK_INFLAMMATORY_RESPONSE	40	0.621279	1.59405	0.0107759	0.0531331	0.096	590	tags=30%, list=11%, signal=33%
C2 Reactome	REACTOME_G2_M_DNA_DAMAGE_CHECKPOINT	42	-0.616332	-1.56577	0.00961539	0.0546103	0.992	6	tags=10%, list=0%, signal=9%
C2 Reactome	REACTOME_DNA_REPLICATION	97	-0.533772	-1.56184	0.00381679	0.0557018	0.994	6	tags=4%, list=0%, signal=4%
C2 Reactome	REACTOME_TELOMERE_MAINTENANCE	53	-0.585703	-1.56236	0.0128205	0.056242	0.994	6	tags=8%, list=0%, signal=7%
C2 Reactome	REACTOME_DEVELOPMENTAL_BIOLOGY	498	-0.456074	-1.55773	0	0.0569417	0.995	688	tags=20%, list=12%, signal=21%
C2 Reactome	REACTOME_SENESCENCE_ASSOCIATED_SECRETORY_PHENOTYPE_SASP	48	-0.590126	-1.55578	0.0120968	0.0571649	0.996	6	tags=8%, list=0%, signal=8%
C2 Reactome	REACTOME_FORMATION_OF_THE_BETA_CATENIN_TCF_TRANSACTIVATING_COMPLEX	40	-0.618808	-1.55309	0.00380952	0.0572666	0.997	6	tags=10%, list=0%, signal=10%
C2 Reactome	REACTOME_GLYCOSAMINOGLYCAN_METABOLISM	48	-0.603938	-1.55432	0.0094518	0.0573605	0.997	864	tags=42%, list=15%, signal=49%
C5 GOBP	GOBP_RIBOSOMAL_LARGE_SUBUNIT_BIOGENESIS	35	-0.725876	-1.76733	0	0.0577268	0.496	541	tags=34%, list=10%, signal=38%
C2 Reactome	REACTOME_SIGNALING_BY_NOTCH	122	-0.508327	-1.53582	0.00186567	0.0663982	1	399	tags=10%, list=7%, signal=10%
C2 Reactome	REACTOME_NONHOMOLOGOUS_END_JOINING_NHEJ	33	-0.63497	-1.53667	0.0333333	0.066566	1	6	tags=12%, list=0%, signal=12%
C5 GOBP	GOBP_BIOMINERALIZATION	40	-0.684618	-1.74277	0	0.0732846	0.68	534	tags=43%, list=10%, signal=47%
C5 GOBP	GOBP_INORGANIC_ANION_TRANSMEMBRANE_TRANSPORT	20	-0.793655	-1.75138	0	0.0735774	0.629	689	tags=50%, list=12%, signal=57%
C2 Reactome	REACTOME_CHROMOSOME_MAINTENANCE	59	-0.57365	-1.52456	0.0140281	0.0736724	1	6	tags=7%, list=0%, signal=7%
C5 GOBP	GOBP_APPENDAGE_DEVELOPMENT	48	-0.667345	-1.74485	0	0.0766908	0.667	675	tags=40%, list=12%, signal=45%
C5 GOBP	GOBP_REGULATION_OF_TRANS_SYNAPTIC_SIGNALING	169	-0.559122	-1.73491	0	0.0778536	0.727	804	tags=34%, list=14%, signal=39%
C2 Reactome	REACTOME_CHOLESTEROL_BIOSYNTHESIS	20	0.805868	1.82522	0	0.0826355	0.065	737	tags=70%, list=13%, signal=80%
C5 GOBP	GOBP_REGULATION_OF_BONE_MINERALIZATION	19	-0.79375	-1.72656	0.00190476	0.083635	0.767	534	tags=53%, list=10%, signal=58%
C5 GOBP	GOBP_INORGANIC_ANION_TRANSPORT	47	-0.66519	-1.72223	0	0.0845502	0.787	689	tags=40%, list=12%, signal=46%
C2 Reactome	REACTOME_DISEASES_OF_METABOLISM	110	-0.513079	-1.50719	0.0056391	0.0856553	1	680	tags=28%, list=12%, signal=31%
C2 Reactome	REACTOME_PROCESSING_OF_DNA_DOUBLE_STRAND_BREAK_ENDS	42	-0.607033	-1.50445	0.0191571	0.0858856	1	6	tags=10%, list=0%, signal=9%
C2 Reactome	REACTOME_DEGRADATION_OF_THE_EXTRACELLULAR_MATRIX	65	-0.54977	-1.50471	0.0132325	0.0866768	1	596	tags=42%, list=11%, signal=46%
C5 GOBP	GOBP_REGULATION_OF_STEROID_METABOLIC_PROCESS	30	0.744555	1.79483	0	0.0867595	0.303	429	tags=23%, list=8%, signal=25%
C2 Reactome	REACTOME_OXIDATIVE_STRESS_INDUCED_SENESCENCE	52	-0.575595	-1.49547	0.0176817	0.0892056	1	6	tags=8%, list=0%, signal=8%
C2 Reactome	REACTOME_PROTEIN_UBIQUITINATION	51	-0.567593	-1.49366	0.0165138	0.0895472	1	6	tags=6%, list=0%, signal=6%
C2 Reactome	REACTOME_MOLECULES_ASSOCIATED_WITH_ELASTIC_FIBRES	25	-0.646454	-1.49775	0.0428016	0.089799	1	304	tags=28%, list=5%, signal=29%
C5 GOBP	GOBP_ENDOTHELIAL_CELL_DEVELOPMENT	39	0.704009	1.80115	0	0.0898996	0.259	411	tags=26%, list=7%, signal=27%
C2 Reactome	REACTOME_COLLAGEN_DEGRADATION	33	-0.613577	-1.49582	0.0219124	0.0900052	1	596	tags=52%, list=11%, signal=57%
C5 GOBP	GOBP_POSITIVE_REGULATION_OF_SYNAPSE_ASSEMBLY	23	-0.759925	-1.71175	0.00197628	0.0957521	0.848	795	tags=61%, list=14%, signal=71%
C2 Reactome	REACTOME_DISEASES_ASSOCIATED_WITH_GLYCOSAMINOGLYCAN_METABOLISM	27	-0.622733	-1.47687	0.0433925	0.0986998	1	726	tags=41%, list=13%, signal=47%
C2 Reactome	REACTOME_EPIGENETIC_REGULATION_OF_GENE_EXPRESSION	62	-0.541259	-1.47797	0.0195312	0.0988144	1	329	tags=11%, list=6%, signal=12%
C2 Reactome	REACTOME_CHONDROITIN_SULFATE_DERMATAN_SULFATE_METABOLISM	26	-0.641705	-1.48051	0.0531309	0.0990755	1	808	tags=38%, list=14%, signal=45%
C2 Reactome	REACTOME_DNA_DOUBLE_STRAND_BREAK_RESPONSE	37	-0.593515	-1.47833	0.0371094	0.0996316	1	215	tags=14%, list=4%, signal=14%
C2 Reactome	REACTOME_PROTEIN_PROTEIN_INTERACTIONS_AT_SYNAPSES	44	-0.585511	-1.47247	0.0354478	0.101405	1	1182	tags=57%, list=21%, signal=71%
C5 GOBP	GOBP_REGULATION_OF_SYNAPSE_STRUCTURE_OR_ACTIVITY	96	-0.593796	-1.70486	0	0.101533	0.88	724	tags=34%, list=13%, signal=39%
C2 Reactome	REACTOME_METABOLISM_OF_AMINO_ACIDS_AND_DERIVATIVES	241	-0.463391	-1.4678	0.00178571	0.104389	1	1114	tags=32%, list=20%, signal=38%
C2 Reactome	REACTOME_G2_M_CHECKPOINTS	92	-0.515045	-1.46316	0.00573614	0.107644	1	6	tags=4%, list=0%, signal=4%
C2 Reactome	REACTOME_NON_INTEGRIN_MEMBRANE_ECM_INTERACTIONS	42	-0.570496	-1.45154	0.0272374	0.11771	1	562	tags=40%, list=10%, signal=45%
C2 Reactome	REACTOME_TRANSPORT_OF_INORGANIC_CATIONS_ANIONS_AND_AMINO_ACIDS_OLIGOPEPTIDES	27	-0.612807	-1.44188	0.04	0.124892	1	516	tags=30%, list=9%, signal=32%
C2 Reactome	REACTOME_DISEASES_OF_GLYCOSYLATION	70	-0.523643	-1.44302	0.0248092	0.125069	1	726	tags=33%, list=13%, signal=37%
C5 GOBP	GOBP_ESTABLISHMENT_OF_ENDOTHELIAL_BARRIER	30	0.728375	1.76859	0	0.126396	0.471	411	tags=30%, list=7%, signal=32%
C5 GOBP	GOBP_SYNAPSE_ORGANIZATION	188	-0.534135	-1.68662	0	0.127769	0.956	736	tags=32%, list=13%, signal=36%
C2 Reactome	REACTOME_HEPARAN_SULFATE_HEPARIN_HS_GAG_METABOLISM	27	-0.606956	-1.43205	0.0522088	0.134042	1	776	tags=41%, list=14%, signal=47%
C5 GOBP	GOBP_DICARBOXYLIC_ACID_TRANSPORT	29	-0.708376	-1.67208	0.00619835	0.137426	0.98	963	tags=41%, list=17%, signal=50%
C2 Reactome	REACTOME_L1CAM_INTERACTIONS	80	-0.508681	-1.4265	0.0247619	0.138385	1	841	tags=24%, list=15%, signal=28%
C5 GOBP	GOBP_POSITIVE_REGULATION_OF_SYNAPTIC_TRANSMISSION	67	-0.613547	-1.66781	0.00189036	0.139556	0.987	954	tags=46%, list=17%, signal=55%
C5 GOBP	GOBP_NUCLEOSOME_ASSEMBLY	48	-0.638523	-1.66171	0.00750469	0.14099	0.993	496	tags=25%, list=9%, signal=27%
C5 GOBP	GOBP_EMBRYONIC_HEART_TUBE_DEVELOPMENT	17	-0.792856	-1.67331	0.00192678	0.141721	0.979	495	tags=41%, list=9%, signal=45%
C5 GOBP	GOBP_ODONTOGENESIS	33	-0.685374	-1.66367	0.00372439	0.142653	0.992	713	tags=36%, list=13%, signal=41%
C5 GOBP	GOBP_POSTSYNAPSE_ORGANIZATION	86	-0.58171	-1.65743	0	0.144321	0.996	724	tags=33%, list=13%, signal=37%
C2 Reactome	REACTOME_TCF_DEPENDENT_SIGNALING_IN_RESPONSE_TO_WNT	117	-0.479394	-1.41834	0.00793651	0.14476	1	329	tags=8%, list=6%, signal=8%
C2 Reactome	REACTOME_TRANSMISSION_ACROSS_CHEMICAL_SYNAPSES	119	-0.473735	-1.41883	0.0177515	0.145685	1	938	tags=31%, list=17%, signal=37%
C5 GOBP	GOBP_REGULATION_OF_FAT_CELL_DIFFERENTIATION	30	-0.713037	-1.67384	0.00594059	0.147864	0.979	597	tags=30%, list=11%, signal=33%
C2 Reactome	REACTOME_INTEGRIN_CELL_SURFACE_INTERACTIONS	50	-0.533015	-1.40847	0.0427509	0.154682	1	693	tags=44%, list=12%, signal=50%
C2 Reactome	REACTOME_HOMOLOGY_DIRECTED_REPAIR	51	-0.525638	-1.38731	0.0509804	0.178864	1	197	tags=10%, list=4%, signal=10%
C2 Reactome	REACTOME_ION_HOMEOSTASIS	31	-0.579539	-1.3786	0.0692884	0.186486	1	1086	tags=55%, list=19%, signal=68%
C2 Reactome	REACTOME_O_LINKED_GLYCOSYLATION	24	-0.613259	-1.37989	0.0856102	0.186633	1	614	tags=46%, list=11%, signal=51%
C5 GOBP	GOBP_CHLORIDE_TRANSMEMBRANE_TRANSPORT	15	-0.79531	-1.63101	0.0059761	0.188157	0.999	689	tags=53%, list=12%, signal=61%
C5 GOBP	GOBP_NEGATIVE_REGULATION_OF_AXONOGENESIS	24	-0.709865	-1.63287	0.0117417	0.189661	0.999	790	tags=46%, list=14%, signal=53%
C2 Reactome	REACTOME_SIGNALING_BY_PDGF	41	-0.553042	-1.37428	0.0652174	0.190505	1	520	tags=29%, list=9%, signal=32%
C5 GOBP	GOBP_REGULATION_OF_BIOMINERALIZATION	26	-0.713197	-1.63444	0.00374532	0.193152	0.999	534	tags=50%, list=10%, signal=55%
C5 GOBP	GOBP_EYE_MORPHOGENESIS	47	-0.632283	-1.62584	0.00959693	0.195196	0.999	790	tags=43%, list=14%, signal=49%
H Hallmark	HALLMARK_ANGIOGENESIS	18	0.652345	1.4285	0.0761719	0.198977	0.464	92	tags=17%, list=2%, signal=17%
C5 GOBP	GOBP_ACIDIC_AMINO_ACID_TRANSPORT	26	-0.681474	-1.62122	0.0173745	0.201784	0.999	963	tags=38%, list=17%, signal=46%
C2 KEGG	KEGG_DILATED_CARDIOMYOPATHY	45	-0.595098	-1.5557	0.0145191	0.206125	0.607	1151	tags=42%, list=21%, signal=53%
H Hallmark	HALLMARK_ANDROGEN_RESPONSE	59	0.506337	1.40357	0.0354167	0.206922	0.546	536	tags=32%, list=10%, signal=35%
C5 GOBP	GOBP_VENTRICULAR_CARDIAC_MUSCLE_TISSUE_DEVELOPMENT	19	0.77663	1.73301	0.00203252	0.208312	0.717	841	tags=53%, list=15%, signal=62%
H Hallmark	HALLMARK_P53_PATHWAY	71	-0.477815	-1.30684	0.073724	0.212638	0.857	1186	tags=35%, list=21%, signal=44%
C5 GOBP	GOBP_NEGATIVE_REGULATION_OF_IMMUNE_EFFECTOR_PROCESS	27	0.725209	1.71664	0.0021322	0.215283	0.822	459	tags=26%, list=8%, signal=28%
C2 Reactome	REACTOME_AMYLOID_FIBER_FORMATION	46	-0.528379	-1.35134	0.0537849	0.219671	1	383	tags=17%, list=7%, signal=19%
C2 Reactome	REACTOME_METABOLISM_OF_WATER_SOLUBLE_VITAMINS_AND_COFACTORS	48	-0.528518	-1.34812	0.0595668	0.220687	1	187	tags=10%, list=3%, signal=11%
C2 Reactome	REACTOME_DNA_DOUBLE_STRAND_BREAK_REPAIR	65	-0.500353	-1.34867	0.0573614	0.22184	1	215	tags=9%, list=4%, signal=9%
C2 Reactome	REACTOME_PHASE_I_FUNCTIONALIZATION_OF_COMPOUNDS	28	-0.577597	-1.34553	0.101289	0.222655	1	161	tags=14%, list=3%, signal=15%
H Hallmark	HALLMARK_HYPOXIA	95	0.491533	1.43857	0.0189873	0.224214	0.429	698	tags=27%, list=12%, signal=31%
C2 Reactome	REACTOME_ELASTIC_FIBRE_FORMATION	30	-0.569809	-1.3407	0.105469	0.227725	1	304	tags=23%, list=5%, signal=25%
C5 GOBP	GOBP_REGULATION_OF_VASCULAR_PERMEABILITY	21	0.76564	1.71964	0.00421941	0.228737	0.797	258	tags=29%, list=5%, signal=30%
C5 GOBP	GOBP_POSITIVE_REGULATION_OF_OSTEOBLAST_DIFFERENTIATION	17	-0.768861	-1.60581	0.0184805	0.230152	1	199	tags=35%, list=4%, signal=36%
C2 Reactome	REACTOME_CHROMATIN_MODIFYING_ENZYMES	113	-0.44989	-1.33315	0.0419048	0.230804	1	228	tags=7%, list=4%, signal=7%
C2 Reactome	REACTOME_CELLULAR_SENESCENCE	79	-0.477823	-1.33366	0.0719697	0.232148	1	329	tags=9%, list=6%, signal=9%
C2 Reactome	REACTOME_NEUREXINS_AND_NEUROLIGINS	31	-0.56057	-1.3348	0.0950495	0.232492	1	992	tags=55%, list=18%, signal=66%
C2 Reactome	REACTOME_POST_TRANSLATIONAL_MODIFICATION_SYNTHESIS_OF_GPI_ANCHORED_PROTEINS	18	-0.624173	-1.33601	0.118343	0.232732	1	825	tags=44%, list=15%, signal=52%
H Hallmark	HALLMARK_UNFOLDED_PROTEIN_RESPONSE	77	0.476872	1.37073	0.0323974	0.234999	0.65	361	tags=10%, list=6%, signal=11%
C5 GOBP	GOBP_EXTERNAL_ENCAPSULATING_STRUCTURE_ORGANIZATION	136	-0.533242	-1.60595	0.00199203	0.236862	1	662	tags=40%, list=12%, signal=45%
C6 oncogenic	KRAS.LUNG.BREAST_UP.V1_UP	25	0.68644	1.56729	0.0183673	0.242125	0.618	447	tags=48%, list=8%, signal=52%
H Hallmark	HALLMARK_MYOGENESIS	115	-0.446398	-1.32727	0.0427046	0.245992	0.811	909	tags=37%, list=16%, signal=43%
H Hallmark	HALLMARK_COAGULATION	62	0.489965	1.32857	0.0538302	0.24849	0.764	683	tags=32%, list=12%, signal=36%
C5 GOBP	GOBP_POSITIVE_REGULATION_OF_ERK1_AND_ERK2_CASCADE	52	-0.602413	-1.59676	0.0132325	0.249406	1	853	tags=42%, list=15%, signal=49%
H Hallmark	HALLMARK_APICAL_JUNCTION	117	-0.411189	-1.22513	0.0864865	0.252244	0.969	790	tags=31%, list=14%, signal=35%
C5 GOBP	GOBP_ANTIMICROBIAL_HUMORAL_RESPONSE	16	-0.757096	-1.58416	0.00575816	0.252681	1	66	tags=25%, list=1%, signal=25%
C2 Reactome	REACTOME_ASSEMBLY_OF_COLLAGEN_FIBRILS_AND_OTHER_MULTIMERIC_STRUCTURES	34	-0.546794	-1.31637	0.103896	0.254426	1	836	tags=56%, list=15%, signal=65%
C6 oncogenic	AKT_UP.V1_DN	73	-0.595625	-1.67196	0	0.255609	0.236	580	tags=27%, list=10%, signal=30%
H Hallmark	HALLMARK_IL2_STAT5_SIGNALING	68	-0.500853	-1.37177	0.0504854	0.256672	0.678	836	tags=35%, list=15%, signal=41%
C5 GOBP	GOBP_EMBRYONIC_APPENDAGE_MORPHOGENESIS	35	-0.631225	-1.58936	0.00576923	0.257187	1	672	tags=37%, list=12%, signal=42%
C5 GOBP	GOBP_SENSORY_SYSTEM_DEVELOPMENT	111	-0.537012	-1.58422	0	0.259218	1	474	tags=24%, list=8%, signal=26%
C5 GOBP	GOBP_REGULATION_OF_TOR_SIGNALING	40	-0.629992	-1.58598	0.0152091	0.26084	1	239	tags=10%, list=4%, signal=10%
C5 GOBP	GOBP_POSITIVE_REGULATION_OF_FAT_CELL_DIFFERENTIATION	16	-0.75295	-1.58938	0.023622	0.264438	1	597	tags=38%, list=11%, signal=42%
H Hallmark	HALLMARK_MTORC1_SIGNALING	145	0.424093	1.2916	0.046371	0.266369	0.85	1708	tags=48%, list=30%, signal=68%
C5 GOBP	GOBP_NEGATIVE_REGULATION_OF_TRANSFORMING_GROWTH_FACTOR_BETA_RECEPTOR_SIGNALING_PATHWAY	31	-0.666298	-1.57695	0.0172084	0.268318	1	1046	tags=35%, list=19%, signal=43%
C5 GOBP	GOBP_INTERMEMBRANE_LIPID_TRANSFER	20	0.768802	1.69648	0.00204918	0.270581	0.92	134	tags=25%, list=2%, signal=26%
H Hallmark	HALLMARK_KRAS_SIGNALING_UP	58	0.482069	1.33439	0.0735294	0.271757	0.754	515	tags=29%, list=9%, signal=32%
H Hallmark	HALLMARK_INTERFERON_GAMMA_RESPONSE	77	0.453146	1.3018	0.0648536	0.273918	0.833	600	tags=27%, list=11%, signal=30%
C6 oncogenic	PDGF_ERK_DN.V1_DN	43	0.633182	1.6174	0.00790514	0.278388	0.412	457	tags=23%, list=8%, signal=25%
C6 oncogenic	CSR_LATE_UP.V1_UP	80	0.55307	1.58114	0.00416667	0.282421	0.563	1379	tags=44%, list=25%, signal=57%
C2 KEGG	KEGG_CARDIAC_MUSCLE_CONTRACTION	38	-0.591765	-1.48258	0.0325048	0.286035	0.864	718	tags=21%, list=13%, signal=24%
C5 GOBP	GOBP_FAT_CELL_DIFFERENTIATION	57	-0.589894	-1.54755	0.00754717	0.28978	1	627	tags=26%, list=11%, signal=29%
C2 KEGG	KEGG_HYPERTROPHIC_CARDIOMYOPATHY_HCM	46	-0.586562	-1.50117	0.0190476	0.289984	0.811	525	tags=22%, list=9%, signal=24%
C5 GOBP	GOBP_SYNAPTIC_VESICLE_EXOCYTOSIS	51	-0.582807	-1.54397	0.00986193	0.290004	1	967	tags=37%, list=17%, signal=45%
C5 GOBP	GOBP_ESTABLISHMENT_OR_MAINTENANCE_OF_MONOPOLAR_CELL_POLARITY	18	-0.710107	-1.54502	0.0238095	0.292566	1	315	tags=22%, list=6%, signal=23%
C5 GOBP	GOBP_TORC1_SIGNALING	17	-0.750282	-1.54833	0.0166052	0.2932	1	239	tags=12%, list=4%, signal=12%
H Hallmark	HALLMARK_IL6_JAK_STAT3_SIGNALING	19	-0.569315	-1.22836	0.21374	0.296113	0.966	166	tags=21%, list=3%, signal=22%
C2 Reactome	REACTOME_CELLULAR_RESPONSES_TO_STIMULI	464	-0.380159	-1.28906	0.00756144	0.29786	1	517	tags=12%, list=9%, signal=12%
C5 GOBP	GOBP_POSITIVE_REGULATION_OF_LIPID_BIOSYNTHETIC_PROCESS	26	0.710002	1.68466	0.00408998	0.298434	0.951	458	tags=19%, list=8%, signal=21%
C5 GOBP	GOBP_REGULATION_OF_JUN_KINASE_ACTIVITY	22	-0.699175	-1.55447	0.0153257	0.298515	1	944	tags=41%, list=17%, signal=49%
C5 GOBP	GOBP_EXPORT_ACROSS_PLASMA_MEMBRANE	21	-0.693655	-1.54854	0.0164835	0.298575	1	1052	tags=57%, list=19%, signal=70%
C5 GOBP	GOBP_REGULATION_OF_POSTSYNAPSE_ORGANIZATION	44	-0.594526	-1.53932	0.00757576	0.298761	1	720	tags=32%, list=13%, signal=36%
C5 GOBP	GOBP_REGULATION_OF_TRANSMEMBRANE_RECEPTOR_PROTEIN_SERINE_THREONINE_KINASE_SIGNALING_PATHWAY	96	-0.529124	-1.51108	0	0.300745	1	816	tags=27%, list=15%, signal=31%
C5 GOBP	GOBP_POSITIVE_REGULATION_OF_NEURON_PROJECTION_DEVELOPMENT	78	-0.540677	-1.5138	0.00579151	0.300969	1	807	tags=28%, list=14%, signal=32%
C5 GOBP	GOBP_SPECIFICATION_OF_SYMMETRY	21	-0.685296	-1.51523	0.0200401	0.301356	1	495	tags=38%, list=9%, signal=42%
C5 GOBP	GOBP_SYNAPTIC_TRANSMISSION_GABAERGIC	18	-0.709933	-1.54954	0.0227704	0.301714	1	928	tags=50%, list=17%, signal=60%
C5 GOBP	GOBP_RIBOSOMAL_LARGE_SUBUNIT_ASSEMBLY	16	-0.729571	-1.51221	0.0338645	0.301854	1	404	tags=38%, list=7%, signal=40%
C5 GOBP	GOBP_CAMERA_TYPE_EYE_MORPHOGENESIS	37	-0.611872	-1.50044	0.0291262	0.301959	1	790	tags=46%, list=14%, signal=53%
C5 GOBP	GOBP_CELLULAR_RESPONSE_TO_RETINOIC_ACID	16	-0.719922	-1.49765	0.0372549	0.302314	1	723	tags=38%, list=13%, signal=43%
C5 GOBP	GOBP_NEGATIVE_REGULATION_OF_TRANSMEMBRANE_RECEPTOR_PROTEIN_SERINE_THREONINE_KINASE_SIGNALING_PATHWAY	50	-0.579874	-1.51606	0.0210728	0.303152	1	270	tags=18%, list=5%, signal=19%
C5 GOBP	GOBP_AMINOGLYCAN_BIOSYNTHETIC_PROCESS	16	-0.714323	-1.50131	0.040293	0.303517	1	939	tags=38%, list=17%, signal=45%
C5 GOBP	GOBP_POSITIVE_REGULATION_OF_WNT_SIGNALING_PATHWAY	53	-0.560649	-1.49578	0.0174081	0.304146	1	702	tags=25%, list=13%, signal=28%
C5 GOBP	GOBP_EXTRACELLULAR_MATRIX_ASSEMBLY	25	-0.669578	-1.55066	0.0254403	0.304464	1	562	tags=40%, list=10%, signal=44%
C5 GOBP	GOBP_MAMMARY_GLAND_EPITHELIUM_DEVELOPMENT	19	-0.691475	-1.49818	0.0350877	0.304469	1	216	tags=16%, list=4%, signal=16%
H Hallmark	HALLMARK_TGF_BETA_SIGNALING	23	-0.507475	-1.14514	0.288719	0.304835	0.999	178	tags=13%, list=3%, signal=13%
C5 GOBP	GOBP_NEUROMUSCULAR_PROCESS_CONTROLLING_BALANCE	20	-0.714347	-1.55449	0.0198413	0.305149	1	504	tags=30%, list=9%, signal=33%
C2 Reactome	REACTOME_UB_SPECIFIC_PROCESSING_PROTEASES	116	-0.431239	-1.28364	0.0696799	0.30525	1	6	tags=3%, list=0%, signal=3%
C5 GOBP	GOBP_NEGATIVE_REGULATION_OF_ENDOCYTOSIS	26	-0.646879	-1.50202	0.023766	0.305716	1	766	tags=31%, list=14%, signal=35%
C5 GOBP	GOBP_NEGATIVE_REGULATION_OF_INTRACELLULAR_STEROID_HORMONE_RECEPTOR_SIGNALING_PATHWAY	17	-0.712205	-1.53526	0.0340681	0.306002	1	597	tags=24%, list=11%, signal=26%
C5 GOBP	GOBP_CHLORIDE_TRANSPORT	29	-0.639886	-1.50478	0.027668	0.306118	1	689	tags=48%, list=12%, signal=55%
C5 GOBP	GOBP_CELL_SUBSTRATE_ADHESION	177	-0.484947	-1.5164	0.00193424	0.306763	1	820	tags=31%, list=15%, signal=35%
C5 GOBP	GOBP_MODULATION_OF_EXCITATORY_POSTSYNAPTIC_POTENTIAL	17	-0.72631	-1.56018	0.0229008	0.30681	1	724	tags=53%, list=13%, signal=61%
C5 GOBP	GOBP_CAMERA_TYPE_EYE_DEVELOPMENT	93	-0.525316	-1.50284	0.010989	0.307418	1	474	tags=26%, list=8%, signal=28%
C5 GOBP	GOBP_SCHWANN_CELL_DEVELOPMENT	19	-0.703467	-1.51754	0.0309091	0.307942	1	627	tags=37%, list=11%, signal=41%
C5 GOBP	GOBP_COLLAGEN_FIBRIL_ORGANIZATION	38	-0.610009	-1.5052	0.0244898	0.308906	1	520	tags=42%, list=9%, signal=46%
C5 GOBP	GOBP_POLARIZED_EPITHELIAL_CELL_DIFFERENTIATION	16	-0.71817	-1.52358	0.0371094	0.309978	1	315	tags=25%, list=6%, signal=26%
C5 GOBP	GOBP_CELLULAR_RESPONSE_TO_AMYLOID_BETA	22	-0.706398	-1.52509	0.0318091	0.310192	1	944	tags=68%, list=17%, signal=82%
C5 GOBP	GOBP_NEURAL_RETINA_DEVELOPMENT	21	-0.69221	-1.56122	0.0172414	0.310732	1	790	tags=52%, list=14%, signal=61%
C5 GOBP	GOBP_FIBROBLAST_GROWTH_FACTOR_RECEPTOR_SIGNALING_PATHWAY	22	-0.675854	-1.50602	0.0330097	0.31116	1	859	tags=45%, list=15%, signal=53%
C5 GOBP	GOBP_AMINE_TRANSPORT	24	-0.67593	-1.55473	0.0238569	0.311267	1	1245	tags=58%, list=22%, signal=75%
C5 GOBP	GOBP_REGULATION_OF_CELLULAR_RESPONSE_TO_TRANSFORMING_GROWTH_FACTOR_BETA_STIMULUS	54	-0.576394	-1.51801	0.0253906	0.311468	1	270	tags=13%, list=5%, signal=13%
C5 GOBP	GOBP_POSTSYNAPTIC_SPECIALIZATION_ORGANIZATION	17	-0.71049	-1.49185	0.0226804	0.311544	1	615	tags=47%, list=11%, signal=53%
C5 GOBP	GOBP_POSITIVE_REGULATION_OF_CELL_SUBSTRATE_ADHESION	74	-0.531112	-1.49026	0.0172745	0.312353	1	266	tags=19%, list=5%, signal=20%
C5 GOBP	GOBP_REGULATION_OF_SYNAPTIC_PLASTICITY	81	-0.549492	-1.52584	0.0019084	0.312698	1	967	tags=42%, list=17%, signal=50%
H Hallmark	HALLMARK_UV_RESPONSE_DN	82	-0.410869	-1.16468	0.175439	0.312698	0.998	551	tags=20%, list=10%, signal=21%
C5 GOBP	GOBP_LYMPHOCYTE_APOPTOTIC_PROCESS	19	-0.688	-1.48344	0.0394737	0.313755	1	278	tags=26%, list=5%, signal=28%
C5 GOBP	GOBP_INTERLEUKIN_6_PRODUCTION	33	-0.605988	-1.48454	0.0362595	0.314096	1	257	tags=18%, list=5%, signal=19%
C5 GOBP	GOBP_BASEMENT_MEMBRANE_ORGANIZATION	17	-0.707846	-1.48193	0.0336634	0.314612	1	562	tags=41%, list=10%, signal=46%
C5 GOBP	GOBP_POSTSYNAPSE_ASSEMBLY	16	-0.733796	-1.52695	0.0318352	0.314917	1	724	tags=69%, list=13%, signal=79%
C2 Reactome	REACTOME_DEFECTIVE_B4GALT7_CAUSES_EDS_PROGEROID_TYPE	17	-0.592896	-1.27672	0.162698	0.315074	1	726	tags=35%, list=13%, signal=40%
C5 GOBP	GOBP_SYNAPSE_ASSEMBLY	70	-0.560924	-1.51844	0.00380228	0.31516	1	841	tags=47%, list=15%, signal=55%
C5 GOBP	GOBP_REGULATION_OF_POSTSYNAPTIC_MEMBRANE_POTENTIAL	32	-0.627602	-1.51981	0.0284553	0.31623	1	789	tags=41%, list=14%, signal=47%
C5 GOBP	GOBP_NUCLEOSOME_ORGANIZATION	70	-0.538391	-1.4851	0.0111317	0.316346	1	496	tags=17%, list=9%, signal=19%
C5 GOBP	GOBP_APPENDAGE_MORPHOGENESIS	40	-0.619232	-1.55505	0.0232558	0.317411	1	675	tags=38%, list=12%, signal=42%
C5 GOBP	GOBP_REGULATION_OF_NEUROTRANSMITTER_TRANSPORT	46	-0.59218	-1.52767	0.0188324	0.318504	1	699	tags=30%, list=12%, signal=34%
C5 GOBP	GOBP_MEMBRANE_BIOGENESIS	40	-0.592002	-1.47801	0.0298507	0.318522	1	857	tags=33%, list=15%, signal=38%
C5 GOBP	GOBP_AMYLOID_BETA_FORMATION	25	-0.656664	-1.47908	0.0363985	0.318846	1	994	tags=40%, list=18%, signal=48%
C5 GOBP	GOBP_TOR_SIGNALING	51	-0.576098	-1.52924	0.0159046	0.319022	1	278	tags=10%, list=5%, signal=10%
C5 GOBP	GOBP_EMBRYONIC_ORGAN_MORPHOGENESIS	60	-0.559579	-1.48524	0.01341	0.319678	1	495	tags=30%, list=9%, signal=33%
C5 GOBP	GOBP_GMP_METABOLIC_PROCESS	20	0.719063	1.59556	0.0102881	0.319855	1	712	tags=35%, list=13%, signal=40%
C5 GOBP	GOBP_REGULATION_OF_VIRAL_GENOME_REPLICATION	46	0.617646	1.59777	0.00618557	0.32096	1	840	tags=33%, list=15%, signal=38%
C5 GOBP	GOBP_VIRAL_RNA_GENOME_REPLICATION	20	0.738092	1.67398	0.00814664	0.321389	0.965	940	tags=40%, list=17%, signal=48%
C5 GOBP	GOBP_HETEROPHILIC_CELL_CELL_ADHESION_VIA_PLASMA_MEMBRANE_CELL_ADHESION_MOLECULES	21	-0.671069	-1.48556	0.0427184	0.322613	1	671	tags=48%, list=12%, signal=54%
C5 GOBP	GOBP_REGULATION_OF_AMYLOID_PRECURSOR_PROTEIN_CATABOLIC_PROCESS	25	-0.63974	-1.47385	0.0471513	0.323442	1	702	tags=32%, list=13%, signal=36%
C5 GOBP	GOBP_TRIGLYCERIDE_METABOLIC_PROCESS	29	0.653086	1.56192	0.0164609	0.324115	1	412	tags=28%, list=7%, signal=30%
C5 GOBP	GOBP_NEGATIVE_REGULATION_OF_BMP_SIGNALING_PATHWAY	20	-0.650673	-1.47433	0.054717	0.325492	1	216	tags=25%, list=4%, signal=26%
C5 GOBP	GOBP_REGULATION_OF_CYCLASE_ACTIVITY	19	0.69647	1.55427	0.0322581	0.325823	1	152	tags=16%, list=3%, signal=16%
C5 GOBP	GOBP_NEUROBLAST_PROLIFERATION	23	0.698819	1.59918	0.0060241	0.325883	1	532	tags=30%, list=9%, signal=33%
C5 GOBP	GOBP_REGULATION_OF_NUCLEOTIDE_METABOLIC_PROCESS	31	0.645363	1.58856	0.0101215	0.326781	1	132	tags=13%, list=2%, signal=13%
C5 GOBP	GOBP_RESPONSE_TO_VIRUS	135	0.52364	1.61227	0	0.328018	0.999	364	tags=10%, list=6%, signal=11%
C5 GOBP	GOBP_REGULATION_OF_CHROMOSOME_SEGREGATION	32	0.635473	1.55532	0.0125523	0.328281	1	658	tags=25%, list=12%, signal=28%
C5 GOBP	GOBP_POSITIVE_REGULATION_OF_CANONICAL_WNT_SIGNALING_PATHWAY	41	-0.592197	-1.471	0.0374016	0.328639	1	904	tags=32%, list=16%, signal=38%
C5 GOBP	GOBP_RESPONSE_TO_PROSTAGLANDIN	17	0.736298	1.56238	0.0138889	0.329485	1	255	tags=24%, list=5%, signal=25%
C5 GOBP	GOBP_BIOLOGICAL_PROCESS_INVOLVED_IN_INTRASPECIES_INTERACTION_BETWEEN_ORGANISMS	17	-0.682957	-1.46231	0.0578035	0.329756	1	724	tags=53%, list=13%, signal=61%
C5 GOBP	GOBP_SENSORY_ORGAN_DEVELOPMENT	153	-0.475115	-1.46338	0	0.330333	1	709	tags=27%, list=13%, signal=30%
C5 GOBP	GOBP_SODIUM_ION_TRANSMEMBRANE_TRANSPORT	46	-0.56258	-1.46912	0.042	0.33096	1	1052	tags=43%, list=19%, signal=53%
C5 GOBP	GOBP_SOMITOGENESIS	19	-0.665285	-1.46424	0.0542636	0.331259	1	675	tags=37%, list=12%, signal=42%
C5 GOBP	GOBP_STEROL_HOMEOSTASIS	28	0.64992	1.56348	0.0197628	0.331934	1	185	tags=18%, list=3%, signal=18%
C2 Reactome	REACTOME_TRIGLYCERIDE_METABOLISM	16	0.795347	1.66223	0.00399202	0.331946	0.683	699	tags=50%, list=12%, signal=57%
C5 GOBP	GOBP_NEGATIVE_REGULATION_OF_DEVELOPMENTAL_GROWTH	31	-0.60663	-1.46614	0.0353635	0.332395	1	683	tags=39%, list=12%, signal=44%
C5 GOBP	GOBP_REGULATION_OF_LIPID_BIOSYNTHETIC_PROCESS	53	0.609572	1.61418	0.00414938	0.332404	0.999	458	tags=21%, list=8%, signal=22%
C5 GOBP	GOBP_REGULATION_OF_ORGAN_GROWTH	21	-0.660654	-1.4672	0.0454545	0.333024	1	595	tags=24%, list=11%, signal=27%
C5 GOBP	GOBP_REGULATION_OF_BMP_SIGNALING_PATHWAY	41	-0.579879	-1.46479	0.0262626	0.333179	1	399	tags=27%, list=7%, signal=29%
C5 GOBP	GOBP_DIGESTION	28	0.659517	1.55568	0.0183299	0.333422	1	439	tags=32%, list=8%, signal=35%
C5 GOBP	GOBP_CORTICAL_ACTIN_CYTOSKELETON_ORGANIZATION	26	0.67663	1.59978	0.0143443	0.33377	1	126	tags=15%, list=2%, signal=16%
C5 GOBP	GOBP_CLEAVAGE_INVOLVED_IN_RRNA_PROCESSING	18	0.731229	1.60219	0.018	0.334696	1	385	tags=33%, list=7%, signal=36%
C5 GOBP	GOBP_REGULATION_OF_REACTIVE_OXYGEN_SPECIES_BIOSYNTHETIC_PROCESS	16	-0.705433	-1.45938	0.0441459	0.334857	1	720	tags=31%, list=13%, signal=36%
C5 GOBP	GOBP_STEROL_METABOLIC_PROCESS	63	0.579836	1.58888	0.00659341	0.334897	1	624	tags=32%, list=11%, signal=35%
C2 Reactome	REACTOME_CELL_CYCLE_CHECKPOINTS	145	-0.418758	-1.26414	0.0597015	0.334914	1	6	tags=3%, list=0%, signal=3%
C5 GOBP	GOBP_NADH_METABOLIC_PROCESS	21	0.679933	1.55675	0.0183673	0.336348	1	562	tags=19%, list=10%, signal=21%
C2 Reactome	REACTOME_TRIGLYCERIDE_CATABOLISM	15	0.791378	1.70679	0	0.337647	0.446	699	tags=47%, list=12%, signal=53%
C5 GOBP	GOBP_POSITIVE_REGULATION_OF_DNA_TEMPLATED_TRANSCRIPTION_ELONGATION	21	0.692208	1.56378	0.0121704	0.338244	1	580	tags=19%, list=10%, signal=21%
C5 GOBP	GOBP_EMBRYONIC_DIGIT_MORPHOGENESIS	17	-0.688013	-1.45689	0.0496032	0.338376	1	621	tags=35%, list=11%, signal=40%
C5 GOBP	GOBP_REGULATION_OF_VIRAL_PROCESS	68	0.580491	1.60387	0.00408163	0.338947	1	940	tags=29%, list=17%, signal=35%
C5 GOBP	GOBP_DEFENSE_RESPONSE_TO_SYMBIONT	94	0.530194	1.54833	0.00619835	0.340543	1	364	tags=12%, list=6%, signal=12%
C5 GOBP	GOBP_POSITIVE_REGULATION_OF_ERBB_SIGNALING_PATHWAY	15	0.733225	1.54646	0.0123967	0.341285	1	626	tags=33%, list=11%, signal=37%
C5 GOBP	GOBP_MATURATION_OF_SSU_RRNA	24	0.69877	1.61513	0.00431035	0.341484	0.998	385	tags=29%, list=7%, signal=31%
C5 GOBP	GOBP_ORGANIC_HYDROXY_COMPOUND_BIOSYNTHETIC_PROCESS	88	0.542761	1.57317	0.00212314	0.342012	1	638	tags=28%, list=11%, signal=32%
C5 GOBP	GOBP_MULTICELLULAR_ORGANISMAL_SIGNALING	61	-0.53198	-1.4541	0.0197487	0.343049	1	941	tags=46%, list=17%, signal=55%
C5 GOBP	GOBP_LIPOPROTEIN_METABOLIC_PROCESS	46	0.628727	1.62469	0.0162602	0.344021	0.997	184	tags=13%, list=3%, signal=13%
C5 GOBP	GOBP_POSITIVE_REGULATION_OF_ATP_DEPENDENT_ACTIVITY	31	0.647531	1.56424	0.0211864	0.344299	1	407	tags=16%, list=7%, signal=17%
C5 GOBP	GOBP_AUTOPHAGOSOME_ORGANIZATION	59	0.577094	1.57446	0.0140562	0.34527	1	208	tags=8%, list=4%, signal=9%
C5 GOBP	GOBP_POSITIVE_REGULATION_OF_LIPASE_ACTIVITY	19	0.750591	1.60523	0.00429185	0.345523	1	170	tags=21%, list=3%, signal=22%
C5 GOBP	GOBP_NUCLEOTIDE_SUGAR_METABOLIC_PROCESS	24	0.662799	1.57672	0.0121704	0.345659	1	843	tags=29%, list=15%, signal=34%
C5 GOBP	GOBP_CELL_MATRIX_ADHESION	115	-0.489506	-1.44926	0.00743494	0.347877	1	597	tags=23%, list=11%, signal=26%
C5 GOBP	GOBP_DENDRITIC_SPINE_MORPHOGENESIS	36	-0.581614	-1.45031	0.056926	0.347892	1	674	tags=28%, list=12%, signal=31%
C5 GOBP	GOBP_REGULATION_OF_STEROID_BIOSYNTHETIC_PROCESS	20	0.710232	1.57804	0.0202429	0.349333	1	429	tags=25%, list=8%, signal=27%
C5 GOBP	GOBP_FATTY_ACID_TRANSPORT	40	0.615191	1.5667	0.0165289	0.350007	1	741	tags=33%, list=13%, signal=37%
C5 GOBP	GOBP_STEROID_METABOLIC_PROCESS	113	0.519336	1.56451	0.00652174	0.350781	1	737	tags=27%, list=13%, signal=30%
C5 GOBP	GOBP_VESICLE_MEDIATED_TRANSPORT_IN_SYNAPSE	102	-0.498034	-1.45047	0.0108696	0.350796	1	928	tags=35%, list=17%, signal=42%
C5 GOBP	GOBP_VENTRICULAR_CARDIAC_MUSCLE_TISSUE_MORPHOGENESIS	17	0.753211	1.61619	0.0145228	0.351178	0.998	841	tags=47%, list=15%, signal=55%
C5 GOBP	GOBP_REGULATION_OF_ACTIN_FILAMENT_BASED_MOVEMENT	18	0.716831	1.56825	0.0166667	0.351578	1	493	tags=28%, list=9%, signal=30%
H Hallmark	HALLMARK_TNFA_SIGNALING_VIA_NFKB	42	0.461466	1.21603	0.175299	0.353058	0.964	449	tags=24%, list=8%, signal=26%
C5 GOBP	GOBP_AMINO_SUGAR_METABOLIC_PROCESS	17	0.739011	1.57851	0.0182556	0.356245	1	614	tags=41%, list=11%, signal=46%
C5 GOBP	GOBP_GLYCEROLIPID_CATABOLIC_PROCESS	25	0.693398	1.62508	0.00801603	0.35814	0.997	441	tags=28%, list=8%, signal=30%
H Hallmark	HALLMARK_G2M_CHECKPOINT	96	0.42101	1.22572	0.0968468	0.359656	0.956	502	tags=14%, list=9%, signal=15%
C5 GOBP	GOBP_PATHWAY_RESTRICTED_SMAD_PROTEIN_PHOSPHORYLATION	15	-0.68593	-1.4386	0.0843137	0.362987	1	702	tags=40%, list=13%, signal=46%
C5 GOBP	GOBP_ADENYLATE_CYCLASE_ACTIVATING_G_PROTEIN_COUPLED_RECEPTOR_SIGNALING_PATHWAY	20	-0.656965	-1.4397	0.0540541	0.363003	1	1545	tags=60%, list=28%, signal=83%
C5 GOBP	GOBP_NEGATIVE_REGULATION_OF_VIRAL_GENOME_REPLICATION	28	0.682586	1.61686	0.00826446	0.363423	0.998	644	tags=36%, list=11%, signal=40%
C2 Reactome	REACTOME_KERATINIZATION	19	0.734613	1.61635	0.00618557	0.363434	0.884	493	tags=37%, list=9%, signal=40%
C5 GOBP	GOBP_RESPONSE_TO_COLD	21	-0.633215	-1.43171	0.0725191	0.36394	1	954	tags=33%, list=17%, signal=40%
C2 Reactome	REACTOME_DISEASES_ASSOCIATED_WITH_O_GLYCOSYLATION_OF_PROTEINS	20	-0.573432	-1.24751	0.2	0.364078	1	614	tags=50%, list=11%, signal=56%
C5 GOBP	GOBP_BONE_RESORPTION	17	-0.661965	-1.43359	0.0674603	0.364739	1	176	tags=24%, list=3%, signal=24%
C5 GOBP	GOBP_REGULATION_OF_LEUKOCYTE_APOPTOTIC_PROCESS	17	-0.681694	-1.43467	0.0562852	0.364756	1	216	tags=24%, list=4%, signal=24%
C5 GOBP	GOBP_REGULATION_OF_OSTEOBLAST_DIFFERENTIATION	30	-0.600325	-1.43659	0.0477137	0.365391	1	199	tags=23%, list=4%, signal=24%
C5 GOBP	GOBP_ADULT_BEHAVIOR	54	-0.547119	-1.44003	0.0287356	0.365474	1	782	tags=35%, list=14%, signal=40%
C5 GOBP	GOBP_CENTRAL_NERVOUS_SYSTEM_NEURON_AXONOGENESIS	18	-0.670182	-1.44223	0.0525253	0.365517	1	654	tags=39%, list=12%, signal=44%
C5 GOBP	GOBP_LONG_TERM_SYNAPTIC_POTENTIATION	39	-0.581476	-1.43205	0.0407332	0.366152	1	954	tags=46%, list=17%, signal=55%
C5 GOBP	GOBP_NEUROMUSCULAR_PROCESS	62	-0.535847	-1.43514	0.0223464	0.366509	1	913	tags=29%, list=16%, signal=34%
C5 GOBP	GOBP_NEGATIVE_REGULATION_OF_VIRAL_PROCESS	36	0.665165	1.64419	0.00207469	0.36654	0.994	644	tags=31%, list=11%, signal=34%
C5 GOBP	GOBP_PLATELET_AGGREGATION	35	-0.587103	-1.4406	0.0441767	0.367039	1	240	tags=17%, list=4%, signal=18%
C2 Reactome	REACTOME_HSF1_DEPENDENT_TRANSACTIVATION	24	-0.549371	-1.24443	0.184805	0.367181	1	674	tags=17%, list=12%, signal=19%
C5 GOBP	GOBP_NUCLEOBASE_CONTAINING_SMALL_MOLECULE_METABOLIC_PROCESS	294	0.458371	1.52576	0	0.36728	1	712	tags=17%, list=13%, signal=18%
C5 GOBP	GOBP_POSITIVE_REGULATION_OF_RECEPTOR_MEDIATED_ENDOCYTOSIS	29	0.633387	1.5273	0.0245399	0.367646	1	430	tags=24%, list=8%, signal=26%
H Hallmark	HALLMARK_BILE_ACID_METABOLISM	46	0.479388	1.23349	0.157233	0.368306	0.951	816	tags=33%, list=15%, signal=38%
C5 GOBP	GOBP_ENDOTHELIUM_DEVELOPMENT	57	0.568918	1.53052	0.0141414	0.36844	1	881	tags=33%, list=16%, signal=39%
C5 GOBP	GOBP_POSITIVE_REGULATION_OF_SMALL_MOLECULE_METABOLIC_PROCESS	42	0.608592	1.52876	0.0141414	0.368613	1	416	tags=19%, list=7%, signal=20%
C2 Reactome	REACTOME_TRANSCRIPTIONAL_REGULATION_BY_RUNX1	122	-0.417745	-1.24195	0.0744467	0.369289	1	115	tags=5%, list=2%, signal=5%
C5 GOBP	GOBP_RESPONSE_TO_HEAT	53	0.568733	1.5334	0.00840336	0.370348	1	429	tags=11%, list=8%, signal=12%
C5 GOBP	GOBP_REGULATION_OF_FILOPODIUM_ASSEMBLY	28	-0.596532	-1.42746	0.0740038	0.370804	1	1217	tags=39%, list=22%, signal=50%
C5 GOBP	GOBP_NEUTRAL_LIPID_METABOLIC_PROCESS	37	0.623356	1.53469	0.020284	0.371972	1	605	tags=30%, list=11%, signal=33%
C5 GOBP	GOBP_ESTABLISHMENT_OF_EPITHELIAL_CELL_POLARITY	20	-0.654374	-1.42588	0.0604915	0.372129	1	682	tags=30%, list=12%, signal=34%
C5 GOBP	GOBP_NEGATIVE_REGULATION_OF_I_KAPPAB_KINASE_NF_KAPPAB_SIGNALING	15	0.738517	1.53109	0.0313725	0.372494	1	364	tags=20%, list=6%, signal=21%
C5 GOBP	GOBP_REGULATION_OF_SMALL_MOLECULE_METABOLIC_PROCESS	105	0.519625	1.53626	0.00209205	0.372517	1	458	tags=18%, list=8%, signal=19%
C2 Reactome	REACTOME_ATTENUATION_PHASE	16	-0.595521	-1.2386	0.185629	0.372591	1	409	tags=13%, list=7%, signal=13%
C5 GOBP	GOBP_CATECHOL_CONTAINING_COMPOUND_METABOLIC_PROCESS	17	-0.650063	-1.42751	0.074364	0.373798	1	355	tags=18%, list=6%, signal=19%
C5 GOBP	GOBP_REGULATION_OF_ATP_DEPENDENT_ACTIVITY	39	0.632971	1.62553	0.00431035	0.374143	0.997	407	tags=15%, list=7%, signal=16%
C5 GOBP	GOBP_NEURAL_PRECURSOR_CELL_PROLIFERATION	48	0.617078	1.63357	0.00416667	0.375213	0.996	532	tags=23%, list=9%, signal=25%
C5 GOBP	GOBP_REGULATION_OF_MICROTUBULE_POLYMERIZATION	38	0.636607	1.62898	0.00838574	0.376286	0.996	180	tags=11%, list=3%, signal=11%
C2 Reactome	REACTOME_A_TETRASACCHARIDE_LINKER_SEQUENCE_IS_REQUIRED_FOR_GAG_SYNTHESIS	18	-0.577646	-1.2351	0.227006	0.376324	1	726	tags=33%, list=13%, signal=38%
C5 GOBP	GOBP_REGULATION_OF_INTRACELLULAR_STEROID_HORMONE_RECEPTOR_SIGNALING_PATHWAY	39	-0.573982	-1.41146	0.0427184	0.376413	1	597	tags=13%, list=11%, signal=14%
H Hallmark	HALLMARK_HEDGEHOG_SIGNALING	23	0.513459	1.19398	0.220238	0.377295	0.98	261	tags=13%, list=5%, signal=14%
C5 GOBP	GOBP_MORPHOGENESIS_OF_A_POLARIZED_EPITHELIUM	41	-0.55713	-1.41264	0.055666	0.378605	1	931	tags=34%, list=17%, signal=41%
C5 GOBP	GOBP_LIPID_HOMEOSTASIS	50	0.575969	1.51949	0.0204082	0.378667	1	763	tags=30%, list=14%, signal=34%
C5 GOBP	GOBP_RIBOSOME_ASSEMBLY	35	-0.577403	-1.41153	0.052	0.379044	1	888	tags=26%, list=16%, signal=30%
C5 GOBP	GOBP_SULFUR_AMINO_ACID_METABOLIC_PROCESS	20	0.664884	1.52097	0.0223124	0.379176	1	808	tags=45%, list=14%, signal=52%
C5 GOBP	GOBP_ANIMAL_ORGAN_MORPHOGENESIS	308	-0.426191	-1.40664	0.00372439	0.379207	1	682	tags=26%, list=12%, signal=28%
C5 GOBP	GOBP_REGULATION_OF_ESTABLISHMENT_OF_PLANAR_POLARITY	20	-0.652107	-1.4047	0.0891089	0.379298	1	927	tags=50%, list=17%, signal=60%
C5 GOBP	GOBP_CELLULAR_RESPONSE_TO_NUTRIENT	17	-0.651651	-1.41332	0.0921844	0.379572	1	941	tags=53%, list=17%, signal=63%
C5 GOBP	GOBP_REGULATION_OF_TISSUE_REMODELING	22	-0.624149	-1.40547	0.073501	0.379957	1	967	tags=36%, list=17%, signal=44%
C5 GOBP	GOBP_DIGESTIVE_SYSTEM_PROCESS	25	0.690138	1.63669	0.0145833	0.380266	0.995	411	tags=32%, list=7%, signal=34%
C5 GOBP	GOBP_BONE_DEVELOPMENT	72	-0.513487	-1.41992	0.0416667	0.380352	1	571	tags=26%, list=10%, signal=29%
C5 GOBP	GOBP_SECONDARY_ALCOHOL_METABOLIC_PROCESS	64	0.598108	1.64596	0	0.380616	0.994	624	tags=28%, list=11%, signal=31%
C5 GOBP	GOBP_POSITIVE_REGULATION_OF_NIK_NF_KAPPAB_SIGNALING	23	-0.622173	-1.40708	0.0769231	0.380763	1	506	tags=17%, list=9%, signal=19%
C5 GOBP	GOBP_CHEMICAL_SYNAPTIC_TRANSMISSION_POSTSYNAPTIC	30	-0.589265	-1.40897	0.0634615	0.380808	1	789	tags=37%, list=14%, signal=42%
C5 GOBP	GOBP_REGULATION_OF_NEURON_PROJECTION_REGENERATION	17	-0.670761	-1.42172	0.064833	0.381376	1	1066	tags=47%, list=19%, signal=58%
C2 Reactome	REACTOME_PLASMA_LIPOPROTEIN_CLEARANCE	18	0.755723	1.62374	0.00402414	0.381508	0.857	3	tags=11%, list=0%, signal=11%
C5 GOBP	GOBP_RETINA_DEVELOPMENT_IN_CAMERA_TYPE_EYE	45	-0.550603	-1.41349	0.0514286	0.381992	1	790	tags=42%, list=14%, signal=49%
C5 GOBP	GOBP_SENSORY_ORGAN_MORPHOGENESIS	68	-0.516081	-1.41833	0.0311927	0.38241	1	790	tags=37%, list=14%, signal=42%
C5 GOBP	GOBP_SCHWANN_CELL_DIFFERENTIATION	22	-0.634856	-1.41426	0.0945946	0.382445	1	627	tags=32%, list=11%, signal=36%
C5 GOBP	GOBP_BONE_REMODELING	25	-0.606658	-1.40738	0.0939335	0.382749	1	449	tags=32%, list=8%, signal=35%
C5 GOBP	GOBP_REGULATION_OF_RECEPTOR_SIGNALING_PATHWAY_VIA_STAT	18	-0.671013	-1.42013	0.0766208	0.382816	1	97	tags=17%, list=2%, signal=17%
C5 GOBP	GOBP_DENDRITIC_SPINE_DEVELOPMENT	57	-0.521673	-1.40078	0.062963	0.382944	1	1137	tags=37%, list=20%, signal=46%
C5 GOBP	GOBP_REGULATION_OF_MEMBRANE_POTENTIAL	123	-0.480044	-1.41494	0.01417	0.383447	1	913	tags=32%, list=16%, signal=37%
C5 GOBP	GOBP_PTERIDINE_CONTAINING_COMPOUND_METABOLIC_PROCESS	19	-0.654369	-1.40106	0.083004	0.384726	1	34	tags=11%, list=1%, signal=11%
C5 GOBP	GOBP_DEFENSE_RESPONSE_TO_GRAM_POSITIVE_BACTERIUM	19	-0.65452	-1.41529	0.0714286	0.385427	1	292	tags=26%, list=5%, signal=28%
C5 GOBP	GOBP_REGULATION_OF_EPITHELIAL_TO_MESENCHYMAL_TRANSITION	33	-0.571227	-1.39794	0.0635838	0.385437	1	966	tags=33%, list=17%, signal=40%
C5 GOBP	GOBP_POSITIVE_REGULATION_OF_SODIUM_ION_TRANSPORT	20	-0.625745	-1.39886	0.0864198	0.385486	1	904	tags=45%, list=16%, signal=53%
C5 GOBP	GOBP_REGULATION_OF_ANDROGEN_RECEPTOR_SIGNALING_PATHWAY	15	-0.673412	-1.40157	0.0802348	0.38588	1	128	tags=13%, list=2%, signal=14%
C5 GOBP	GOBP_MESODERM_MORPHOGENESIS	22	-0.638506	-1.41597	0.0566038	0.386551	1	403	tags=27%, list=7%, signal=29%
C5 GOBP	GOBP_REACTIVE_OXYGEN_SPECIES_BIOSYNTHETIC_PROCESS	20	-0.632071	-1.3887	0.079922	0.390473	1	720	tags=25%, list=13%, signal=29%
C5 GOBP	GOBP_NEUROTRANSMITTER_UPTAKE	16	-0.656117	-1.38782	0.104779	0.390736	1	699	tags=38%, list=12%, signal=43%
C5 GOBP	GOBP_TRANSMISSION_OF_NERVE_IMPULSE	22	-0.634079	-1.39326	0.0686869	0.390769	1	841	tags=55%, list=15%, signal=64%
C5 GOBP	GOBP_INTRA_GOLGI_VESICLE_MEDIATED_TRANSPORT	29	0.632821	1.51325	0.0313725	0.39094	1	380	tags=14%, list=7%, signal=15%
C5 GOBP	GOBP_CORTICAL_CYTOSKELETON_ORGANIZATION	35	0.612238	1.5147	0.0178971	0.391392	1	126	tags=11%, list=2%, signal=12%
C5 GOBP	GOBP_NEGATIVE_REGULATION_OF_AMYLOID_PRECURSOR_PROTEIN_CATABOLIC_PROCESS	16	-0.648465	-1.39381	0.0671937	0.391902	1	702	tags=38%, list=13%, signal=43%
C2 Reactome	REACTOME_FORMATION_OF_THE_CORNIFIED_ENVELOPE	19	0.734613	1.63546	0.00808081	0.392471	0.81	493	tags=37%, list=9%, signal=40%
C5 GOBP	GOBP_AMINOGLYCAN_METABOLIC_PROCESS	38	-0.562868	-1.39452	0.0462107	0.392574	1	853	tags=37%, list=15%, signal=43%
C5 GOBP	GOBP_SYNAPTIC_TRANSMISSION_GLUTAMATERGIC	33	-0.56432	-1.38882	0.068	0.392745	1	724	tags=33%, list=13%, signal=38%
C5 GOBP	GOBP_SUBSTRATE_ADHESION_DEPENDENT_CELL_SPREADING	57	-0.524856	-1.39046	0.0490196	0.393478	1	758	tags=30%, list=14%, signal=34%
C5 GOBP	GOBP_REGULATION_OF_MONONUCLEAR_CELL_MIGRATION	47	-0.538139	-1.38948	0.0658915	0.393675	1	766	tags=28%, list=14%, signal=32%
H Hallmark	HALLMARK_DNA_REPAIR	85	0.398813	1.16491	0.175197	0.393741	0.987	712	tags=19%, list=13%, signal=21%
C5 GOBP	GOBP_BEHAVIOR	207	-0.43672	-1.38585	0.00570342	0.393909	1	804	tags=27%, list=14%, signal=30%
C5 GOBP	GOBP_REGULATION_OF_ENDOPLASMIC_RETICULUM_UNFOLDED_PROTEIN_RESPONSE	15	0.708248	1.51071	0.0448343	0.39474	1	522	tags=20%, list=9%, signal=22%
C5 GOBP	GOBP_ERK1_AND_ERK2_CASCADE	93	-0.479314	-1.38362	0.0281426	0.395287	1	904	tags=33%, list=16%, signal=39%
C5 GOBP	GOBP_NEGATIVE_REGULATION_OF_PEPTIDYL_TYROSINE_PHOSPHORYLATION	22	-0.624052	-1.39055	0.0898876	0.395866	1	790	tags=23%, list=14%, signal=26%
C5 GOBP	GOBP_RESPONSE_TO_AMYLOID_BETA	25	-0.603262	-1.38364	0.0878243	0.397722	1	720	tags=56%, list=13%, signal=64%
C5 GOBP	GOBP_NEURON_PROJECTION_REGENERATION	32	-0.572304	-1.38097	0.0767754	0.400044	1	619	tags=38%, list=11%, signal=42%
H Hallmark	HALLMARK_FATTY_ACID_METABOLISM	114	0.389675	1.17248	0.15625	0.400259	0.985	907	tags=22%, list=16%, signal=26%
C5 GOBP	GOBP_POSITIVE_REGULATION_OF_CELL_JUNCTION_ASSEMBLY	43	-0.546605	-1.37969	0.0697211	0.401415	1	809	tags=47%, list=14%, signal=54%
C2 Reactome	REACTOME_O_GLYCOSYLATION_OF_TSR_DOMAIN_CONTAINING_PROTEINS	15	-0.589687	-1.22103	0.229287	0.402091	1	459	tags=47%, list=8%, signal=51%
C5 GOBP	GOBP_REGULATION_OF_DNA_TEMPLATED_TRANSCRIPTION_IN_RESPONSE_TO_STRESS	21	0.731038	1.64669	0.00788955	0.403328	0.994	287	tags=14%, list=5%, signal=15%
C2 Reactome	REACTOME_UNFOLDED_PROTEIN_RESPONSE_UPR	53	0.62301	1.66815	0	0.404011	0.649	476	tags=17%, list=8%, signal=18%
C5 GOBP	GOBP_PROTEIN_DNA_COMPLEX_ASSEMBLY	68	-0.499924	-1.37182	0.0542636	0.40629	1	496	tags=18%, list=9%, signal=19%
C5 GOBP	GOBP_ANDROGEN_RECEPTOR_SIGNALING_PATHWAY	24	-0.607374	-1.37263	0.0727612	0.406506	1	276	tags=13%, list=5%, signal=13%
C5 GOBP	GOBP_PROTEIN_K63_LINKED_UBIQUITINATION	26	0.700646	1.65174	0.00627615	0.406906	0.993	649	tags=23%, list=12%, signal=26%
C5 GOBP	GOBP_SYNAPTIC_VESICLE_RECYCLING	46	-0.52309	-1.37069	0.0567515	0.407104	1	1030	tags=41%, list=18%, signal=50%
C5 GOBP	GOBP_RESPONSE_TO_INTERFERON_BETA	16	0.717569	1.50599	0.0268595	0.407112	1	719	tags=31%, list=13%, signal=36%
C5 GOBP	GOBP_REGULATION_OF_LYASE_ACTIVITY	16	0.708441	1.49847	0.0420168	0.407658	1	152	tags=19%, list=3%, signal=19%
C5 GOBP	GOBP_REGULATION_OF_HISTONE_MODIFICATION	82	0.52631	1.49702	0.0128755	0.407731	1	690	tags=20%, list=12%, signal=22%
C5 GOBP	GOBP_HISTONE_DEACETYLATION	37	0.597407	1.50136	0.0295983	0.408162	1	1265	tags=41%, list=23%, signal=52%
C5 GOBP	GOBP_LOCOMOTORY_BEHAVIOR	79	-0.492608	-1.37642	0.0496183	0.408226	1	782	tags=30%, list=14%, signal=35%
C5 GOBP	GOBP_NERVE_DEVELOPMENT	23	-0.609326	-1.37551	0.0920502	0.408445	1	512	tags=39%, list=9%, signal=43%
C5 GOBP	GOBP_CELLULAR_RESPONSE_TO_INTERLEUKIN_1	25	-0.59305	-1.37265	0.0690299	0.408896	1	763	tags=24%, list=14%, signal=28%
C5 GOBP	GOBP_ALCOHOL_BIOSYNTHETIC_PROCESS	60	0.552855	1.49945	0.0126582	0.409456	1	624	tags=30%, list=11%, signal=33%
C5 GOBP	GOBP_CELL_JUNCTION_ORGANIZATION	314	-0.415627	-1.36815	0.00185874	0.409625	1	1169	tags=38%, list=21%, signal=46%
C5 GOBP	GOBP_NEGATIVE_REGULATION_OF_NEURON_APOPTOTIC_PROCESS	58	-0.513752	-1.36717	0.0591716	0.410174	1	1220	tags=31%, list=22%, signal=39%
C5 GOBP	GOBP_FILOPODIUM_ASSEMBLY	35	-0.563881	-1.36552	0.0741483	0.410299	1	1217	tags=37%, list=22%, signal=47%
C5 GOBP	GOBP_ANTERIOR_POSTERIOR_PATTERN_SPECIFICATION	42	-0.543285	-1.37291	0.0718336	0.410538	1	691	tags=33%, list=12%, signal=38%
C5 GOBP	GOBP_PRESYNAPTIC_ENDOCYTOSIS	37	-0.552207	-1.37364	0.0621469	0.410884	1	1030	tags=46%, list=18%, signal=56%
C5 GOBP	GOBP_NEURON_DEVELOPMENT	487	-0.401318	-1.3686	0	0.410935	1	740	tags=22%, list=13%, signal=24%
C5 GOBP	GOBP_GLYCEROLIPID_METABOLIC_PROCESS	138	0.48284	1.50215	0.00419287	0.411021	1	468	tags=14%, list=8%, signal=15%
C5 GOBP	GOBP_POSITIVE_REGULATION_OF_TRANSCRIPTION_BY_RNA_POLYMERASE_II	307	0.449919	1.50351	0	0.411047	1	683	tags=20%, list=12%, signal=21%
C5 GOBP	GOBP_RIBONUCLEOSIDE_MONOPHOSPHATE_BIOSYNTHETIC_PROCESS	26	0.647255	1.49469	0.0334029	0.411281	1	712	tags=27%, list=13%, signal=31%
C5 GOBP	GOBP_POSITIVE_REGULATION_OF_TOR_SIGNALING	23	-0.613268	-1.36568	0.0882957	0.412223	1	239	tags=9%, list=4%, signal=9%
C5 GOBP	GOBP_AMINO_ACID_TRANSPORT	39	-0.540552	-1.36309	0.0860421	0.412426	1	1009	tags=36%, list=18%, signal=43%
C5 GOBP	GOBP_ISOPRENOID_BIOSYNTHETIC_PROCESS	15	0.705648	1.49014	0.0470588	0.412548	1	1018	tags=67%, list=18%, signal=81%
C5 GOBP	GOBP_OSSIFICATION	142	-0.444703	-1.36357	0.0201835	0.413432	1	621	tags=25%, list=11%, signal=27%
C5 GOBP	GOBP_PHOSPHATIDYLCHOLINE_METABOLIC_PROCESS	25	0.635267	1.49136	0.0311203	0.413757	1	1	tags=8%, list=0%, signal=8%
C2 Reactome	REACTOME_SLC_MEDIATED_TRANSMEMBRANE_TRANSPORT	55	-0.455784	-1.21386	0.160542	0.414339	1	1029	tags=36%, list=18%, signal=44%
C5 GOBP	GOBP_PHOSPHOLIPID_DEPHOSPHORYLATION	22	-0.60515	-1.35841	0.109162	0.416709	1	414	tags=27%, list=7%, signal=29%
C5 GOBP	GOBP_LEUKOCYTE_APOPTOTIC_PROCESS	28	-0.579135	-1.35742	0.0998004	0.417183	1	278	tags=21%, list=5%, signal=22%
C6 oncogenic	KRAS.BREAST_UP.V1_UP	21	0.658188	1.48945	0.0407332	0.417657	0.862	447	tags=43%, list=8%, signal=46%
C5 GOBP	GOBP_MEMBRANE_FUSION	86	-0.49035	-1.36035	0.0394477	0.41824	1	1072	tags=26%, list=19%, signal=31%
C5 GOBP	GOBP_REGULATION_OF_LYMPHOCYTE_MIGRATION	27	-0.580031	-1.35852	0.105469	0.418687	1	693	tags=26%, list=12%, signal=29%
C5 GOBP	GOBP_LYMPHOCYTE_MIGRATION	34	-0.554314	-1.35929	0.0698603	0.41879	1	700	tags=29%, list=12%, signal=33%
C5 GOBP	GOBP_REGULATION_OF_REPRODUCTIVE_PROCESS	38	0.589423	1.49138	0.0340426	0.418965	1	592	tags=34%, list=11%, signal=38%
C6 oncogenic	MTOR_UP.V1_UP	71	0.514969	1.44836	0.014433	0.430055	0.941	587	tags=21%, list=10%, signal=23%
C5 GOBP	GOBP_LYMPHOCYTE_HOMEOSTASIS	16	-0.647855	-1.35139	0.114	0.430482	1	278	tags=19%, list=5%, signal=20%
C5 GOBP	GOBP_CARBOXYLIC_ACID_TRANSPORT	59	-0.509681	-1.35212	0.0593692	0.430603	1	1009	tags=29%, list=18%, signal=35%
C6 oncogenic	ESC_V6.5_UP_EARLY.V1_UP	44	0.565052	1.46598	0.0322581	0.430717	0.91	351	tags=27%, list=6%, signal=29%
C5 GOBP	GOBP_REGULATION_OF_CELL_JUNCTION_ASSEMBLY	89	-0.474179	-1.34969	0.0364683	0.432933	1	809	tags=33%, list=14%, signal=37%
C5 GOBP	GOBP_REGULATION_OF_SYNAPTIC_TRANSMISSION_GLUTAMATERGIC	24	-0.601423	-1.3488	0.0821918	0.433145	1	724	tags=38%, list=13%, signal=43%
C2 Reactome	REACTOME_SUMOYLATION_OF_CHROMATIN_ORGANIZATION_PROTEINS	41	0.588594	1.53428	0.0261438	0.4338	0.994	102	tags=12%, list=2%, signal=12%
C5 GOBP	GOBP_NEUROMUSCULAR_JUNCTION_DEVELOPMENT	19	-0.607832	-1.33647	0.140244	0.435159	1	621	tags=37%, list=11%, signal=41%
C5 GOBP	GOBP_REGULATION_OF_EXOCYTOSIS	85	-0.468085	-1.3274	0.0607211	0.436151	1	588	tags=20%, list=10%, signal=22%
C5 GOBP	GOBP_POSITIVE_REGULATION_OF_REACTIVE_OXYGEN_SPECIES_METABOLIC_PROCESS	28	-0.563852	-1.33657	0.0948767	0.437022	1	1329	tags=54%, list=24%, signal=70%
C5 GOBP	GOBP_ADULT_LOCOMOTORY_BEHAVIOR	36	-0.543945	-1.32768	0.098	0.437506	1	699	tags=31%, list=12%, signal=35%
C5 GOBP	GOBP_TRANSMEMBRANE_RECEPTOR_PROTEIN_SERINE_THREONINE_KINASE_SIGNALING_PATHWAY	142	-0.440838	-1.33274	0.0171756	0.437806	1	520	tags=17%, list=9%, signal=18%
C5 GOBP	GOBP_CALCIUM_ION_REGULATED_EXOCYTOSIS	27	-0.56493	-1.3281	0.0948617	0.438328	1	588	tags=26%, list=10%, signal=29%
C5 GOBP	GOBP_CELLULAR_METABOLIC_COMPOUND_SALVAGE	17	0.685315	1.48183	0.0533597	0.438664	1	733	tags=29%, list=13%, signal=34%
C5 GOBP	GOBP_PROTEIN_LIPID_COMPLEX_SUBUNIT_ORGANIZATION	17	0.694663	1.48044	0.0441767	0.43901	1	134	tags=24%, list=2%, signal=24%
C5 GOBP	GOBP_CENTRAL_NERVOUS_SYSTEM_NEURON_DEVELOPMENT	39	-0.538577	-1.33659	0.0861423	0.439217	1	756	tags=33%, list=13%, signal=38%
C5 GOBP	GOBP_MOTOR_NEURON_AXON_GUIDANCE	15	-0.645809	-1.32849	0.121331	0.439328	1	1405	tags=67%, list=25%, signal=89%
C5 GOBP	GOBP_NEGATIVE_REGULATION_OF_SYNAPTIC_TRANSMISSION	24	-0.595195	-1.33275	0.0898662	0.439933	1	211	tags=17%, list=4%, signal=17%
C5 GOBP	GOBP_CELLULAR_MONOVALENT_INORGANIC_CATION_HOMEOSTASIS	49	-0.51573	-1.34078	0.0674374	0.440095	1	1362	tags=49%, list=24%, signal=64%
C5 GOBP	GOBP_EXOCYTOSIS	160	-0.429419	-1.32387	0.0199601	0.440117	1	928	tags=24%, list=17%, signal=28%
C5 GOBP	GOBP_AXON_DEVELOPMENT	223	-0.414659	-1.32534	0.025	0.440126	1	675	tags=24%, list=12%, signal=26%
C5 GOBP	GOBP_PRESYNAPSE_ORGANIZATION	23	-0.592806	-1.34317	0.100193	0.440137	1	724	tags=48%, list=13%, signal=55%
C5 GOBP	GOBP_POSITIVE_REGULATION_OF_CELL_MORPHOGENESIS_INVOLVED_IN_DIFFERENTIATION	48	-0.512484	-1.32457	0.0910816	0.440207	1	758	tags=25%, list=14%, signal=29%
C5 GOBP	GOBP_MUSCLE_CELL_APOPTOTIC_PROCESS	24	-0.60611	-1.33679	0.109244	0.440878	1	740	tags=17%, list=13%, signal=19%
C5 GOBP	GOBP_GLIAL_CELL_DEVELOPMENT	51	-0.503709	-1.33008	0.094518	0.441264	1	740	tags=37%, list=13%, signal=43%
C5 GOBP	GOBP_SOMITE_DEVELOPMENT	24	-0.580905	-1.32852	0.123314	0.441369	1	675	tags=33%, list=12%, signal=38%
C5 GOBP	GOBP_CELL_JUNCTION_ASSEMBLY	183	-0.424597	-1.32923	0.0168224	0.441499	1	992	tags=36%, list=18%, signal=42%
C5 GOBP	GOBP_TUMOR_NECROSIS_FACTOR_MEDIATED_SIGNALING_PATHWAY	32	-0.549801	-1.34339	0.0879541	0.441914	1	155	tags=19%, list=3%, signal=19%
C5 GOBP	GOBP_REGULATION_OF_DNA_BIOSYNTHETIC_PROCESS	53	-0.50816	-1.33281	0.0844037	0.441924	1	248	tags=9%, list=4%, signal=10%
C5 GOBP	GOBP_MONOAMINE_TRANSPORT	20	-0.612475	-1.34093	0.115768	0.441965	1	1359	tags=50%, list=24%, signal=66%
C5 GOBP	GOBP_REGULATION_OF_CELL_SUBSTRATE_ADHESION	118	-0.448494	-1.34487	0.0399202	0.442233	1	809	tags=25%, list=14%, signal=29%
C5 GOBP	GOBP_NEURON_PROJECTION_GUIDANCE	98	-0.453811	-1.33784	0.0295652	0.442359	1	1003	tags=45%, list=18%, signal=54%
C5 GOBP	GOBP_CLATHRIN_DEPENDENT_ENDOCYTOSIS	31	-0.548687	-1.34151	0.0892857	0.44257	1	1030	tags=26%, list=18%, signal=31%
C5 GOBP	GOBP_REGULATION_OF_SYNAPTIC_VESICLE_EXOCYTOSIS	26	-0.575966	-1.3369	0.114504	0.442864	1	1746	tags=54%, list=31%, signal=78%
C5 GOBP	GOBP_SEQUESTERING_OF_CALCIUM_ION	43	-0.527937	-1.34378	0.0722656	0.443189	1	834	tags=30%, list=15%, signal=35%
C5 GOBP	GOBP_MUCOPOLYSACCHARIDE_METABOLIC_PROCESS	23	-0.592684	-1.33013	0.107547	0.44329	1	559	tags=30%, list=10%, signal=34%
C5 GOBP	GOBP_NON_CANONICAL_WNT_SIGNALING_PATHWAY	24	-0.587451	-1.33308	0.112621	0.443302	1	769	tags=46%, list=14%, signal=53%
C2 Reactome	REACTOME_SENSORY_PROCESSING_OF_SOUND	32	-0.495918	-1.19931	0.210736	0.443446	1	1072	tags=44%, list=19%, signal=54%
C5 GOBP	GOBP_REGULATION_OF_NEURONAL_SYNAPTIC_PLASTICITY	28	-0.57192	-1.33819	0.0938086	0.443567	1	804	tags=43%, list=14%, signal=50%
C2 Reactome	REACTOME_GLUTATHIONE_CONJUGATION	23	0.679688	1.53839	0.0207039	0.444484	0.991	251	tags=17%, list=4%, signal=18%
C5 GOBP	GOBP_INTERFERON_GAMMA_PRODUCTION	17	-0.63935	-1.33831	0.126953	0.445639	1	271	tags=24%, list=5%, signal=25%
C5 GOBP	GOBP_CELL_SURFACE_RECEPTOR_SIGNALING_PATHWAY_INVOLVED_IN_CELL_CELL_SIGNALING	183	-0.429027	-1.32001	0.0319149	0.449252	1	806	tags=25%, list=14%, signal=28%
C5 GOBP	GOBP_ANION_TRANSPORT	125	-0.435546	-1.31903	0.0361905	0.450056	1	552	tags=19%, list=10%, signal=21%
C5 GOBP	GOBP_INORGANIC_ION_TRANSMEMBRANE_TRANSPORT	235	-0.411336	-1.31799	0.00961539	0.450903	1	946	tags=24%, list=17%, signal=28%
C5 GOBP	GOBP_REGULATION_OF_CELLULAR_RESPONSE_TO_GROWTH_FACTOR_STIMULUS	120	-0.44394	-1.31651	0.0466926	0.45123	1	816	tags=25%, list=15%, signal=29%
C5 GOBP	GOBP_IN_UTERO_EMBRYONIC_DEVELOPMENT	141	0.478013	1.4746	0.00408998	0.451472	1	632	tags=18%, list=11%, signal=19%
C5 GOBP	GOBP_NEURON_PROJECTION_ORGANIZATION	55	-0.495947	-1.31656	0.0745698	0.453161	1	720	tags=27%, list=13%, signal=31%
C5 GOBP	GOBP_REGULATION_OF_MITOTIC_SISTER_CHROMATID_SEGREGATION	17	0.684605	1.47293	0.0371094	0.453255	1	432	tags=24%, list=8%, signal=25%
C5 GOBP	GOBP_ION_TRANSMEMBRANE_TRANSPORT	303	-0.398988	-1.31214	0.0131332	0.453567	1	724	tags=18%, list=13%, signal=20%
C5 GOBP	GOBP_REGULATION_OF_AXONOGENESIS	76	-0.47028	-1.31053	0.0767677	0.454194	1	675	tags=32%, list=12%, signal=35%
C5 GOBP	GOBP_ENDOTHELIAL_CELL_APOPTOTIC_PROCESS	22	-0.589466	-1.31479	0.13556	0.454201	1	284	tags=32%, list=5%, signal=33%
C5 GOBP	GOBP_AMYLOID_PRECURSOR_PROTEIN_CATABOLIC_PROCESS	31	-0.548285	-1.30971	0.110895	0.454549	1	702	tags=26%, list=13%, signal=29%
C5 GOBP	GOBP_REGULATION_OF_CELL_MORPHOGENESIS_INVOLVED_IN_DIFFERENTIATION	55	-0.492818	-1.31248	0.0828625	0.454563	1	758	tags=25%, list=14%, signal=29%
C5 GOBP	GOBP_CELLULAR_RESPONSE_TO_INTERFERON_GAMMA	36	-0.528787	-1.31396	0.12449	0.454565	1	297	tags=11%, list=5%, signal=12%
C5 GOBP	GOBP_OSTEOBLAST_DIFFERENTIATION	84	-0.455636	-1.31111	0.0385356	0.454609	1	597	tags=21%, list=11%, signal=24%
C5 GOBP	GOBP_POSITIVE_REGULATION_OF_JNK_CASCADE	27	-0.577272	-1.30891	0.126679	0.454914	1	216	tags=11%, list=4%, signal=12%
C5 GOBP	GOBP_NEGATIVE_REGULATION_OF_NEURON_DEATH	87	-0.466547	-1.31287	0.0681818	0.455537	1	1224	tags=25%, list=22%, signal=32%
C5 GOBP	GOBP_PROTEIN_LOCALIZATION_TO_GOLGI_APPARATUS	18	0.689689	1.4696	0.0431211	0.455699	1	100	tags=11%, list=2%, signal=11%
C5 GOBP	GOBP_POSITIVE_REGULATION_OF_CALCIUM_ION_TRANSPORT	40	0.571675	1.4749	0.0229167	0.45586	1	256	tags=13%, list=5%, signal=13%
C5 GOBP	GOBP_POSITIVE_REGULATION_OF_FILOPODIUM_ASSEMBLY	18	-0.621836	-1.30772	0.121032	0.45642	1	1217	tags=39%, list=22%, signal=50%
C5 GOBP	GOBP_DEFENSE_RESPONSE_TO_BACTERIUM	52	-0.497632	-1.30687	0.0910891	0.45683	1	314	tags=21%, list=6%, signal=22%
C5 GOBP	GOBP_NUCLEOSIDE_MONOPHOSPHATE_BIOSYNTHETIC_PROCESS	31	0.596896	1.47029	0.0342742	0.458571	1	712	tags=23%, list=13%, signal=26%
C5 GOBP	GOBP_LEUKOCYTE_HOMEOSTASIS	22	-0.582334	-1.30384	0.151163	0.459696	1	278	tags=14%, list=5%, signal=14%
C5 GOBP	GOBP_ACUTE_INFLAMMATORY_RESPONSE	20	0.662146	1.46732	0.0550847	0.459755	1	651	tags=45%, list=12%, signal=51%
C6 oncogenic	STK33_NOMO_UP	87	0.471094	1.36882	0.0264766	0.459878	0.995	578	tags=21%, list=10%, signal=23%
C5 GOBP	GOBP_SODIUM_ION_TRANSPORT	63	-0.484723	-1.30165	0.0905512	0.46	1	904	tags=37%, list=16%, signal=43%
C5 GOBP	GOBP_PEPTIDE_METABOLIC_PROCESS	471	-0.382766	-1.30405	0.0037037	0.461116	1	731	tags=16%, list=13%, signal=17%
C5 GOBP	GOBP_REGULATED_EXOCYTOSIS	89	-0.451923	-1.30177	0.0628803	0.461616	1	588	tags=20%, list=10%, signal=22%
C5 GOBP	GOBP_REGULATION_OF_CALCIUM_MEDIATED_SIGNALING	27	-0.559434	-1.30231	0.126761	0.462043	1	666	tags=26%, list=12%, signal=29%
C5 GOBP	GOBP_CELL_MIGRATION_INVOLVED_IN_SPROUTING_ANGIOGENESIS	21	0.6572	1.46523	0.0480769	0.462803	1	399	tags=24%, list=7%, signal=26%
C5 GOBP	GOBP_REGULATION_OF_NEURON_MIGRATION	16	-0.610174	-1.3041	0.158582	0.462997	1	740	tags=38%, list=13%, signal=43%
C5 GOBP	GOBP_NERVOUS_SYSTEM_PROCESS	292	-0.396094	-1.29871	0.021544	0.466384	1	841	tags=28%, list=15%, signal=31%
C5 GOBP	GOBP_REGULATION_OF_DENDRITIC_SPINE_MORPHOGENESIS	29	-0.536284	-1.29779	0.12749	0.467029	1	674	tags=28%, list=12%, signal=31%
C2 Reactome	REACTOME_MRNA_SPLICING	161	0.490875	1.54071	0.00434783	0.467153	0.99	1845	tags=56%, list=33%, signal=81%
C2 Reactome	REACTOME_M_PHASE	230	-0.367256	-1.18699	0.0873606	0.468088	1	104	tags=3%, list=2%, signal=3%
C5 GOBP	GOBP_RESPONSE_TO_FIBROBLAST_GROWTH_FACTOR	30	-0.547482	-1.29639	0.124542	0.468942	1	859	tags=43%, list=15%, signal=51%
H Hallmark	HALLMARK_ALLOGRAFT_REJECTION	54	0.423123	1.1232	0.257732	0.471931	0.999	503	tags=17%, list=9%, signal=18%
C5 GOBP	GOBP_REGULATION_OF_JNK_CASCADE	46	-0.49804	-1.2912	0.113636	0.474107	1	274	tags=13%, list=5%, signal=14%
C5 GOBP	GOBP_CELL_COMMUNICATION_BY_ELECTRICAL_COUPLING	18	-0.6057	-1.29371	0.164	0.474626	1	1121	tags=56%, list=20%, signal=69%
C5 GOBP	GOBP_CELL_PART_MORPHOGENESIS	319	-0.388332	-1.28486	0.00193424	0.47493	1	1003	tags=29%, list=18%, signal=33%
C5 GOBP	GOBP_ESTABLISHMENT_OF_TISSUE_POLARITY	27	-0.556129	-1.28608	0.145038	0.475179	1	769	tags=37%, list=14%, signal=43%
C5 GOBP	GOBP_METAL_ION_TRANSPORT	240	-0.403124	-1.29274	0.0272109	0.475592	1	904	tags=27%, list=16%, signal=31%
C5 GOBP	GOBP_MEMBRANE_DEPOLARIZATION	25	-0.542	-1.28523	0.146045	0.475687	1	699	tags=28%, list=12%, signal=32%
C5 GOBP	GOBP_MONONUCLEAR_CELL_MIGRATION	60	-0.478981	-1.29124	0.0820611	0.476013	1	766	tags=28%, list=14%, signal=32%
C5 GOBP	GOBP_CELL_MORPHOGENESIS_INVOLVED_IN_DIFFERENTIATION	326	-0.389371	-1.28635	0.0215827	0.476316	1	758	tags=24%, list=14%, signal=26%
C5 GOBP	GOBP_POSITIVE_REGULATION_OF_RESPONSE_TO_CYTOKINE_STIMULUS	22	-0.579529	-1.28972	0.153535	0.476402	1	297	tags=18%, list=5%, signal=19%
C5 GOBP	GOBP_REGULATION_OF_MACROPHAGE_MIGRATION	15	-0.614987	-1.28736	0.159596	0.477329	1	229	tags=20%, list=4%, signal=21%
C5 GOBP	GOBP_PEPTIDE_BIOSYNTHETIC_PROCESS	378	-0.384744	-1.28659	0.0170132	0.47757	1	678	tags=15%, list=12%, signal=15%
C5 GOBP	GOBP_L_ALPHA_AMINO_ACID_TRANSMEMBRANE_TRANSPORT	17	-0.595264	-1.29134	0.17033	0.47768	1	1009	tags=29%, list=18%, signal=36%
C5 GOBP	GOBP_POSITIVE_REGULATION_OF_PROTEIN_CONTAINING_COMPLEX_ASSEMBLY	97	0.494244	1.45991	0.00896861	0.478366	1	528	tags=16%, list=9%, signal=18%
C5 GOBP	GOBP_POSITIVE_REGULATION_OF_CHEMOTAXIS	45	-0.500566	-1.28765	0.0954199	0.478428	1	740	tags=31%, list=13%, signal=36%
C5 GOBP	GOBP_NEGATIVE_REGULATION_OF_ERK1_AND_ERK2_CASCADE	26	-0.552555	-1.28823	0.1341	0.478705	1	944	tags=38%, list=17%, signal=46%
C5 GOBP	GOBP_NEGATIVE_REGULATION_OF_CELL_JUNCTION_ASSEMBLY	15	-0.613681	-1.27826	0.169776	0.478929	1	384	tags=27%, list=7%, signal=29%
C5 GOBP	GOBP_REGULATION_OF_CARDIAC_MUSCLE_CONTRACTION_BY_CALCIUM_ION_SIGNALING	16	-0.615319	-1.27916	0.176471	0.480048	1	1026	tags=50%, list=18%, signal=61%
C6 oncogenic	RB_DN.V1_UP	52	0.504179	1.37458	0.0572687	0.480622	0.994	407	tags=15%, list=7%, signal=16%
C5 GOBP	GOBP_SEMI_LUNAR_VALVE_DEVELOPMENT	16	-0.615528	-1.27829	0.166023	0.480682	1	399	tags=44%, list=7%, signal=47%
C5 GOBP	GOBP_CELLULAR_COMPONENT_MORPHOGENESIS	368	-0.382714	-1.28072	0.0116732	0.481211	1	676	tags=21%, list=12%, signal=22%
C5 GOBP	GOBP_REGULATION_OF_NEURON_PROJECTION_DEVELOPMENT	208	-0.402464	-1.27941	0.0451128	0.481217	1	740	tags=25%, list=13%, signal=27%
C5 GOBP	GOBP_POSITIVE_REGULATION_OF_PROTEIN_TYROSINE_KINASE_ACTIVITY	17	-0.589863	-1.28086	0.173038	0.482778	1	564	tags=29%, list=10%, signal=33%
C5 GOBP	GOBP_AMIDE_BIOSYNTHETIC_PROCESS	434	-0.377214	-1.27621	0.0182149	0.482938	1	678	tags=15%, list=12%, signal=15%
C5 GOBP	GOBP_ODONTOGENESIS_OF_DENTIN_CONTAINING_TOOTH	20	-0.578648	-1.28142	0.167608	0.483063	1	1086	tags=40%, list=19%, signal=49%
C5 GOBP	GOBP_RESPIRATORY_GASEOUS_EXCHANGE_BY_RESPIRATORY_SYSTEM	24	-0.558655	-1.27942	0.141176	0.483073	1	1636	tags=54%, list=29%, signal=76%
C2 Reactome	REACTOME_IRE1ALPHA_ACTIVATES_CHAPERONES	35	0.632941	1.54531	0.0126582	0.483546	0.988	836	tags=26%, list=15%, signal=30%
C5 GOBP	GOBP_POSITIVE_REGULATION_OF_INTERFERON_BETA_PRODUCTION	16	0.682398	1.4571	0.0800866	0.484058	1	528	tags=31%, list=9%, signal=34%
C5 GOBP	GOBP_RESPONSE_TO_AMINO_ACID_STARVATION	23	-0.571274	-1.2751	0.145418	0.484223	1	102	tags=9%, list=2%, signal=9%
C5 GOBP	GOBP_NUCLEOTIDE_PHOSPHORYLATION	57	0.52264	1.42979	0.0329897	0.484905	1	221	tags=9%, list=4%, signal=9%
C5 GOBP	GOBP_POSITIVE_REGULATION_OF_CELL_PROJECTION_ORGANIZATION	169	-0.412209	-1.27264	0.0522388	0.485857	1	807	tags=25%, list=14%, signal=28%
C5 GOBP	GOBP_NUCLEOSIDE_METABOLIC_PROCESS	32	0.587843	1.43057	0.0487805	0.486096	1	601	tags=31%, list=11%, signal=35%
C5 GOBP	GOBP_CELL_JUNCTION_MAINTENANCE	20	-0.586264	-1.27309	0.168582	0.486365	1	892	tags=30%, list=16%, signal=36%
C5 GOBP	GOBP_REGULATION_OF_RECEPTOR_INTERNALIZATION	27	0.609198	1.42603	0.0435685	0.486578	1	187	tags=15%, list=3%, signal=15%
C5 GOBP	GOBP_CELL_MORPHOGENESIS_INVOLVED_IN_NEURON_DIFFERENTIATION	260	-0.39428	-1.27358	0.0124224	0.486782	1	676	tags=23%, list=12%, signal=25%
C5 GOBP	GOBP_EPITHELIAL_CELL_DIFFERENTIATION	207	0.446087	1.43603	0	0.487827	1	502	tags=17%, list=9%, signal=18%
C5 GOBP	GOBP_REGULATION_OF_ADAPTIVE_IMMUNE_RESPONSE	35	0.571904	1.42744	0.0566449	0.489267	1	430	tags=23%, list=8%, signal=25%
H Hallmark	HALLMARK_INTERFERON_ALPHA_RESPONSE	44	0.414049	1.08831	0.329897	0.489519	1	853	tags=30%, list=15%, signal=35%
C5 GOBP	GOBP_MICROTUBULE_POLYMERIZATION	52	0.534608	1.43074	0.0354167	0.489843	1	180	tags=8%, list=3%, signal=8%
C5 GOBP	GOBP_RNA_SPLICING	277	0.434511	1.42624	0.00218818	0.489943	1	1703	tags=48%, list=30%, signal=66%
C5 GOBP	GOBP_EPITHELIAL_CELL_DEVELOPMENT	78	0.509219	1.43161	0.0209644	0.490891	1	411	tags=17%, list=7%, signal=18%
C2 Reactome	REACTOME_PLASMA_LIPOPROTEIN_ASSEMBLY_REMODELING_AND_CLEARANCE	33	0.636973	1.57099	0.010395	0.490981	0.972	134	tags=15%, list=2%, signal=15%
C5 GOBP	GOBP_WATER_SOLUBLE_VITAMIN_METABOLIC_PROCESS	23	-0.56622	-1.267	0.168831	0.491073	1	181	tags=13%, list=3%, signal=13%
C5 GOBP	GOBP_SPLICEOSOMAL_SNRNP_ASSEMBLY	31	0.586781	1.434	0.0538793	0.491264	1	1768	tags=58%, list=32%, signal=84%
C5 GOBP	GOBP_REGULATION_OF_IMMUNE_EFFECTOR_PROCESS	90	0.494509	1.43633	0.0146444	0.49135	1	459	tags=16%, list=8%, signal=17%
C5 GOBP	GOBP_REGULATION_OF_NITRIC_OXIDE_METABOLIC_PROCESS	27	-0.543152	-1.26822	0.164835	0.491357	1	137	tags=15%, list=2%, signal=15%
C5 GOBP	GOBP_REGULATION_OF_PLASMA_LIPOPROTEIN_PARTICLE_LEVELS	27	0.59406	1.43267	0.0481928	0.491517	1	134	tags=15%, list=2%, signal=15%
C5 GOBP	GOBP_BLOOD_VESSEL_ENDOTHELIAL_CELL_MIGRATION	47	0.5509	1.45239	0.0223124	0.491982	1	519	tags=23%, list=9%, signal=26%
C5 GOBP	GOBP_LIPID_LOCALIZATION	154	0.463591	1.45105	0	0.492275	1	542	tags=16%, list=10%, signal=17%
C5 GOBP	GOBP_NAD_METABOLIC_PROCESS	18	0.670101	1.44842	0.0570265	0.492279	1	562	tags=22%, list=10%, signal=25%
C5 GOBP	GOBP_POSITIVE_REGULATION_OF_DNA_BIOSYNTHETIC_PROCESS	37	-0.51551	-1.26719	0.144762	0.492423	1	97	tags=5%, list=2%, signal=5%
C5 GOBP	GOBP_PURINE_CONTAINING_COMPOUND_METABOLIC_PROCESS	216	0.450149	1.44963	0.00223714	0.492594	1	645	tags=15%, list=11%, signal=16%
C5 GOBP	GOBP_ADENYLATE_CYCLASE_MODULATING_G_PROTEIN_COUPLED_RECEPTOR_SIGNALING_PATHWAY	36	-0.513128	-1.26836	0.14881	0.492781	1	1463	tags=56%, list=26%, signal=75%
C5 GOBP	GOBP_CELLULAR_RESPONSE_TO_INORGANIC_SUBSTANCE	77	0.499575	1.4383	0.0168067	0.492835	1	331	tags=17%, list=6%, signal=18%
C5 GOBP	GOBP_PRODUCTION_OF_MOLECULAR_MEDIATOR_OF_IMMUNE_RESPONSE	58	0.527613	1.43712	0.023913	0.493134	1	430	tags=17%, list=8%, signal=18%
C5 GOBP	GOBP_METANEPHROS_DEVELOPMENT	20	-0.586293	-1.26885	0.175337	0.493249	1	562	tags=30%, list=10%, signal=33%
C5 GOBP	GOBP_RESPONSE_TO_CADMIUM_ION	27	0.6034	1.44571	0.0480167	0.493412	1	536	tags=30%, list=10%, signal=33%
C5 GOBP	GOBP_PEPTIDYL_TYROSINE_MODIFICATION	112	-0.427576	-1.26934	0.0740741	0.493729	1	621	tags=21%, list=11%, signal=24%
C5 GOBP	GOBP_MIDBRAIN_DEVELOPMENT	40	-0.498915	-1.26504	0.126679	0.494978	1	931	tags=23%, list=17%, signal=27%
C5 GOBP	GOBP_MRNA_MODIFICATION	17	0.660038	1.43883	0.0711297	0.495532	1	1160	tags=47%, list=21%, signal=59%
C2 Reactome	REACTOME_MATURATION_OF_SARS_COV_2_SPIKE_PROTEIN	17	-0.54639	-1.17395	0.248031	0.495621	1	480	tags=12%, list=9%, signal=13%
C5 GOBP	GOBP_NEGATIVE_REGULATION_OF_INNATE_IMMUNE_RESPONSE	30	0.611844	1.4525	0.0301724	0.496907	1	578	tags=23%, list=10%, signal=26%
C5 GOBP	GOBP_PEPTIDYL_ASPARAGINE_MODIFICATION	16	0.681074	1.44094	0.059387	0.497108	1	302	tags=13%, list=5%, signal=13%
C5 GOBP	GOBP_SENSORY_PERCEPTION_OF_LIGHT_STIMULUS	37	-0.51105	-1.26368	0.148077	0.497177	1	713	tags=35%, list=13%, signal=40%
C5 GOBP	GOBP_REGULATION_OF_LIPASE_ACTIVITY	28	0.59958	1.43966	0.0686071	0.497279	1	246	tags=18%, list=4%, signal=19%
C5 GOBP	GOBP_MRNA_PROCESSING	311	0.436579	1.44597	0	0.497571	1	1703	tags=47%, list=30%, signal=63%
C5 GOBP	GOBP_PYRIMIDINE_CONTAINING_COMPOUND_BIOSYNTHETIC_PROCESS	21	0.638701	1.44187	0.05625	0.498268	1	477	tags=19%, list=9%, signal=21%
C2 Reactome	REACTOME_NR1H3_NR1H2_REGULATE_GENE_EXPRESSION_LINKED_TO_CHOLESTEROL_TRANSPORT_AND_EFFLUX	18	-0.552128	-1.17119	0.27	0.498527	1	325	tags=17%, list=6%, signal=18%
C2 KEGG	KEGG_WNT_SIGNALING_PATHWAY	63	-0.509464	-1.37644	0.0603774	0.498625	0.994	1328	tags=35%, list=24%, signal=45%
C5 GOBP	GOBP_COMPLEMENT_ACTIVATION	15	0.667096	1.42171	0.0744681	0.498843	1	586	tags=33%, list=10%, signal=37%
C5 GOBP	GOBP_DEVELOPMENT_OF_PRIMARY_FEMALE_SEXUAL_CHARACTERISTICS	32	0.584959	1.44304	0.0504032	0.498845	1	241	tags=19%, list=4%, signal=19%
C2 Reactome	REACTOME_ESR_MEDIATED_SIGNALING	109	-0.397835	-1.16903	0.16092	0.499774	1	329	tags=8%, list=6%, signal=9%
C2 Reactome	REACTOME_SIGNALING_BY_WNT	173	-0.378439	-1.16733	0.115914	0.499942	1	773	tags=14%, list=14%, signal=16%
C5 GOBP	GOBP_REGULATION_OF_CELL_KILLING	23	0.619103	1.41687	0.054878	0.500123	1	430	tags=17%, list=8%, signal=19%
C5 GOBP	GOBP_REGULATION_OF_PEPTIDYL_TYROSINE_PHOSPHORYLATION	83	-0.447174	-1.25887	0.0995935	0.502245	1	621	tags=20%, list=11%, signal=23%
C5 GOBP	GOBP_APICAL_JUNCTION_ASSEMBLY	26	0.6093	1.41965	0.0647182	0.502374	1	722	tags=27%, list=13%, signal=31%
C5 GOBP	GOBP_HISTONE_H3_ACETYLATION	27	0.593708	1.41733	0.08159	0.502529	1	336	tags=22%, list=6%, signal=24%
C5 GOBP	GOBP_NEGATIVE_REGULATION_OF_RECEPTOR_MEDIATED_ENDOCYTOSIS	18	-0.581167	-1.26052	0.186667	0.502837	1	594	tags=17%, list=11%, signal=19%
C5 GOBP	GOBP_NEGATIVE_REGULATION_OF_CELL_PROJECTION_ORGANIZATION	77	-0.442202	-1.2573	0.10728	0.503049	1	1405	tags=45%, list=25%, signal=60%
C5 GOBP	GOBP_NADPH_REGENERATION	15	-0.599081	-1.25793	0.173038	0.503079	1	499	tags=13%, list=9%, signal=15%
C5 GOBP	GOBP_SIGNAL_RELEASE	145	-0.415346	-1.25917	0.0667903	0.503177	1	604	tags=22%, list=11%, signal=24%
C5 GOBP	GOBP_RESPONSE_TO_X_RAY	16	-0.606578	-1.25976	0.210736	0.503338	1	727	tags=25%, list=13%, signal=29%
H Hallmark	HALLMARK_PEROXISOME	70	0.39	1.0915	0.318841	0.503745	1	823	tags=24%, list=15%, signal=28%
C5 GOBP	GOBP_ESTABLISHMENT_OR_MAINTENANCE_OF_BIPOLAR_CELL_POLARITY	33	-0.532527	-1.26069	0.135294	0.504084	1	315	tags=15%, list=6%, signal=16%
C2 Reactome	REACTOME_PLATELET_AGGREGATION_PLUG_FORMATION	20	-0.52906	-1.16362	0.283662	0.505118	1	503	tags=25%, list=9%, signal=27%
C5 GOBP	GOBP_POSITIVE_REGULATION_OF_HISTONE_MODIFICATION	45	0.545496	1.41774	0.0277186	0.505327	1	659	tags=18%, list=12%, signal=20%
C5 GOBP	GOBP_POSITIVE_REGULATION_OF_SUBSTRATE_ADHESION_DEPENDENT_CELL_SPREADING	29	-0.542251	-1.2557	0.16568	0.505931	1	266	tags=17%, list=5%, signal=18%
C5 GOBP	GOBP_CELL_MORPHOGENESIS	445	-0.371349	-1.25457	0.00931099	0.507583	1	676	tags=20%, list=12%, signal=21%
C5 GOBP	GOBP_PROTEOGLYCAN_BIOSYNTHETIC_PROCESS	17	-0.586202	-1.25038	0.189655	0.507598	1	350	tags=24%, list=6%, signal=25%
C2 Reactome	REACTOME_SULFUR_AMINO_ACID_METABOLISM	20	0.711832	1.54902	0.00809717	0.507746	0.985	861	tags=45%, list=15%, signal=53%
C5 GOBP	GOBP_POSITIVE_REGULATION_OF_FIBROBLAST_PROLIFERATION	17	-0.582798	-1.25367	0.194779	0.508347	1	515	tags=29%, list=9%, signal=32%
C5 GOBP	GOBP_DICARBOXYLIC_ACID_METABOLIC_PROCESS	54	-0.484013	-1.25244	0.131274	0.5085	1	1104	tags=24%, list=20%, signal=30%
C2 Reactome	REACTOME_DEUBIQUITINATION	144	-0.386976	-1.15915	0.171533	0.508822	1	6	tags=3%, list=0%, signal=3%
C5 GOBP	GOBP_POSITIVE_REGULATION_OF_MAPK_CASCADE	138	-0.41618	-1.25054	0.0828516	0.508879	1	773	tags=21%, list=14%, signal=24%
C5 GOBP	GOBP_ESTABLISHMENT_OF_CELL_POLARITY	66	-0.462251	-1.25281	0.11946	0.509184	1	692	tags=20%, list=12%, signal=22%
C5 GOBP	GOBP_DNA_PACKAGING	96	-0.436583	-1.25084	0.0626186	0.509664	1	496	tags=15%, list=9%, signal=16%
C6 oncogenic	BCAT_BILD_ET_AL_DN	22	0.58143	1.32132	0.110887	0.509864	0.999	806	tags=36%, list=14%, signal=42%
C5 GOBP	GOBP_REGULATION_OF_INNATE_IMMUNE_RESPONSE	87	0.487279	1.41192	0.0211416	0.510771	1	754	tags=21%, list=13%, signal=24%
C2 KEGG	KEGG_TGF_BETA_SIGNALING_PATHWAY	27	-0.60216	-1.39122	0.0767754	0.511007	0.987	559	tags=22%, list=10%, signal=25%
C5 GOBP	GOBP_EMBRYONIC_MORPHOGENESIS	186	-0.402293	-1.25097	0.0607211	0.511052	1	705	tags=24%, list=13%, signal=27%
C5 GOBP	GOBP_VIRAL_LIFE_CYCLE	158	0.450881	1.41043	0.012987	0.512201	1	644	tags=16%, list=11%, signal=17%
C5 GOBP	GOBP_PEPTIDYL_CYSTEINE_MODIFICATION	19	0.630616	1.40719	0.0701031	0.512256	1	538	tags=16%, list=10%, signal=17%
C2 Reactome	REACTOME_MAP2K_AND_MAPK_ACTIVATION	29	-0.490877	-1.15917	0.25	0.512625	1	240	tags=7%, list=4%, signal=7%
H Hallmark	HALLMARK_ESTROGEN_RESPONSE_EARLY	68	-0.366736	-1.01697	0.412451	0.513209	1	782	tags=29%, list=14%, signal=34%
C5 GOBP	GOBP_PATTERN_SPECIFICATION_PROCESS	90	-0.438073	-1.24643	0.122222	0.5136	1	691	tags=30%, list=12%, signal=34%
C5 GOBP	GOBP_IMMUNOGLOBULIN_PRODUCTION	37	0.559824	1.41214	0.0690377	0.514057	1	430	tags=19%, list=8%, signal=20%
C2 Reactome	REACTOME_INTERFERON_ALPHA_BETA_SIGNALING	24	0.685076	1.57724	0.00994036	0.514108	0.965	673	tags=33%, list=12%, signal=38%
C5 GOBP	GOBP_VIRAL_GENOME_REPLICATION	73	0.503007	1.40768	0.0267261	0.514436	1	868	tags=25%, list=15%, signal=29%
C5 GOBP	GOBP_RESPONSE_TO_AXON_INJURY	38	-0.506298	-1.2467	0.176909	0.514468	1	619	tags=29%, list=11%, signal=32%
C5 GOBP	GOBP_NEGATIVE_REGULATION_OF_MRNA_SPLICING_VIA_SPLICEOSOME	18	0.658154	1.40847	0.0686869	0.515626	1	1690	tags=67%, list=30%, signal=95%
C5 GOBP	GOBP_POSITIVE_REGULATION_OF_MONONUCLEAR_CELL_MIGRATION	25	-0.56042	-1.24688	0.175197	0.515718	1	766	tags=32%, list=14%, signal=37%
H Hallmark	HALLMARK_ESTROGEN_RESPONSE_LATE	77	0.387817	1.09628	0.277542	0.51645	1	576	tags=22%, list=10%, signal=24%
C5 GOBP	GOBP_REGULATION_OF_GTPASE_ACTIVITY	141	-0.411246	-1.24472	0.0802239	0.516904	1	944	tags=26%, list=17%, signal=30%
C2 Reactome	REACTOME_NETRIN_1_SIGNALING	25	-0.501959	-1.15405	0.26177	0.517232	1	1251	tags=40%, list=22%, signal=51%
C5 GOBP	GOBP_JNK_CASCADE	56	-0.472975	-1.24336	0.132673	0.517306	1	943	tags=23%, list=17%, signal=28%
C5 GOBP	GOBP_POSITIVE_REGULATION_OF_EPITHELIAL_CELL_PROLIFERATION	59	-0.457536	-1.23633	0.119843	0.517591	1	449	tags=19%, list=8%, signal=20%
C5 GOBP	GOBP_CELL_CELL_ADHESION_VIA_PLASMA_MEMBRANE_ADHESION_MOLECULES	82	-0.442285	-1.24343	0.12782	0.51885	1	671	tags=39%, list=12%, signal=44%
C5 GOBP	GOBP_NEGATIVE_REGULATION_OF_PROTEIN_SECRETION	19	-0.569148	-1.23641	0.178715	0.519017	1	597	tags=32%, list=11%, signal=35%
C5 GOBP	GOBP_GLYCOSPHINGOLIPID_METABOLIC_PROCESS	17	-0.592522	-1.23445	0.178499	0.519729	1	151	tags=12%, list=3%, signal=12%
C5 GOBP	GOBP_REGULATION_OF_MULTICELLULAR_ORGANISMAL_DEVELOPMENT	419	-0.368636	-1.23826	0.025	0.520337	1	675	tags=21%, list=12%, signal=23%
C5 GOBP	GOBP_REGULATION_OF_CELLULAR_PH	38	-0.493779	-1.22887	0.15879	0.520594	1	1362	tags=42%, list=24%, signal=55%
C5 GOBP	GOBP_RESPONSE_TO_BMP	56	-0.464337	-1.23644	0.145709	0.520654	1	683	tags=29%, list=12%, signal=32%
C5 GOBP	GOBP_NEGATIVE_REGULATION_OF_MYELOID_CELL_DIFFERENTIATION	28	-0.521045	-1.24104	0.171698	0.520742	1	302	tags=14%, list=5%, signal=15%
C5 GOBP	GOBP_POSITIVE_REGULATION_OF_LYMPHOCYTE_MIGRATION	15	-0.612314	-1.23452	0.219758	0.521213	1	693	tags=33%, list=12%, signal=38%
C5 GOBP	GOBP_LENS_DEVELOPMENT_IN_CAMERA_TYPE_EYE	17	-0.604947	-1.24142	0.20298	0.521262	1	671	tags=35%, list=12%, signal=40%
C5 GOBP	GOBP_NEGATIVE_REGULATION_OF_CELL_ACTIVATION	46	-0.481811	-1.23912	0.157588	0.521318	1	782	tags=33%, list=14%, signal=38%
C5 GOBP	GOBP_ENZYME_LINKED_RECEPTOR_PROTEIN_SIGNALING_PATHWAY	349	-0.37213	-1.23832	0.0290909	0.52188	1	726	tags=20%, list=13%, signal=22%
C5 GOBP	GOBP_CELL_CELL_SIGNALING_BY_WNT	157	-0.401171	-1.23659	0.0621359	0.521902	1	773	tags=22%, list=14%, signal=25%
C5 GOBP	GOBP_REGULATION_OF_SUBSTRATE_ADHESION_DEPENDENT_CELL_SPREADING	36	-0.492631	-1.22898	0.174081	0.521964	1	758	tags=28%, list=14%, signal=32%
C5 GOBP	GOBP_SMOOTHENED_SIGNALING_PATHWAY	34	-0.514795	-1.24005	0.16092	0.521996	1	597	tags=24%, list=11%, signal=26%
C5 GOBP	GOBP_TRANSFORMING_GROWTH_FACTOR_BETA_RECEPTOR_SIGNALING_PATHWAY	88	-0.437495	-1.23715	0.101365	0.522043	1	270	tags=11%, list=5%, signal=12%
C5 GOBP	GOBP_RESPONSE_TO_TUMOR_NECROSIS_FACTOR	73	-0.44518	-1.23933	0.109023	0.522358	1	162	tags=12%, list=3%, signal=13%
C5 GOBP	GOBP_NEGATIVE_REGULATION_OF_CELLULAR_RESPONSE_TO_GROWTH_FACTOR_STIMULUS	41	-0.490079	-1.23298	0.157088	0.522486	1	660	tags=27%, list=12%, signal=30%
C5 GOBP	GOBP_NEURON_PROJECTION_EXTENSION_INVOLVED_IN_NEURON_PROJECTION_GUIDANCE	15	-0.598865	-1.23092	0.22541	0.52317	1	462	tags=53%, list=8%, signal=58%
C5 GOBP	GOBP_RECEPTOR_SIGNALING_PATHWAY_VIA_STAT	35	-0.496324	-1.22904	0.168242	0.523464	1	444	tags=17%, list=8%, signal=18%
C5 GOBP	GOBP_OSTEOCLAST_DIFFERENTIATION	24	-0.533838	-1.23197	0.185114	0.523636	1	597	tags=21%, list=11%, signal=23%
C5 GOBP	GOBP_REGULATION_OF_GENE_SILENCING_BY_RNA	25	-0.525769	-1.23122	0.184959	0.523929	1	274	tags=12%, list=5%, signal=13%
C5 GOBP	GOBP_NEGATIVE_REGULATION_OF_NERVOUS_SYSTEM_DEVELOPMENT	46	-0.482843	-1.22932	0.151575	0.524401	1	675	tags=26%, list=12%, signal=29%
C2 Reactome	REACTOME_INTRA_GOLGI_TRAFFIC	31	0.619396	1.50773	0.0278373	0.524456	1	380	tags=16%, list=7%, signal=17%
C5 GOBP	GOBP_REGIONALIZATION	66	-0.452775	-1.2294	0.143954	0.525837	1	691	tags=29%, list=12%, signal=32%
C5 GOBP	GOBP_EXECUTION_PHASE_OF_APOPTOSIS	27	-0.529995	-1.22589	0.197125	0.527551	1	88	tags=11%, list=2%, signal=11%
C6 oncogenic	E2F1_UP.V1_UP	79	0.485682	1.37493	0.0387097	0.52757	0.993	914	tags=25%, list=16%, signal=30%
C5 GOBP	GOBP_ION_TRANSPORT	418	-0.362775	-1.22469	0.0162455	0.527676	1	724	tags=18%, list=13%, signal=19%
C5 GOBP	GOBP_CELL_COMMUNICATION_BY_ELECTRICAL_COUPLING_INVOLVED_IN_CARDIAC_CONDUCTION	15	-0.598541	-1.22502	0.229084	0.528429	1	1121	tags=53%, list=20%, signal=66%
C5 GOBP	GOBP_NUCLEOSIDE_DIPHOSPHATE_METABOLIC_PROCESS	75	0.49199	1.4019	0.0350109	0.529208	1	244	tags=11%, list=4%, signal=11%
C5 GOBP	GOBP_POSITIVE_REGULATION_OF_MITOCHONDRION_ORGANIZATION	34	0.566347	1.40084	0.060166	0.529514	1	404	tags=15%, list=7%, signal=16%
C5 GOBP	GOBP_POSITIVE_REGULATION_OF_PROTEIN_PHOSPHORYLATION	230	-0.379198	-1.2235	0.0589354	0.529558	1	726	tags=17%, list=13%, signal=19%
C2 KEGG	KEGG_ARRHYTHMOGENIC_RIGHT_VENTRICULAR_CARDIOMYOPATHY_ARVC	41	-0.532556	-1.33336	0.0749507	0.533379	0.998	525	tags=27%, list=9%, signal=29%
C6 oncogenic	KRAS.50_UP.V1_UP	15	0.638002	1.33564	0.117886	0.534617	0.999	611	tags=47%, list=11%, signal=52%
C5 GOBP	GOBP_REGULATION_OF_TOLL_LIKE_RECEPTOR_SIGNALING_PATHWAY	19	-0.561393	-1.22068	0.232033	0.536386	1	282	tags=11%, list=5%, signal=11%
C5 GOBP	GOBP_POSITIVE_REGULATION_OF_TRANSMEMBRANE_RECEPTOR_PROTEIN_SERINE_THREONINE_KINASE_SIGNALING_PATHWAY	41	-0.489895	-1.21964	0.184211	0.537816	1	399	tags=17%, list=7%, signal=18%
C6 oncogenic	ESC_J1_UP_LATE.V1_UP	68	0.504699	1.38637	0.0344828	0.538457	0.989	500	tags=26%, list=9%, signal=29%
C5 GOBP	GOBP_MONOVALENT_INORGANIC_CATION_HOMEOSTASIS	54	-0.458643	-1.21684	0.155769	0.539382	1	1245	tags=44%, list=22%, signal=57%
C6 oncogenic	CSR_EARLY_UP.V1_UP	67	0.47971	1.32334	0.0643154	0.539809	0.999	681	tags=24%, list=12%, signal=27%
C5 GOBP	GOBP_ACTION_POTENTIAL	48	-0.474062	-1.21836	0.16129	0.539849	1	557	tags=23%, list=10%, signal=25%
C5 GOBP	GOBP_SPINDLE_LOCALIZATION	24	-0.523085	-1.21684	0.192678	0.541019	1	613	tags=17%, list=11%, signal=19%
C5 GOBP	GOBP_REGULATION_OF_CYTOSOLIC_CALCIUM_ION_CONCENTRATION	73	-0.434481	-1.21703	0.133874	0.542118	1	834	tags=32%, list=15%, signal=37%
C5 GOBP	GOBP_SIGNAL_TRANSDUCTION_IN_ABSENCE_OF_LIGAND	21	-0.539922	-1.21526	0.212598	0.542495	1	341	tags=10%, list=6%, signal=10%
C6 oncogenic	VEGF_A_UP.V1_UP	54	0.518237	1.40138	0.0441177	0.543098	0.983	558	tags=24%, list=10%, signal=26%
C5 GOBP	GOBP_POSITIVE_REGULATION_OF_CELLULAR_AMIDE_METABOLIC_PROCESS	89	-0.421491	-1.21321	0.1171	0.543485	1	695	tags=16%, list=12%, signal=18%
C5 GOBP	GOBP_IMPORT_INTO_CELL	78	-0.43369	-1.2137	0.123791	0.543659	1	1031	tags=38%, list=18%, signal=46%
C5 GOBP	GOBP_SYNCYTIUM_FORMATION	20	-0.541691	-1.21261	0.207957	0.543752	1	1221	tags=40%, list=22%, signal=51%
C2 Reactome	REACTOME_PHASE_II_CONJUGATION_OF_COMPOUNDS	48	0.595637	1.55168	0.0102249	0.54439	0.984	485	tags=17%, list=9%, signal=18%
C5 GOBP	GOBP_PROTEIN_DNA_COMPLEX_SUBUNIT_ORGANIZATION	90	-0.423917	-1.21397	0.126706	0.544535	1	496	tags=13%, list=9%, signal=14%
C5 GOBP	GOBP_HEART_VALVE_MORPHOGENESIS	19	-0.571864	-1.21121	0.222222	0.546363	1	571	tags=42%, list=10%, signal=47%
C6 oncogenic	CTIP_DN.V1_DN	28	-0.578825	-1.34933	0.0878906	0.547036	0.999	932	tags=43%, list=17%, signal=51%
C2 KEGG	KEGG_GAP_JUNCTION	51	-0.51068	-1.34559	0.0810811	0.547173	0.998	853	tags=27%, list=15%, signal=32%
C5 GOBP	GOBP_REGULATION_OF_PRODUCTION_OF_MOLECULAR_MEDIATOR_OF_IMMUNE_RESPONSE	46	0.541362	1.39132	0.0412371	0.547251	1	430	tags=17%, list=8%, signal=19%
C6 oncogenic	HOXA9_DN.V1_DN	72	0.461633	1.30041	0.0662393	0.547308	1	675	tags=31%, list=12%, signal=34%
C5 GOBP	GOBP_GOLGI_ORGANIZATION	95	0.482857	1.39024	0.0383795	0.54749	1	1807	tags=46%, list=32%, signal=67%
C5 GOBP	GOBP_ADHERENS_JUNCTION_ORGANIZATION	33	0.557888	1.389	0.0607966	0.54821	1	344	tags=18%, list=6%, signal=19%
C6 oncogenic	KRAS.600.LUNG.BREAST_UP.V1_UP	50	0.608743	1.61853	0.01	0.548372	0.406	447	tags=36%, list=8%, signal=39%
C5 GOBP	GOBP_PROTEIN_LOCALIZATION_TO_SYNAPSE	35	-0.487567	-1.20755	0.201161	0.548915	1	617	tags=26%, list=11%, signal=29%
C5 GOBP	GOBP_ANTIGEN_PROCESSING_AND_PRESENTATION_OF_PEPTIDE_ANTIGEN	21	0.617835	1.39173	0.0873786	0.549562	1	783	tags=43%, list=14%, signal=50%
C5 GOBP	GOBP_LIPID_STORAGE	33	0.568192	1.39265	0.0679012	0.549783	1	665	tags=27%, list=12%, signal=31%
C5 GOBP	GOBP_REGULATION_OF_NUCLEAR_TRANSCRIBED_MRNA_CATABOLIC_PROCESS_DEADENYLATION_DEPENDENT_DECAY	15	0.661138	1.38048	0.0933852	0.549887	1	684	tags=27%, list=12%, signal=30%
C5 GOBP	GOBP_CELLULAR_PROCESS_INVOLVED_IN_REPRODUCTION_IN_MULTICELLULAR_ORGANISM	76	-0.434513	-1.20767	0.156015	0.550211	1	740	tags=21%, list=13%, signal=24%
C5 GOBP	GOBP_NEGATIVE_REGULATION_OF_CELL_DIFFERENTIATION	185	-0.383543	-1.20784	0.0792453	0.551364	1	345	tags=12%, list=6%, signal=12%
C5 GOBP	GOBP_RAB_PROTEIN_SIGNAL_TRANSDUCTION	15	0.681709	1.39424	0.0907217	0.551688	1	805	tags=27%, list=14%, signal=31%
C5 GOBP	GOBP_REGULATION_OF_ANATOMICAL_STRUCTURE_MORPHOGENESIS	365	-0.363503	-1.2086	0.0455408	0.552383	1	682	tags=20%, list=12%, signal=21%
C5 GOBP	GOBP_NEURON_DEATH	149	-0.394966	-1.20799	0.103825	0.552559	1	928	tags=18%, list=17%, signal=21%
C5 GOBP	GOBP_REGULATION_OF_DNA_TEMPLATED_TRANSCRIPTION_ELONGATION	33	0.545872	1.36719	0.0649351	0.55296	1	580	tags=12%, list=10%, signal=13%
C5 GOBP	GOBP_RESPONSE_TO_METAL_ION	147	0.437488	1.36259	0.0181818	0.553057	1	562	tags=22%, list=10%, signal=24%
C5 GOBP	GOBP_FEMALE_SEX_DIFFERENTIATION	35	0.554133	1.39279	0.074	0.55337	1	241	tags=20%, list=4%, signal=21%
C5 GOBP	GOBP_MRNA_METABOLIC_PROCESS	430	0.3993	1.38059	0	0.553385	1	1539	tags=38%, list=27%, signal=48%
C5 GOBP	GOBP_RESPONSE_TO_TRANSFORMING_GROWTH_FACTOR_BETA	113	-0.409178	-1.20412	0.124031	0.554397	1	520	tags=16%, list=9%, signal=17%
C5 GOBP	GOBP_RIBOSOMAL_SMALL_SUBUNIT_BIOGENESIS	39	0.537753	1.36586	0.0849257	0.554694	1	385	tags=18%, list=7%, signal=19%
C5 GOBP	GOBP_PLATELET_ACTIVATION	47	-0.472445	-1.20452	0.188716	0.554911	1	240	tags=15%, list=4%, signal=15%
C5 GOBP	GOBP_POSITIVE_REGULATION_OF_DEVELOPMENTAL_PROCESS	436	-0.35552	-1.20502	0.038961	0.554967	1	683	tags=20%, list=12%, signal=21%
C5 GOBP	GOBP_P38MAPK_CASCADE	17	0.639969	1.36015	0.108787	0.555271	1	695	tags=24%, list=12%, signal=27%
C5 GOBP	GOBP_RIBOSE_PHOSPHATE_METABOLIC_PROCESS	212	0.419402	1.36278	0.00628931	0.555726	1	712	tags=15%, list=13%, signal=17%
C5 GOBP	GOBP_MAINTENANCE_OF_BLOOD_BRAIN_BARRIER	20	0.622216	1.36737	0.0951327	0.555817	1	456	tags=30%, list=8%, signal=33%
C5 GOBP	GOBP_NEGATIVE_REGULATION_OF_NEURON_PROJECTION_DEVELOPMENT	60	-0.442277	-1.20301	0.150685	0.556042	1	1271	tags=43%, list=23%, signal=55%
C5 GOBP	GOBP_RIBONUCLEOSIDE_MONOPHOSPHATE_METABOLIC_PROCESS	42	0.522266	1.36069	0.0695825	0.556829	1	712	tags=24%, list=13%, signal=27%
C5 GOBP	GOBP_DNA_METHYLATION	18	0.627386	1.38062	0.0954357	0.557211	1	982	tags=39%, list=18%, signal=47%
C5 GOBP	GOBP_SPLICEOSOMAL_COMPLEX_ASSEMBLY	46	0.522565	1.35879	0.0635593	0.557411	1	1451	tags=48%, list=26%, signal=64%
C2 Reactome	REACTOME_INTEGRIN_SIGNALING	18	-0.528621	-1.13653	0.324803	0.557429	1	247	tags=17%, list=4%, signal=17%
C5 GOBP	GOBP_MONOSACCHARIDE_BIOSYNTHETIC_PROCESS	32	0.562249	1.3631	0.0702128	0.558105	1	571	tags=19%, list=10%, signal=21%
C5 GOBP	GOBP_POSITIVE_REGULATION_OF_INFLAMMATORY_RESPONSE	35	0.54908	1.36404	0.0829876	0.558121	1	538	tags=26%, list=10%, signal=28%
C5 GOBP	GOBP_TRANSMEMBRANE_TRANSPORT	406	-0.358791	-1.19958	0.0394973	0.55842	1	724	tags=17%, list=13%, signal=18%
C5 GOBP	GOBP_POSITIVE_REGULATION_OF_ACTIN_FILAMENT_POLYMERIZATION	27	-0.514718	-1.20162	0.233202	0.558625	1	53	tags=7%, list=1%, signal=7%
C5 GOBP	GOBP_MRNA_CIS_SPLICING_VIA_SPLICEOSOME	19	0.625084	1.36753	0.111111	0.558842	1	1254	tags=42%, list=22%, signal=54%
C5 GOBP	GOBP_PROTEIN_POLYUBIQUITINATION	80	0.482451	1.38513	0.032967	0.559071	1	719	tags=15%, list=13%, signal=17%
C5 GOBP	GOBP_POSITIVE_REGULATION_OF_CELL_ADHESION	155	-0.391411	-1.19986	0.0868726	0.559187	1	301	tags=13%, list=5%, signal=13%
C5 GOBP	GOBP_DEVELOPMENTAL_PIGMENTATION	16	0.648238	1.38103	0.0944558	0.559388	1	312	tags=25%, list=6%, signal=26%
C5 GOBP	GOBP_REGULATION_OF_RELEASE_OF_SEQUESTERED_CALCIUM_ION_INTO_CYTOSOL	30	-0.497566	-1.19866	0.207031	0.559644	1	834	tags=30%, list=15%, signal=35%
C5 GOBP	GOBP_DEVELOPMENTAL_CELL_GROWTH	99	-0.416379	-1.2007	0.145914	0.559814	1	617	tags=19%, list=11%, signal=21%
C5 GOBP	GOBP_ACETYL_COA_METABOLIC_PROCESS	22	0.604277	1.36912	0.0907173	0.560016	1	890	tags=32%, list=16%, signal=38%
C5 GOBP	GOBP_RNA_SPLICING_VIA_TRANSESTERIFICATION_REACTIONS	212	0.425756	1.3748	0.00663717	0.560234	1	1496	tags=43%, list=27%, signal=57%
C5 GOBP	GOBP_HUMORAL_IMMUNE_RESPONSE	39	-0.475909	-1.19789	0.178908	0.56027	1	66	tags=10%, list=1%, signal=10%
C5 GOBP	GOBP_CHEMOKINE_PRODUCTION	18	-0.558906	-1.20002	0.234086	0.560318	1	325	tags=22%, list=6%, signal=24%
C5 GOBP	GOBP_PEPTIDYL_LYSINE_ACETYLATION	78	0.480975	1.37573	0.0475162	0.560825	1	1023	tags=26%, list=18%, signal=31%
C5 GOBP	GOBP_NEGATIVE_REGULATION_OF_CYSTEINE_TYPE_ENDOPEPTIDASE_ACTIVITY	39	0.538929	1.3679	0.0762712	0.561022	1	366	tags=18%, list=7%, signal=19%
C5 GOBP	GOBP_PEPTIDYL_LYSINE_MODIFICATION	156	0.43117	1.34497	0.0186335	0.561332	1	654	tags=17%, list=12%, signal=18%
C5 GOBP	GOBP_MICROTUBULE_ORGANIZING_CENTER_ORGANIZATION	44	0.536626	1.38145	0.0591837	0.561712	1	1412	tags=36%, list=25%, signal=48%
C5 GOBP	GOBP_LIPID_BIOSYNTHETIC_PROCESS	251	0.415684	1.36955	0.00665188	0.562095	1	737	tags=20%, list=13%, signal=21%
C5 GOBP	GOBP_REGULATION_OF_PEPTIDYL_LYSINE_ACETYLATION	35	0.556733	1.3823	0.0641822	0.562342	1	1241	tags=34%, list=22%, signal=44%
C5 GOBP	GOBP_DENDRITE_DEVELOPMENT	123	-0.396613	-1.19663	0.120229	0.562527	1	720	tags=20%, list=13%, signal=23%
C5 GOBP	GOBP_ORGANOPHOSPHATE_ESTER_TRANSPORT	44	0.524884	1.37037	0.0574949	0.562744	1	164	tags=14%, list=3%, signal=14%
C5 GOBP	GOBP_NUCLEOSIDE_MONOPHOSPHATE_METABOLIC_PROCESS	50	0.508474	1.35549	0.0668104	0.562817	1	712	tags=22%, list=13%, signal=25%
C5 GOBP	GOBP_ENDOPLASMIC_RETICULUM_TO_CYTOSOL_TRANSPORT	16	0.62018	1.34291	0.134	0.56282	1	1303	tags=44%, list=23%, signal=57%
C5 GOBP	GOBP_MICROTUBULE_NUCLEATION	24	0.574465	1.34358	0.122449	0.563374	1	98	tags=8%, list=2%, signal=8%
C5 GOBP	GOBP_REGULATION_OF_IMMUNOGLOBULIN_PRODUCTION	24	0.595912	1.37603	0.0701403	0.563459	1	339	tags=17%, list=6%, signal=18%
C5 GOBP	GOBP_REGULATION_OF_PROTEIN_ACETYLATION	39	0.525363	1.34753	0.0831556	0.563875	1	1241	tags=31%, list=22%, signal=39%
C5 GOBP	GOBP_POSITIVE_REGULATION_OF_ACTIN_FILAMENT_BUNDLE_ASSEMBLY	34	0.550798	1.34505	0.0884211	0.564148	1	126	tags=9%, list=2%, signal=9%
C5 GOBP	GOBP_PIGMENT_GRANULE_ORGANIZATION	15	0.664329	1.34915	0.123482	0.564198	1	763	tags=33%, list=14%, signal=38%
C5 GOBP	GOBP_REGULATION_OF_DEFENSE_RESPONSE	192	0.428199	1.37088	0.00867679	0.56453	1	722	tags=20%, list=13%, signal=23%
C5 GOBP	GOBP_AORTA_DEVELOPMENT	24	0.595686	1.38267	0.0977131	0.564893	1	187	tags=17%, list=3%, signal=17%
C5 GOBP	GOBP_PROTEIN_K48_LINKED_UBIQUITINATION	31	0.558313	1.34149	0.105263	0.564927	1	481	tags=16%, list=9%, signal=18%
C5 GOBP	GOBP_PLACENTA_DEVELOPMENT	50	0.50872	1.37274	0.060166	0.565134	1	674	tags=28%, list=12%, signal=32%
H Hallmark	HALLMARK_KRAS_SIGNALING_DN	35	-0.390481	-0.968972	0.501961	0.565283	1	580	tags=20%, list=10%, signal=22%
C5 GOBP	GOBP_REGULATION_OF_RESPONSE_TO_ENDOPLASMIC_RETICULUM_STRESS	35	0.537826	1.34555	0.0895833	0.565447	1	1218	tags=31%, list=22%, signal=40%
C5 GOBP	GOBP_ARTERY_DEVELOPMENT	39	0.530206	1.34964	0.0639175	0.565709	1	187	tags=18%, list=3%, signal=18%
C5 GOBP	GOBP_PHOSPHOLIPID_TRANSPORT	34	0.551344	1.34787	0.0970297	0.565849	1	164	tags=18%, list=3%, signal=18%
C5 GOBP	GOBP_ALPHA_BETA_T_CELL_DIFFERENTIATION	17	0.628266	1.3715	0.100775	0.566074	1	648	tags=29%, list=12%, signal=33%
C5 GOBP	GOBP_POSITIVE_REGULATION_OF_ENDOCYTOSIS	55	0.506374	1.35549	0.0628803	0.566228	1	453	tags=20%, list=8%, signal=22%
C5 GOBP	GOBP_ORGANIC_ANION_TRANSPORT	82	-0.418311	-1.19058	0.159049	0.566382	1	516	tags=16%, list=9%, signal=17%
C5 GOBP	GOBP_REGULATION_OF_MICROTUBULE_DEPOLYMERIZATION	16	-0.576405	-1.19477	0.234714	0.566489	1	103	tags=6%, list=2%, signal=6%
C5 GOBP	GOBP_COLLAGEN_BIOSYNTHETIC_PROCESS	15	-0.587638	-1.18993	0.272358	0.566693	1	966	tags=60%, list=17%, signal=72%
C5 GOBP	GOBP_BONE_MORPHOGENESIS	28	-0.507585	-1.19097	0.215842	0.566744	1	520	tags=36%, list=9%, signal=39%
C5 GOBP	GOBP_MATURATION_OF_5_8S_RRNA	19	0.607138	1.35274	0.104255	0.567141	1	385	tags=21%, list=7%, signal=23%
C5 GOBP	GOBP_POSITIVE_REGULATION_OF_RESPONSE_TO_ENDOPLASMIC_RETICULUM_STRESS	15	0.650737	1.35174	0.116667	0.567576	1	1710	tags=73%, list=30%, signal=105%
C5 GOBP	GOBP_EMBRYONIC_ORGAN_DEVELOPMENT	111	-0.403716	-1.19387	0.137525	0.567599	1	495	tags=23%, list=9%, signal=25%
C6 oncogenic	MEK_UP.V1_UP	95	-0.481084	-1.3829	0.0252708	0.567918	0.996	857	tags=28%, list=15%, signal=33%
C5 GOBP	GOBP_POSITIVE_REGULATION_OF_REPRODUCTIVE_PROCESS	16	0.635093	1.35075	0.122318	0.568018	1	258	tags=31%, list=5%, signal=33%
C5 GOBP	GOBP_POSITIVE_REGULATION_OF_TYPE_I_INTERFERON_PRODUCTION	24	0.586415	1.3457	0.110874	0.568091	1	528	tags=21%, list=9%, signal=23%
C5 GOBP	GOBP_NEGATIVE_REGULATION_OF_GROWTH	82	-0.42157	-1.19101	0.145315	0.568214	1	683	tags=23%, list=12%, signal=26%
C5 GOBP	GOBP_REGULATION_OF_CHROMOSOME_SEPARATION	24	0.591802	1.35322	0.0969072	0.568608	1	643	tags=21%, list=11%, signal=23%
C5 GOBP	GOBP_REGULATION_OF_EPITHELIAL_CELL_DIFFERENTIATION	33	0.556323	1.34975	0.08	0.568619	1	411	tags=24%, list=7%, signal=26%
C5 GOBP	GOBP_REGULATION_OF_CELL_PROJECTION_ORGANIZATION	299	-0.363444	-1.19131	0.0746004	0.56889	1	807	tags=22%, list=14%, signal=24%
C5 GOBP	GOBP_CERAMIDE_BIOSYNTHETIC_PROCESS	19	-0.548985	-1.19162	0.241176	0.569506	1	151	tags=11%, list=3%, signal=11%
C5 GOBP	GOBP_REGULATION_OF_CELL_MORPHOGENESIS	147	-0.389027	-1.19227	0.121547	0.570768	1	758	tags=22%, list=14%, signal=25%
C5 GOBP	GOBP_TUMOR_NECROSIS_FACTOR_SUPERFAMILY_CYTOKINE_PRODUCTION	50	-0.459846	-1.19164	0.191939	0.571055	1	527	tags=20%, list=9%, signal=22%
C5 GOBP	GOBP_RESPONSE_TO_CALCIUM_ION	58	-0.441449	-1.18522	0.183365	0.572758	1	240	tags=12%, list=4%, signal=12%
C5 GOBP	GOBP_NEURON_PROJECTION_ARBORIZATION	15	-0.571732	-1.18555	0.280335	0.573371	1	569	tags=27%, list=10%, signal=30%
C5 GOBP	GOBP_INORGANIC_ION_IMPORT_ACROSS_PLASMA_MEMBRANE	28	-0.50501	-1.18593	0.226667	0.573684	1	1029	tags=57%, list=18%, signal=70%
C5 GOBP	GOBP_RESPONSE_TO_HYDROGEN_PEROXIDE	60	-0.445933	-1.18432	0.205128	0.573929	1	132	tags=8%, list=2%, signal=8%
C5 GOBP	GOBP_POSITIVE_REGULATION_OF_NITRIC_OXIDE_METABOLIC_PROCESS	16	-0.569893	-1.18632	0.242915	0.574236	1	137	tags=19%, list=2%, signal=19%
C5 GOBP	GOBP_SPHINGOLIPID_BIOSYNTHETIC_PROCESS	32	-0.486874	-1.18645	0.208494	0.575403	1	301	tags=16%, list=5%, signal=16%
C2 Reactome	REACTOME_POSTMITOTIC_NUCLEAR_PORE_COMPLEX_NPC_REFORMATION	25	0.634587	1.49135	0.0207039	0.576036	1	1688	tags=60%, list=30%, signal=85%
C5 GOBP	GOBP_NEGATIVE_REGULATION_OF_MULTICELLULAR_ORGANISMAL_PROCESS	297	-0.35897	-1.18265	0.0830116	0.577421	1	699	tags=22%, list=12%, signal=24%
C5 GOBP	GOBP_FOREBRAIN_NEURON_DIFFERENTIATION	17	0.623918	1.33732	0.116424	0.577491	1	532	tags=41%, list=9%, signal=45%
C5 GOBP	GOBP_DNA_METHYLATION_OR_DEMETHYLATION	24	0.579916	1.33487	0.117886	0.580469	1	982	tags=29%, list=18%, signal=35%
C5 GOBP	GOBP_SMALL_MOLECULE_BIOSYNTHETIC_PROCESS	229	0.409828	1.3316	0.0110375	0.580737	1	737	tags=20%, list=13%, signal=22%
C2 Reactome	REACTOME_CARGO_CONCENTRATION_IN_THE_ER	22	-0.509549	-1.12606	0.309886	0.580816	1	22	tags=5%, list=0%, signal=5%
C5 GOBP	GOBP_NEGATIVE_REGULATION_OF_LEUKOCYTE_PROLIFERATION	15	-0.568151	-1.18041	0.268859	0.582496	1	271	tags=20%, list=5%, signal=21%
C5 GOBP	GOBP_NEGATIVE_REGULATION_OF_ACTIN_FILAMENT_BUNDLE_ASSEMBLY	17	0.604928	1.3318	0.11609	0.583078	1	942	tags=47%, list=17%, signal=56%
C6 oncogenic	NFE2L2.V2	134	0.391904	1.20135	0.0938166	0.583095	1	816	tags=25%, list=15%, signal=29%
C5 GOBP	GOBP_HISTONE_MODIFICATION	193	0.422933	1.33499	0.0130152	0.583248	1	659	tags=17%, list=12%, signal=19%
C5 GOBP	GOBP_POSITIVE_REGULATION_OF_STRESS_FIBER_ASSEMBLY	28	0.559596	1.33238	0.11479	0.583978	1	25	tags=7%, list=0%, signal=7%
C5 GOBP	GOBP_REACTIVE_NITROGEN_SPECIES_METABOLIC_PROCESS	38	-0.473754	-1.17846	0.200397	0.585166	1	183	tags=16%, list=3%, signal=16%
C6 oncogenic	AKT_UP_MTOR_DN.V1_DN	75	-0.501322	-1.36493	0.0432331	0.585173	0.999	553	tags=27%, list=10%, signal=29%
C5 GOBP	GOBP_TRANSFORMING_GROWTH_FACTOR_BETA_PRODUCTION	17	-0.54894	-1.17897	0.255814	0.585308	1	641	tags=29%, list=11%, signal=33%
C5 GOBP	GOBP_REGULATION_OF_NEURAL_PRECURSOR_CELL_PROLIFERATION	28	0.545306	1.33277	0.118162	0.585514	1	368	tags=14%, list=7%, signal=15%
C5 GOBP	GOBP_PHOSPHOLIPID_BIOSYNTHETIC_PROCESS	103	0.447172	1.3286	0.0379747	0.586235	1	913	tags=22%, list=16%, signal=26%
C5 GOBP	GOBP_SMAD_PROTEIN_SIGNAL_TRANSDUCTION	27	-0.511791	-1.17652	0.240557	0.586336	1	966	tags=33%, list=17%, signal=40%
C5 GOBP	GOBP_CHROMOSOME_SEPARATION	30	0.550414	1.32928	0.0970464	0.58637	1	643	tags=27%, list=11%, signal=30%
C5 GOBP	GOBP_SKELETAL_MUSCLE_ORGAN_DEVELOPMENT	64	-0.43359	-1.1773	0.196262	0.58707	1	1158	tags=36%, list=21%, signal=45%
C5 GOBP	GOBP_POSITIVE_REGULATION_OF_PEPTIDYL_SERINE_PHOSPHORYLATION	40	-0.474714	-1.17659	0.211382	0.587706	1	274	tags=15%, list=5%, signal=16%
C5 GOBP	GOBP_REGULATION_OF_DNA_BINDING	43	0.516472	1.32645	0.0787879	0.588492	1	690	tags=23%, list=12%, signal=26%
C5 GOBP	GOBP_INTRINSIC_APOPTOTIC_SIGNALING_PATHWAY_IN_RESPONSE_TO_DNA_DAMAGE_BY_P53_CLASS_MEDIATOR	15	-0.565887	-1.17516	0.268877	0.588799	1	541	tags=27%, list=10%, signal=29%
C6 oncogenic	ATF2_UP.V1_DN	61	-0.493972	-1.35082	0.0591716	0.59055	0.999	659	tags=30%, list=12%, signal=33%
C5 GOBP	GOBP_NUCLEOBASE_BIOSYNTHETIC_PROCESS	18	0.602138	1.3267	0.131004	0.590611	1	629	tags=22%, list=11%, signal=25%
C5 GOBP	GOBP_PERIPHERAL_NERVOUS_SYSTEM_DEVELOPMENT	32	-0.489614	-1.17399	0.237911	0.590755	1	736	tags=34%, list=13%, signal=39%
C2 Reactome	REACTOME_SIGNALING_BY_NUCLEAR_RECEPTORS	142	-0.370003	-1.11661	0.218182	0.592376	1	329	tags=8%, list=6%, signal=9%
C2 Reactome	REACTOME_NUCLEAR_PORE_COMPLEX_NPC_DISASSEMBLY	30	-0.464058	-1.11991	0.296146	0.592491	1	104	tags=7%, list=2%, signal=7%
C5 GOBP	GOBP_ACTIVATION_OF_PROTEIN_KINASE_ACTIVITY	40	-0.481176	-1.1727	0.251029	0.59297	1	271	tags=13%, list=5%, signal=13%
C5 GOBP	GOBP_ORGANOPHOSPHATE_BIOSYNTHETIC_PROCESS	247	0.407937	1.32295	0.00448431	0.593024	1	916	tags=21%, list=16%, signal=24%
C5 GOBP	GOBP_NEGATIVE_REGULATION_OF_MUSCLE_CELL_DIFFERENTIATION	23	-0.522556	-1.17103	0.24031	0.59321	1	178	tags=13%, list=3%, signal=13%
C5 GOBP	GOBP_FOREBRAIN_GENERATION_OF_NEURONS	19	0.607041	1.32204	0.122093	0.593262	1	532	tags=37%, list=9%, signal=41%
C5 GOBP	GOBP_EXPORT_FROM_CELL	303	-0.358276	-1.17151	0.0691589	0.593407	1	967	tags=25%, list=17%, signal=29%
C5 GOBP	GOBP_CELL_CELL_ADHESION	320	-0.353737	-1.16914	0.0779221	0.594362	1	823	tags=29%, list=15%, signal=32%
C5 GOBP	GOBP_SKELETAL_SYSTEM_DEVELOPMENT	148	-0.383521	-1.17154	0.140541	0.594893	1	672	tags=25%, list=12%, signal=28%
C5 GOBP	GOBP_REGENERATION	73	-0.419587	-1.1694	0.208413	0.595157	1	790	tags=30%, list=14%, signal=35%
C5 GOBP	GOBP_SOMATIC_DIVERSIFICATION_OF_IMMUNOGLOBULINS	22	0.581344	1.32315	0.133056	0.595357	1	1147	tags=45%, list=20%, signal=57%
C2 Reactome	REACTOME_ION_TRANSPORT_BY_P_TYPE_ATPASES	26	-0.479248	-1.117	0.325626	0.595682	1	941	tags=46%, list=17%, signal=55%
C5 GOBP	GOBP_CENTRAL_NERVOUS_SYSTEM_DEVELOPMENT	394	-0.345602	-1.16966	0.0501859	0.595902	1	782	tags=23%, list=14%, signal=25%
C5 GOBP	GOBP_SENSORY_PERCEPTION_OF_MECHANICAL_STIMULUS	41	0.522899	1.32368	0.0986193	0.596313	1	557	tags=22%, list=10%, signal=24%
C5 GOBP	GOBP_RESPONSE_TO_INORGANIC_SUBSTANCE	231	0.404854	1.31873	0.0162602	0.596644	1	570	tags=19%, list=10%, signal=20%
C5 GOBP	GOBP_MUSCLE_CELL_DEVELOPMENT	82	-0.408451	-1.16432	0.184261	0.597225	1	1155	tags=35%, list=21%, signal=44%
C5 GOBP	GOBP_SOMATIC_DIVERSIFICATION_OF_IMMUNE_RECEPTORS	27	0.550164	1.30783	0.134328	0.59767	1	1147	tags=41%, list=20%, signal=51%
C5 GOBP	GOBP_MACROMOLECULE_DEACYLATION	56	0.487965	1.31996	0.0850622	0.597762	1	659	tags=18%, list=12%, signal=20%
C5 GOBP	GOBP_INFLAMMATORY_RESPONSE	187	0.409665	1.3084	0.0262626	0.598287	1	412	tags=16%, list=7%, signal=17%
C5 GOBP	GOBP_PEPTIDYL_THREONINE_MODIFICATION	55	-0.439743	-1.16438	0.183953	0.598575	1	216	tags=7%, list=4%, signal=7%
C5 GOBP	GOBP_CATION_TRANSMEMBRANE_TRANSPORT	253	-0.358045	-1.1668	0.0945946	0.598686	1	1110	tags=28%, list=20%, signal=33%
C5 GOBP	GOBP_POSITIVE_REGULATION_OF_LEUKOCYTE_CHEMOTAXIS	30	-0.490748	-1.1648	0.260618	0.598791	1	216	tags=13%, list=4%, signal=14%
C5 GOBP	GOBP_GLYCEROPHOSPHOLIPID_METABOLIC_PROCESS	113	0.445744	1.31895	0.0368764	0.598812	1	468	tags=12%, list=8%, signal=12%
C5 GOBP	GOBP_IMMUNE_EFFECTOR_PROCESS	158	0.424907	1.31651	0.0317125	0.599119	1	459	tags=15%, list=8%, signal=15%
C6 oncogenic	RPS14_DN.V1_DN	66	0.433321	1.20322	0.152577	0.599431	1	494	tags=14%, list=9%, signal=15%
C5 GOBP	GOBP_CYTOSOLIC_CALCIUM_ION_TRANSPORT	59	-0.431437	-1.16506	0.196881	0.599538	1	834	tags=27%, list=15%, signal=32%
C5 GOBP	GOBP_CALCIUM_ION_TRANSPORT_INTO_CYTOSOL	50	-0.444925	-1.16681	0.22824	0.600194	1	834	tags=30%, list=15%, signal=35%
C5 GOBP	GOBP_REGULATION_OF_INFLAMMATORY_RESPONSE	95	0.458359	1.31693	0.0493562	0.600401	1	412	tags=18%, list=7%, signal=19%
C5 GOBP	GOBP_GLYCOSYL_COMPOUND_METABOLIC_PROCESS	48	0.503014	1.30859	0.102941	0.600444	1	477	tags=21%, list=9%, signal=23%
C5 GOBP	GOBP_REGULATION_OF_ION_TRANSMEMBRANE_TRANSPORT	137	-0.383884	-1.16523	0.140449	0.600479	1	1056	tags=30%, list=19%, signal=36%
C5 GOBP	GOBP_CHROMATIN_ASSEMBLY_OR_DISASSEMBLY	95	-0.399716	-1.16569	0.215238	0.600662	1	496	tags=14%, list=9%, signal=15%
C5 GOBP	GOBP_NEGATIVE_REGULATION_OF_HYDROLASE_ACTIVITY	144	0.428209	1.31226	0.0331263	0.600813	1	722	tags=25%, list=13%, signal=28%
C5 GOBP	GOBP_REGULATION_OF_ANIMAL_ORGAN_MORPHOGENESIS	31	-0.489339	-1.16251	0.254753	0.601042	1	986	tags=45%, list=18%, signal=54%
C5 GOBP	GOBP_PROTEIN_ACYLATION	98	0.445869	1.30993	0.0526316	0.601141	1	1023	tags=23%, list=18%, signal=28%
C5 GOBP	GOBP_PROTEIN_DNA_COMPLEX_DISASSEMBLY	15	0.618005	1.3091	0.171717	0.60135	1	838	tags=33%, list=15%, signal=39%
C5 GOBP	GOBP_COTRANSLATIONAL_PROTEIN_TARGETING_TO_MEMBRANE	16	0.615757	1.31279	0.145194	0.601572	1	1607	tags=56%, list=29%, signal=79%
C5 GOBP	GOBP_INFLAMMATORY_RESPONSE_TO_ANTIGENIC_STIMULUS	21	0.580781	1.3134	0.133192	0.602062	1	513	tags=24%, list=9%, signal=26%
C5 GOBP	GOBP_TAXIS	206	-0.367376	-1.15915	0.143403	0.602182	1	919	tags=31%, list=16%, signal=35%
C5 GOBP	GOBP_PROTEOGLYCAN_METABOLIC_PROCESS	28	-0.498885	-1.16089	0.254113	0.602966	1	939	tags=43%, list=17%, signal=51%
C5 GOBP	GOBP_ANATOMICAL_STRUCTURE_FORMATION_INVOLVED_IN_MORPHOGENESIS	416	-0.344753	-1.15939	0.0615942	0.603008	1	727	tags=22%, list=13%, signal=23%
C5 GOBP	GOBP_PEPTIDYL_TYROSINE_DEPHOSPHORYLATION	29	-0.49941	-1.15827	0.263566	0.603298	1	378	tags=17%, list=7%, signal=18%
C5 GOBP	GOBP_REGULATION_OF_LEUKOCYTE_MEDIATED_IMMUNITY	52	0.499859	1.3101	0.087156	0.603397	1	430	tags=15%, list=8%, signal=17%
C5 GOBP	GOBP_MITOCHONDRIAL_OUTER_MEMBRANE_PERMEABILIZATION	17	0.6229	1.31085	0.154158	0.603505	1	999	tags=35%, list=18%, signal=43%
C5 GOBP	GOBP_PRODUCTION_OF_MOLECULAR_MEDIATOR_INVOLVED_IN_INFLAMMATORY_RESPONSE	27	-0.507871	-1.1611	0.232604	0.60387	1	1289	tags=41%, list=23%, signal=53%
C5 GOBP	GOBP_ORGANIC_ACID_TRANSMEMBRANE_TRANSPORT	44	-0.462131	-1.15948	0.245614	0.604245	1	441	tags=11%, list=8%, signal=12%
C5 GOBP	GOBP_CHROMATIN_DISASSEMBLY	16	0.631356	1.31342	0.131579	0.604918	1	838	tags=31%, list=15%, signal=37%
C5 GOBP	GOBP_GLUTAMATE_RECEPTOR_SIGNALING_PATHWAY	17	-0.552081	-1.1596	0.270992	0.605389	1	720	tags=29%, list=13%, signal=34%
C2 Reactome	REACTOME_MITOCHONDRIAL_FATTY_ACID_BETA_OXIDATION	23	-0.486785	-1.10998	0.322457	0.60574	1	464	tags=13%, list=8%, signal=14%
C5 GOBP	GOBP_POSITIVE_REGULATION_OF_DEFENSE_RESPONSE	80	0.45546	1.31374	0.0561331	0.606687	1	754	tags=23%, list=13%, signal=26%
C5 GOBP	GOBP_NEGATIVE_REGULATION_OF_MRNA_PROCESSING	26	0.551622	1.30471	0.130081	0.606969	1	1690	tags=50%, list=30%, signal=71%
C5 GOBP	GOBP_CATION_TRANSPORT	334	-0.346215	-1.15648	0.0751445	0.6071	1	724	tags=18%, list=13%, signal=19%
C5 GOBP	GOBP_PROTEIN_EXIT_FROM_ENDOPLASMIC_RETICULUM	29	0.53795	1.30154	0.143737	0.607267	1	1737	tags=55%, list=31%, signal=79%
C2 Reactome	REACTOME_MET_ACTIVATES_PTK2_SIGNALING	21	-0.492797	-1.10763	0.31619	0.607487	1	562	tags=43%, list=10%, signal=47%
C5 GOBP	GOBP_POSITIVE_REGULATION_OF_ENDOTHELIAL_CELL_PROLIFERATION	35	-0.480206	-1.15551	0.25102	0.608578	1	216	tags=14%, list=4%, signal=15%
C5 GOBP	GOBP_PURINE_NUCLEOSIDE_MONOPHOSPHATE_BIOSYNTHETIC_PROCESS	20	0.58041	1.30187	0.13617	0.609009	1	916	tags=30%, list=16%, signal=36%
C5 GOBP	GOBP_MYOBLAST_FUSION	16	-0.556639	-1.1534	0.288201	0.609092	1	1221	tags=44%, list=22%, signal=56%
C5 GOBP	GOBP_RENAL_SYSTEM_PROCESS	33	0.53383	1.29953	0.106029	0.609451	1	298	tags=18%, list=5%, signal=19%
C5 GOBP	GOBP_MORPHOGENESIS_OF_AN_EPITHELIAL_SHEET	30	-0.483084	-1.15375	0.294118	0.609458	1	512	tags=23%, list=9%, signal=26%
C2 Reactome	REACTOME_DNA_REPAIR	132	-0.367787	-1.10519	0.225865	0.609636	1	215	tags=5%, list=4%, signal=5%
C5 GOBP	GOBP_REGULATION_OF_INTRACELLULAR_ESTROGEN_RECEPTOR_SIGNALING_PATHWAY	22	-0.511849	-1.15402	0.265683	0.610087	1	391	tags=9%, list=7%, signal=10%
C5 GOBP	GOBP_NUCLEOSIDE_PHOSPHATE_BIOSYNTHETIC_PROCESS	128	0.42454	1.30002	0.0336323	0.610258	1	1043	tags=23%, list=19%, signal=28%
C5 GOBP	GOBP_REGULATION_OF_T_CELL_MIGRATION	19	-0.526801	-1.15437	0.28	0.610519	1	577	tags=26%, list=10%, signal=29%
C5 GOBP	GOBP_CELLULAR_RESPONSE_TO_UV	37	0.51989	1.30274	0.116183	0.611435	1	518	tags=19%, list=9%, signal=21%
C5 GOBP	GOBP_PROTEIN_ACETYLATION	88	0.450727	1.3019	0.0553191	0.611693	1	1023	tags=24%, list=18%, signal=29%
C5 GOBP	GOBP_DEVELOPMENTAL_GROWTH_INVOLVED_IN_MORPHOGENESIS	97	-0.400048	-1.1518	0.188755	0.612514	1	724	tags=23%, list=13%, signal=26%
C5 GOBP	GOBP_POSITIVE_REGULATION_OF_GLIOGENESIS	23	0.576077	1.29774	0.159483	0.613533	1	289	tags=13%, list=5%, signal=14%
C5 GOBP	GOBP_FOREBRAIN_CELL_MIGRATION	27	-0.492524	-1.14939	0.270541	0.613888	1	564	tags=22%, list=10%, signal=25%
C5 GOBP	GOBP_ENSHEATHMENT_OF_NEURONS	60	-0.425523	-1.1508	0.201161	0.614054	1	836	tags=32%, list=15%, signal=37%
C5 GOBP	GOBP_LAMELLIPODIUM_ASSEMBLY	37	-0.461494	-1.15014	0.232824	0.614548	1	333	tags=8%, list=6%, signal=9%
C5 GOBP	GOBP_LABYRINTHINE_LAYER_DEVELOPMENT	15	0.618135	1.2925	0.140756	0.614618	1	91	tags=13%, list=2%, signal=14%
C5 GOBP	GOBP_CALCIUM_ION_TRANSMEMBRANE_TRANSPORT	100	-0.398212	-1.14953	0.225434	0.614953	1	307	tags=12%, list=5%, signal=12%
C5 GOBP	GOBP_REGULATION_OF_RECEPTOR_MEDIATED_ENDOCYTOSIS	59	0.476057	1.29448	0.0859375	0.615065	1	430	tags=17%, list=8%, signal=18%
C5 GOBP	GOBP_PROTEIN_REFOLDING	18	0.604074	1.29278	0.170923	0.616162	1	1256	tags=44%, list=22%, signal=57%
C6 oncogenic	JNK_DN.V1_DN	48	0.462572	1.22837	0.153846	0.616995	1	511	tags=27%, list=9%, signal=30%
C5 GOBP	GOBP_IMMUNOGLOBULIN_PRODUCTION_INVOLVED_IN_IMMUNOGLOBULIN_MEDIATED_IMMUNE_RESPONSE	15	0.613556	1.29104	0.170526	0.617236	1	654	tags=33%, list=12%, signal=38%
C5 GOBP	GOBP_ORGANOPHOSPHATE_METABOLIC_PROCESS	421	0.377626	1.29461	0.00639659	0.617315	1	485	tags=11%, list=9%, signal=11%
C5 GOBP	GOBP_REGULATION_OF_MICROTUBULE_POLYMERIZATION_OR_DEPOLYMERIZATION	50	0.486309	1.2932	0.10338	0.617343	1	180	tags=8%, list=3%, signal=8%
C5 GOBP	GOBP_RIBONUCLEOSIDE_DIPHOSPHATE_METABOLIC_PROCESS	67	0.466794	1.2951	0.0948276	0.618147	1	204	tags=9%, list=4%, signal=9%
C5 GOBP	GOBP_CYTOKINE_PRODUCTION_INVOLVED_IN_IMMUNE_RESPONSE	25	0.55958	1.28991	0.147239	0.618684	1	430	tags=20%, list=8%, signal=22%
C5 GOBP	GOBP_EXPLORATION_BEHAVIOR	15	-0.543331	-1.14572	0.307843	0.618996	1	1657	tags=67%, list=30%, signal=94%
C5 GOBP	GOBP_REGULATION_OF_CELL_ADHESION	268	-0.351664	-1.13879	0.150558	0.619593	1	790	tags=22%, list=14%, signal=24%
C5 GOBP	GOBP_DENDRITE_MORPHOGENESIS	77	-0.406166	-1.1383	0.251485	0.619651	1	720	tags=23%, list=13%, signal=26%
C5 GOBP	GOBP_RESPONSE_TO_ARSENIC_CONTAINING_SUBSTANCE	15	-0.554338	-1.143	0.324853	0.619732	1	346	tags=13%, list=6%, signal=14%
C5 GOBP	GOBP_COLLAGEN_METABOLIC_PROCESS	35	-0.460464	-1.14342	0.276892	0.619939	1	568	tags=31%, list=10%, signal=35%
C5 GOBP	GOBP_DNA_GEOMETRIC_CHANGE	45	0.493149	1.2953	0.0912951	0.620113	1	914	tags=18%, list=16%, signal=21%
C5 GOBP	GOBP_ORGANELLE_MEMBRANE_FUSION	62	-0.421376	-1.14584	0.228846	0.620115	1	1416	tags=35%, list=25%, signal=47%
C5 GOBP	GOBP_COGNITION	119	-0.383028	-1.14478	0.1787	0.620416	1	831	tags=29%, list=15%, signal=34%
C6 oncogenic	RELA_DN.V1_UP	32	0.525131	1.27077	0.152577	0.620521	1	362	tags=19%, list=6%, signal=20%
C5 GOBP	GOBP_REGULATION_OF_PROTEIN_TYROSINE_KINASE_ACTIVITY	34	-0.468349	-1.13895	0.265896	0.620545	1	1296	tags=41%, list=23%, signal=53%
C5 GOBP	GOBP_FORMATION_OF_PRIMARY_GERM_LAYER	49	-0.445698	-1.14365	0.251407	0.620778	1	525	tags=27%, list=9%, signal=29%
C5 GOBP	GOBP_APOPTOTIC_CELL_CLEARANCE	19	-0.526	-1.14657	0.281955	0.620869	1	141	tags=16%, list=3%, signal=16%
C5 GOBP	GOBP_IMPORT_ACROSS_PLASMA_MEMBRANE	55	-0.428957	-1.146	0.237736	0.621104	1	1029	tags=42%, list=18%, signal=51%
C5 GOBP	GOBP_FIBROBLAST_PROLIFERATION	31	-0.484119	-1.13905	0.268571	0.621746	1	597	tags=23%, list=11%, signal=25%
C5 GOBP	GOBP_NEGATIVE_REGULATION_OF_DEVELOPMENTAL_PROCESS	259	-0.354934	-1.14378	0.135593	0.621847	1	683	tags=20%, list=12%, signal=21%
C5 GOBP	GOBP_REGULATION_OF_DENDRITE_DEVELOPMENT	47	-0.444878	-1.14013	0.227459	0.622725	1	674	tags=19%, list=12%, signal=22%
C5 GOBP	GOBP_REGULATION_OF_LONG_TERM_SYNAPTIC_POTENTIATION	22	-0.51909	-1.13909	0.2846	0.623085	1	954	tags=50%, list=17%, signal=60%
C5 GOBP	GOBP_CELLULAR_COMPONENT_ASSEMBLY_INVOLVED_IN_MORPHOGENESIS	59	-0.421004	-1.14045	0.218	0.623287	1	853	tags=25%, list=15%, signal=30%
C2 Reactome	REACTOME_RHO_GTPASE_EFFECTORS	185	-0.346129	-1.09847	0.244444	0.623374	1	6	tags=2%, list=0%, signal=2%
C6 oncogenic	TBK1.DN.48HRS_UP	33	0.476309	1.20324	0.178197	0.623409	1	1408	tags=36%, list=25%, signal=48%
C5 GOBP	GOBP_NEGATIVE_REGULATION_OF_NUCLEOBASE_CONTAINING_COMPOUND_METABOLIC_PROCESS	434	0.374234	1.28507	0.0105932	0.623764	1	695	tags=17%, list=12%, signal=17%
C6 oncogenic	CSR_LATE_UP.V1_DN	60	0.442956	1.21094	0.145299	0.623994	1	602	tags=33%, list=11%, signal=37%
C5 GOBP	GOBP_REGULATION_OF_CYTOPLASMIC_TRANSLATION	21	-0.50263	-1.13924	0.291829	0.624046	1	24	tags=5%, list=0%, signal=5%
C5 GOBP	GOBP_LIPOSACCHARIDE_METABOLIC_PROCESS	27	-0.490632	-1.14117	0.272727	0.624065	1	151	tags=7%, list=3%, signal=8%
C5 GOBP	GOBP_NUCLEAR_TRANSCRIBED_MRNA_CATABOLIC_PROCESS_DEADENYLATION_DEPENDENT_DECAY	33	0.517788	1.28571	0.134199	0.624105	1	684	tags=27%, list=12%, signal=31%
C5 GOBP	GOBP_LEARNING	65	-0.419544	-1.14065	0.247148	0.624137	1	804	tags=35%, list=14%, signal=41%
C5 GOBP	GOBP_METAL_ION_EXPORT	20	-0.519551	-1.13298	0.301848	0.624886	1	1052	tags=50%, list=19%, signal=61%
C5 GOBP	GOBP_MAMMARY_GLAND_DEVELOPMENT	46	-0.427078	-1.13341	0.251908	0.62508	1	627	tags=17%, list=11%, signal=19%
C5 GOBP	GOBP_GENE_SILENCING_BY_RNA	55	-0.42211	-1.13235	0.246154	0.625317	1	274	tags=7%, list=5%, signal=8%
C5 GOBP	GOBP_RAC_PROTEIN_SIGNAL_TRANSDUCTION	28	-0.487356	-1.13373	0.292969	0.625452	1	891	tags=21%, list=16%, signal=25%
C5 GOBP	GOBP_REGULATION_OF_REGULATED_SECRETORY_PATHWAY	46	-0.443369	-1.13381	0.260618	0.626673	1	588	tags=17%, list=10%, signal=19%
C5 GOBP	GOBP_NUCLEAR_TRANSCRIBED_MRNA_CATABOLIC_PROCESS_EXONUCLEOLYTIC	15	0.60817	1.28574	0.158915	0.626688	1	342	tags=13%, list=6%, signal=14%
C5 GOBP	GOBP_POSITIVE_REGULATION_OF_LAMELLIPODIUM_ORGANIZATION	24	0.558573	1.28701	0.154902	0.62726	1	1689	tags=58%, list=30%, signal=83%
C5 GOBP	GOBP_HOMOPHILIC_CELL_ADHESION_VIA_PLASMA_MEMBRANE_ADHESION_MOLECULES	50	-0.43111	-1.13538	0.25	0.627492	1	671	tags=46%, list=12%, signal=52%
C5 GOBP	GOBP_MYOTUBE_DIFFERENTIATION	44	-0.444564	-1.1349	0.273256	0.627578	1	870	tags=32%, list=16%, signal=37%
C5 GOBP	GOBP_NEURON_APOPTOTIC_PROCESS	97	-0.385266	-1.13396	0.204842	0.627655	1	1161	tags=23%, list=21%, signal=28%
C5 GOBP	GOBP_CYTOPLASMIC_PATTERN_RECOGNITION_RECEPTOR_SIGNALING_PATHWAY	28	0.538029	1.28616	0.125773	0.62779	1	948	tags=25%, list=17%, signal=30%
C5 GOBP	GOBP_REGULATION_OF_CALCIUM_ION_TRANSPORT_INTO_CYTOSOL	36	-0.456471	-1.13426	0.263672	0.628147	1	834	tags=31%, list=15%, signal=36%
C2 Reactome	REACTOME_NEGATIVE_REGULATION_OF_NOTCH4_SIGNALING	47	0.495887	1.32166	0.0778947	0.628149	1	2295	tags=79%, list=41%, signal=132%
C6 oncogenic	CRX_DN.V1_UP	30	0.495443	1.18146	0.223553	0.628261	1	550	tags=30%, list=10%, signal=33%
C5 GOBP	GOBP_NEGATIVE_REGULATION_OF_STRESS_ACTIVATED_PROTEIN_KINASE_SIGNALING_CASCADE	18	-0.528817	-1.13089	0.311765	0.628294	1	199	tags=11%, list=4%, signal=11%
C5 GOBP	GOBP_CARDIAC_CONDUCTION	41	-0.445689	-1.13037	0.247917	0.628441	1	1121	tags=51%, list=20%, signal=64%
C5 GOBP	GOBP_XENOBIOTIC_METABOLIC_PROCESS	31	0.537227	1.28011	0.148454	0.629135	1	147	tags=13%, list=3%, signal=13%
C6 oncogenic	MTOR_UP.V1_DN	67	-0.536549	-1.50252	0.00813008	0.629526	0.862	1115	tags=52%, list=20%, signal=64%
C6 oncogenic	MTOR_UP.N4.V1_DN	45	0.467851	1.21706	0.163599	0.630064	1	612	tags=24%, list=11%, signal=27%
C5 GOBP	GOBP_NEGATIVE_REGULATION_OF_IMMUNE_RESPONSE	51	0.494131	1.28026	0.104508	0.631251	1	578	tags=20%, list=10%, signal=22%
C5 GOBP	GOBP_CELLULAR_RESPONSE_TO_CAMP	22	0.560716	1.2673	0.162602	0.631504	1	349	tags=27%, list=6%, signal=29%
C5 GOBP	GOBP_VESICLE_CARGO_LOADING	15	0.594105	1.26655	0.164683	0.631943	1	1910	tags=67%, list=34%, signal=101%
C5 GOBP	GOBP_REGULATION_OF_CARTILAGE_DEVELOPMENT	17	-0.525276	-1.12825	0.335893	0.632	1	345	tags=29%, list=6%, signal=31%
C5 GOBP	GOBP_REGULATION_OF_PHOSPHATIDYLINOSITOL_3_KINASE_ACTIVITY	15	-0.542828	-1.12587	0.32998	0.632075	1	126	tags=13%, list=2%, signal=14%
C5 GOBP	GOBP_REGULATION_OF_GLIOGENESIS	31	0.529929	1.28207	0.136986	0.632123	1	289	tags=10%, list=5%, signal=10%
C5 GOBP	GOBP_REGULATION_OF_STRESS_ACTIVATED_PROTEIN_KINASE_SIGNALING_CASCADE	68	-0.411979	-1.12861	0.247082	0.632325	1	274	tags=10%, list=5%, signal=11%
C5 GOBP	GOBP_MRNA_SPLICE_SITE_SELECTION	24	0.560725	1.26573	0.167653	0.632518	1	1451	tags=54%, list=26%, signal=73%
C5 GOBP	GOBP_PYRIMIDINE_NUCLEOTIDE_METABOLIC_PROCESS	25	0.53858	1.28047	0.134387	0.633055	1	1343	tags=44%, list=24%, signal=58%
C5 GOBP	GOBP_MEIOTIC_CELL_CYCLE	57	0.46162	1.26186	0.116667	0.633104	1	610	tags=23%, list=11%, signal=25%
C5 GOBP	GOBP_MEMBRANE_REPOLARIZATION	16	-0.537078	-1.12599	0.330827	0.633123	1	1109	tags=50%, list=20%, signal=62%
C5 GOBP	GOBP_FATTY_ACID_BIOSYNTHETIC_PROCESS	57	0.476188	1.27757	0.104034	0.633193	1	708	tags=19%, list=13%, signal=22%
C5 GOBP	GOBP_GLUTATHIONE_METABOLIC_PROCESS	36	0.500809	1.26744	0.143763	0.633345	1	816	tags=25%, list=15%, signal=29%
C6 oncogenic	SRC_UP.V1_UP	36	-0.56108	-1.38387	0.056926	0.633618	0.996	474	tags=33%, list=8%, signal=36%
C5 GOBP	GOBP_CELL_DEATH_IN_RESPONSE_TO_OXIDATIVE_STRESS	46	-0.433484	-1.12246	0.260437	0.633765	1	97	tags=4%, list=2%, signal=4%
C5 GOBP	GOBP_REGULATION_OF_COAGULATION	32	-0.475861	-1.1261	0.280079	0.63421	1	240	tags=19%, list=4%, signal=19%
C5 GOBP	GOBP_POSITIVE_REGULATION_OF_CHROMOSOME_ORGANIZATION	42	0.486212	1.28082	0.0959184	0.63428	1	830	tags=17%, list=15%, signal=19%
C5 GOBP	GOBP_REGULATION_OF_CHEMOTAXIS	71	-0.401094	-1.12647	0.244231	0.634446	1	740	tags=28%, list=13%, signal=32%
C5 GOBP	GOBP_REGULATION_OF_MONOOXYGENASE_ACTIVITY	18	-0.523205	-1.1227	0.351923	0.634453	1	522	tags=17%, list=9%, signal=18%
C5 GOBP	GOBP_MORPHOGENESIS_OF_EMBRYONIC_EPITHELIUM	46	-0.438887	-1.12081	0.27704	0.634588	1	705	tags=26%, list=13%, signal=30%
C5 GOBP	GOBP_HOMOTYPIC_CELL_CELL_ADHESION	47	-0.438147	-1.12311	0.278626	0.634607	1	301	tags=15%, list=5%, signal=16%
C5 GOBP	GOBP_NEGATIVE_REGULATION_OF_NUCLEAR_DIVISION	15	0.612471	1.2645	0.158763	0.634902	1	432	tags=20%, list=8%, signal=22%
C5 GOBP	GOBP_TRANSCRIPTION_INITIATION_FROM_RNA_POLYMERASE_II_PROMOTER	27	0.534783	1.26766	0.151515	0.635	1	704	tags=30%, list=13%, signal=34%
C5 GOBP	GOBP_HEART_VALVE_DEVELOPMENT	23	-0.495081	-1.12158	0.336502	0.635011	1	399	tags=30%, list=7%, signal=33%
C5 GOBP	GOBP_POSITIVE_REGULATION_OF_MULTICELLULAR_ORGANISMAL_PROCESS	449	-0.330275	-1.12672	0.111311	0.635117	1	804	tags=21%, list=14%, signal=22%
C5 GOBP	GOBP_POSITIVE_REGULATION_OF_HISTONE_METHYLATION	23	0.54837	1.26194	0.168699	0.635154	1	654	tags=22%, list=12%, signal=25%
C5 GOBP	GOBP_CALCIUM_MEDIATED_SIGNALING	64	-0.410693	-1.12338	0.264925	0.635162	1	699	tags=25%, list=12%, signal=28%
C5 GOBP	GOBP_NEGATIVE_CHEMOTAXIS	18	-0.515596	-1.12106	0.317308	0.635205	1	462	tags=39%, list=8%, signal=42%
C5 GOBP	GOBP_PHOSPHOLIPID_METABOLIC_PROCESS	150	0.410172	1.27765	0.039666	0.635474	1	468	tags=12%, list=8%, signal=13%
C5 GOBP	GOBP_SEMAPHORIN_PLEXIN_SIGNALING_PATHWAY	18	-0.518096	-1.11507	0.332661	0.635657	1	1169	tags=61%, list=21%, signal=77%
C5 GOBP	GOBP_PROTEIN_LOCALIZATION_TO_POSTSYNAPSE	17	-0.520752	-1.11365	0.338235	0.635831	1	768	tags=24%, list=14%, signal=27%
C5 GOBP	GOBP_MEMBRANE_LIPID_BIOSYNTHETIC_PROCESS	41	-0.44136	-1.11544	0.31794	0.635876	1	301	tags=12%, list=5%, signal=13%
C5 GOBP	GOBP_REGULATION_OF_ACTIN_FILAMENT_BUNDLE_ASSEMBLY	57	0.472692	1.27078	0.10251	0.635917	1	942	tags=28%, list=17%, signal=33%
C5 GOBP	GOBP_TOLL_LIKE_RECEPTOR_SIGNALING_PATHWAY	31	-0.475948	-1.11714	0.286792	0.636156	1	314	tags=10%, list=6%, signal=10%
C5 GOBP	GOBP_TIGHT_JUNCTION_ORGANIZATION	26	0.535642	1.2623	0.155319	0.636223	1	722	tags=27%, list=13%, signal=31%
C5 GOBP	GOBP_EPITHELIAL_CELL_APOPTOTIC_PROCESS	42	-0.434293	-1.1144	0.290807	0.636234	1	284	tags=19%, list=5%, signal=20%
C2 Reactome	REACTOME_REGULATION_OF_TP53_ACTIVITY_THROUGH_ACETYLATION	23	0.587043	1.32243	0.119374	0.636333	1	1153	tags=48%, list=21%, signal=60%
C5 GOBP	GOBP_REGULATION_OF_INTRACELLULAR_PROTEIN_TRANSPORT	111	0.429011	1.2693	0.0658683	0.636366	1	628	tags=14%, list=11%, signal=16%
C5 GOBP	GOBP_REGULATION_OF_TUMOR_NECROSIS_FACTOR_MEDIATED_SIGNALING_PATHWAY	18	-0.528437	-1.12341	0.318008	0.636472	1	141	tags=17%, list=3%, signal=17%
C6 oncogenic	LEF1_UP.V1_DN	60	0.427007	1.16605	0.216102	0.636755	1	322	tags=17%, list=6%, signal=17%
C5 GOBP	GOBP_CYTOPLASMIC_PATTERN_RECOGNITION_RECEPTOR_SIGNALING_PATHWAY_IN_RESPONSE_TO_VIRUS	19	0.572045	1.26782	0.148454	0.636762	1	322	tags=16%, list=6%, signal=17%
C5 GOBP	GOBP_CARBOHYDRATE_CATABOLIC_PROCESS	80	0.445063	1.26987	0.107383	0.636773	1	148	tags=6%, list=3%, signal=6%
C2 Reactome	REACTOME_SUMOYLATION_OF_DNA_DAMAGE_RESPONSE_AND_REPAIR_PROTEINS	49	0.501631	1.32514	0.0849673	0.636841	1	103	tags=8%, list=2%, signal=8%
C5 GOBP	GOBP_AMYLOID_PRECURSOR_PROTEIN_METABOLIC_PROCESS	40	-0.44448	-1.11374	0.304854	0.636902	1	702	tags=23%, list=13%, signal=26%
C5 GOBP	GOBP_REGULATION_OF_REACTIVE_OXYGEN_SPECIES_METABOLIC_PROCESS	57	-0.414735	-1.11962	0.273585	0.636918	1	1329	tags=40%, list=24%, signal=52%
C5 GOBP	GOBP_POSITIVE_REGULATION_OF_KINASE_ACTIVITY	148	-0.363265	-1.11555	0.201087	0.63692	1	564	tags=13%, list=10%, signal=14%
C5 GOBP	GOBP_POSITIVE_REGULATION_OF_ORGANELLE_ORGANIZATION	234	0.385425	1.26335	0.030303	0.637029	1	509	tags=10%, list=9%, signal=11%
C2 Reactome	REACTOME_REGULATION_OF_CHOLESTEROL_BIOSYNTHESIS_BY_SREBP_SREBF	34	0.577168	1.41481	0.0473118	0.637174	1	794	tags=41%, list=14%, signal=48%
C5 GOBP	GOBP_MESENCHYME_DEVELOPMENT	97	-0.385238	-1.12354	0.24952	0.637475	1	986	tags=30%, list=18%, signal=36%
C5 GOBP	GOBP_RESPONSE_TO_ETHANOL	41	-0.436748	-1.11717	0.291016	0.637478	1	371	tags=17%, list=7%, signal=18%
C5 GOBP	GOBP_RNA_METHYLATION	27	0.533191	1.27504	0.120968	0.637478	1	827	tags=33%, list=15%, signal=39%
C5 GOBP	GOBP_MEMBRANE_LIPID_METABOLIC_PROCESS	64	-0.410627	-1.11763	0.247423	0.637479	1	355	tags=11%, list=6%, signal=12%
C5 GOBP	GOBP_REGULATION_OF_PEPTIDYL_SERINE_PHOSPHORYLATION	56	-0.41946	-1.11795	0.259048	0.637869	1	274	tags=13%, list=5%, signal=13%
C5 GOBP	GOBP_CELLULAR_LIPID_CATABOLIC_PROCESS	101	0.42607	1.26243	0.089172	0.638103	1	463	tags=13%, list=8%, signal=14%
C5 GOBP	GOBP_POSITIVE_REGULATION_OF_GTPASE_ACTIVITY	93	-0.387322	-1.11561	0.221557	0.638117	1	1102	tags=30%, list=20%, signal=37%
C6 oncogenic	ERBB2_UP.V1_DN	72	-0.372341	-1.02889	0.38477	0.638213	1	551	tags=14%, list=10%, signal=15%
C5 GOBP	GOBP_ANIMAL_ORGAN_FORMATION	15	-0.536671	-1.11828	0.335227	0.638271	1	384	tags=27%, list=7%, signal=29%
C5 GOBP	GOBP_NEGATIVE_REGULATION_OF_PEPTIDASE_ACTIVITY	96	0.435886	1.2708	0.0763052	0.638372	1	599	tags=25%, list=11%, signal=28%
C5 GOBP	GOBP_POSITIVE_REGULATION_OF_DENDRITE_MORPHOGENESIS	18	-0.515707	-1.1187	0.30814	0.638407	1	1137	tags=33%, list=20%, signal=42%
C5 GOBP	GOBP_POSITIVE_REGULATION_OF_ADAPTIVE_IMMUNE_RESPONSE	27	0.54179	1.27539	0.145349	0.63879	1	430	tags=22%, list=8%, signal=24%
C5 GOBP	GOBP_SECOND_MESSENGER_MEDIATED_SIGNALING	94	-0.385162	-1.11574	0.238462	0.639113	1	706	tags=27%, list=13%, signal=30%
C5 GOBP	GOBP_NEGATIVE_REGULATION_OF_RESPONSE_TO_BIOTIC_STIMULUS	45	0.486138	1.26785	0.143158	0.639137	1	578	tags=18%, list=10%, signal=20%
C5 GOBP	GOBP_NEGATIVE_REGULATION_OF_DNA_BINDING	15	0.599256	1.2738	0.161638	0.639519	1	50	tags=13%, list=1%, signal=13%
C2 Reactome	REACTOME_HSF1_ACTIVATION	21	-0.493358	-1.09081	0.332024	0.639627	1	409	tags=10%, list=7%, signal=10%
C5 GOBP	GOBP_POSITIVE_REGULATION_OF_SMOOTH_MUSCLE_CELL_MIGRATION	16	0.580016	1.25949	0.182573	0.639649	1	331	tags=31%, list=6%, signal=33%
C2 Reactome	REACTOME_RESOLUTION_OF_ABASIC_SITES_AP_SITES	20	0.597631	1.31585	0.117284	0.639913	1	869	tags=30%, list=15%, signal=35%
C5 GOBP	GOBP_REGULATION_OF_GLUCOSE_METABOLIC_PROCESS	41	0.497042	1.25871	0.144628	0.640047	1	416	tags=17%, list=7%, signal=18%
C5 GOBP	GOBP_POSITIVE_REGULATION_OF_LIPID_LOCALIZATION	34	0.518877	1.27099	0.143737	0.64026	1	458	tags=21%, list=8%, signal=22%
C5 GOBP	GOBP_INTRACELLULAR_LIPID_TRANSPORT	21	0.555055	1.25799	0.173333	0.640279	1	728	tags=19%, list=13%, signal=22%
C2 Reactome	REACTOME_PTEN_REGULATION	95	0.44162	1.30727	0.0668058	0.640327	1	1854	tags=48%, list=33%, signal=71%
C2 Reactome	REACTOME_APOPTOTIC_CLEAVAGE_OF_CELLULAR_PROTEINS	28	0.548396	1.31003	0.1	0.640563	1	781	tags=29%, list=14%, signal=33%
C5 GOBP	GOBP_REGULATION_OF_CALCINEURIN_MEDIATED_SIGNALING	16	-0.518879	-1.11113	0.345149	0.641848	1	983	tags=31%, list=18%, signal=38%
C5 GOBP	GOBP_RESPONSE_TO_MOLECULE_OF_BACTERIAL_ORIGIN	86	0.443339	1.27248	0.0838446	0.64215	1	538	tags=17%, list=10%, signal=19%
C5 GOBP	GOBP_CELLULAR_RESPONSE_TO_LIGHT_STIMULUS	40	0.492215	1.2568	0.135135	0.642645	1	518	tags=18%, list=9%, signal=19%
C5 GOBP	GOBP_PYRUVATE_METABOLIC_PROCESS	61	0.459868	1.27099	0.0867679	0.642793	1	132	tags=7%, list=2%, signal=7%
C6 oncogenic	BMI1_DN.V1_UP	49	-0.401452	-1.03113	0.39356	0.64316	1	800	tags=31%, list=14%, signal=35%
C5 GOBP	GOBP_EPITHELIAL_TO_MESENCHYMAL_TRANSITION	59	-0.412067	-1.11012	0.280769	0.64362	1	966	tags=25%, list=17%, signal=30%
C5 GOBP	GOBP_REGULATION_OF_TELOMERE_MAINTENANCE_VIA_TELOMERE_LENGTHENING	28	-0.474121	-1.10814	0.332083	0.644135	1	248	tags=7%, list=4%, signal=7%
C2 Reactome	REACTOME_METABOLISM_OF_LIPIDS	313	0.391229	1.31194	0.010846	0.644329	1	748	tags=19%, list=13%, signal=21%
C6 oncogenic	ESC_J1_UP_EARLY.V1_UP	53	0.461765	1.2288	0.134269	0.644766	1	466	tags=21%, list=8%, signal=22%
C5 GOBP	GOBP_POSITIVE_REGULATION_OF_LEUKOCYTE_PROLIFERATION	34	0.515277	1.27108	0.144737	0.645087	1	465	tags=21%, list=8%, signal=22%
C5 GOBP	GOBP_REGULATION_OF_CELLULAR_COMPONENT_SIZE	179	-0.353928	-1.10827	0.224299	0.645092	1	689	tags=18%, list=12%, signal=20%
C2 Reactome	REACTOME_RHOH_GTPASE_CYCLE	30	0.592336	1.41751	0.0472279	0.645593	1	1318	tags=50%, list=23%, signal=65%
C6 oncogenic	MEL18_DN.V1_UP	46	-0.398246	-1.03454	0.370809	0.645644	1	166	tags=13%, list=3%, signal=13%
C5 GOBP	GOBP_SYNAPTIC_VESICLE_LOCALIZATION	38	-0.44324	-1.10839	0.29783	0.64606	1	787	tags=29%, list=14%, signal=33%
C5 GOBP	GOBP_AMYLOID_BETA_METABOLIC_PROCESS	29	-0.466485	-1.10879	0.315582	0.646196	1	702	tags=28%, list=13%, signal=31%
C2 Reactome	REACTOME_ROS_AND_RNS_PRODUCTION_IN_PHAGOCYTES	16	0.621522	1.32568	0.134694	0.646739	1	183	tags=13%, list=3%, signal=13%
C2 Reactome	REACTOME_CDT1_ASSOCIATION_WITH_THE_CDC6_ORC_ORIGIN_COMPLEX	43	0.506225	1.33142	0.0877193	0.647606	1	2295	tags=81%, list=41%, signal=137%
C5 GOBP	GOBP_STEROL_TRANSPORT	47	0.478899	1.25164	0.152401	0.647958	1	134	tags=11%, list=2%, signal=11%
C2 Reactome	REACTOME_RUNX1_INTERACTS_WITH_CO_FACTORS_WHOSE_PRECISE_EFFECT_ON_RUNX1_TARGETS_IS_NOT_KNOWN	25	0.558459	1.30244	0.143426	0.648108	1	688	tags=32%, list=12%, signal=36%
C5 GOBP	GOBP_ATTACHMENT_OF_SPINDLE_MICROTUBULES_TO_KINETOCHORE	17	0.586753	1.25406	0.204082	0.648131	1	923	tags=29%, list=16%, signal=35%
C6 oncogenic	KRAS.AMP.LUNG_UP.V1_DN	36	-0.417342	-1.02087	0.433526	0.648235	1	436	tags=19%, list=8%, signal=21%
C6 oncogenic	KRAS.PROSTATE_UP.V1_DN	28	0.454905	1.07797	0.346639	0.648628	1	538	tags=21%, list=10%, signal=24%
C5 GOBP	GOBP_RECEPTOR_METABOLIC_PROCESS	73	0.436615	1.24645	0.107368	0.648853	1	208	tags=8%, list=4%, signal=8%
C5 GOBP	GOBP_ENDOCRINE_SYSTEM_DEVELOPMENT	32	0.52142	1.25187	0.162602	0.649411	1	376	tags=22%, list=7%, signal=23%
C5 GOBP	GOBP_CARDIAC_MUSCLE_TISSUE_MORPHOGENESIS	20	0.573259	1.25429	0.195519	0.649581	1	841	tags=40%, list=15%, signal=47%
C5 GOBP	GOBP_REGULATION_OF_LIPID_STORAGE	16	0.584595	1.24729	0.185417	0.650309	1	665	tags=31%, list=12%, signal=35%
C5 GOBP	GOBP_UNSATURATED_FATTY_ACID_BIOSYNTHETIC_PROCESS	19	0.567811	1.24655	0.190476	0.650771	1	699	tags=32%, list=12%, signal=36%
C5 GOBP	GOBP_NEGATIVE_REGULATION_OF_EPITHELIAL_CELL_MIGRATION	30	0.511247	1.24531	0.167347	0.650771	1	545	tags=23%, list=10%, signal=26%
C5 GOBP	GOBP_POSITIVE_REGULATION_OF_TRANSFERASE_ACTIVITY	183	-0.351775	-1.10497	0.220974	0.650905	1	617	tags=13%, list=11%, signal=14%
C6 oncogenic	JAK2_DN.V1_UP	32	-0.522232	-1.2532	0.157282	0.651404	1	552	tags=41%, list=10%, signal=45%
C5 GOBP	GOBP_BIOLOGICAL_PROCESS_INVOLVED_IN_INTERSPECIES_INTERACTION_BETWEEN_ORGANISMS	485	0.358712	1.2476	0.0131004	0.651428	1	590	tags=13%, list=11%, signal=13%
C5 GOBP	GOBP_TRANSITION_METAL_ION_HOMEOSTASIS	52	0.469598	1.25195	0.12831	0.651491	1	732	tags=31%, list=13%, signal=35%
C2 Reactome	REACTOME_EXTENSION_OF_TELOMERES	23	0.622938	1.4211	0.0668058	0.651739	1	976	tags=30%, list=17%, signal=37%
C6 oncogenic	AKT_UP.V1_UP	63	0.464165	1.25303	0.1174	0.651872	1	737	tags=29%, list=13%, signal=33%
C5 GOBP	GOBP_HEAD_DEVELOPMENT	318	-0.336689	-1.10502	0.178782	0.652095	1	1026	tags=29%, list=18%, signal=33%
C5 GOBP	GOBP_RIBONUCLEOSIDE_TRIPHOSPHATE_BIOSYNTHETIC_PROCESS	37	0.499494	1.25238	0.163148	0.652253	1	221	tags=8%, list=4%, signal=8%
C5 GOBP	GOBP_REGULATION_OF_CENTROSOME_CYCLE	18	0.562501	1.24925	0.187764	0.652254	1	1357	tags=39%, list=24%, signal=51%
C5 GOBP	GOBP_TAIL_ANCHORED_MEMBRANE_PROTEIN_INSERTION_INTO_ER_MEMBRANE	15	0.585234	1.23993	0.195378	0.652354	1	190	tags=7%, list=3%, signal=7%
C5 GOBP	GOBP_REPRODUCTIVE_SYSTEM_DEVELOPMENT	136	0.404185	1.24102	0.0629067	0.652921	1	674	tags=23%, list=12%, signal=25%
C5 GOBP	GOBP_NEGATIVE_REGULATION_OF_GENE_EXPRESSION_EPIGENETIC	32	0.506786	1.24224	0.144898	0.653038	1	654	tags=25%, list=12%, signal=28%
C5 GOBP	GOBP_SECONDARY_METABOLIC_PROCESS	20	-0.504874	-1.10106	0.361742	0.653164	1	460	tags=25%, list=8%, signal=27%
C5 GOBP	GOBP_CHOLESTEROL_EFFLUX	18	0.575512	1.2477	0.199195	0.653325	1	3	tags=17%, list=0%, signal=17%
C5 GOBP	GOBP_ARTERY_MORPHOGENESIS	27	0.52402	1.24959	0.177489	0.65333	1	187	tags=19%, list=3%, signal=19%
C5 GOBP	GOBP_REGULATION_OF_LIPID_LOCALIZATION	54	0.460633	1.2378	0.137597	0.653633	1	665	tags=22%, list=12%, signal=25%
C6 oncogenic	PRC2_EZH2_UP.V1_DN	49	-0.399752	-1.03599	0.390963	0.653666	1	550	tags=22%, list=10%, signal=25%
C5 GOBP	GOBP_SMOOTH_MUSCLE_CELL_MIGRATION	36	0.501646	1.24817	0.167006	0.65389	1	381	tags=25%, list=7%, signal=27%
C5 GOBP	GOBP_LEUKOCYTE_MEDIATED_IMMUNITY	90	0.428852	1.24385	0.0907173	0.653894	1	654	tags=17%, list=12%, signal=19%
C5 GOBP	GOBP_NEURON_PROJECTION_EXTENSION	81	-0.394601	-1.1012	0.287356	0.654077	1	617	tags=21%, list=11%, signal=23%
C5 GOBP	GOBP_B_CELL_MEDIATED_IMMUNITY	30	0.51106	1.24003	0.181996	0.654209	1	654	tags=30%, list=12%, signal=34%
C5 GOBP	GOBP_POSITIVE_REGULATION_OF_PROTEIN_IMPORT	25	0.535218	1.2413	0.169102	0.654228	1	1203	tags=40%, list=21%, signal=51%
C5 GOBP	GOBP_MATURATION_OF_SSU_RRNA_FROM_TRICISTRONIC_RRNA_TRANSCRIPT_SSU_RRNA_5_8S_RRNA_LSU_RRNA	16	0.579679	1.2424	0.189189	0.65473	1	385	tags=25%, list=7%, signal=27%
C5 GOBP	GOBP_REGULATION_OF_NERVOUS_SYSTEM_DEVELOPMENT	170	-0.358307	-1.10137	0.241509	0.65496	1	804	tags=28%, list=14%, signal=31%
C6 oncogenic	BMI1_DN_MEL18_DN.V1_DN	54	-0.470776	-1.24347	0.125704	0.655281	1	525	tags=24%, list=9%, signal=26%
C5 GOBP	GOBP_CANONICAL_WNT_SIGNALING_PATHWAY	100	-0.377857	-1.10206	0.260194	0.655518	1	806	tags=24%, list=14%, signal=28%
C5 GOBP	GOBP_REGULATION_OF_PHOSPHOLIPASE_ACTIVITY	20	0.543745	1.23788	0.195266	0.655592	1	246	tags=15%, list=4%, signal=16%
C2 Reactome	REACTOME_AUF1_HNRNP_D0_BINDS_AND_DESTABILIZES_MRNA	49	0.492043	1.32648	0.0761317	0.655705	1	2295	tags=78%, list=41%, signal=130%
C5 GOBP	GOBP_EPITHELIUM_DEVELOPMENT	379	0.366776	1.2427	0.0155556	0.655881	1	556	tags=16%, list=10%, signal=17%
C5 GOBP	GOBP_POSITIVE_REGULATION_OF_LAMELLIPODIUM_ASSEMBLY	18	0.574765	1.23836	0.197652	0.65603	1	1796	tags=67%, list=32%, signal=98%
C5 GOBP	GOBP_ORGANELLE_FUSION	79	-0.395714	-1.10144	0.258716	0.656099	1	1072	tags=23%, list=19%, signal=28%
C5 GOBP	GOBP_POSITIVE_REGULATION_OF_EXOCYTOSIS	36	-0.435474	-1.10267	0.297189	0.656321	1	588	tags=19%, list=10%, signal=22%
C5 GOBP	GOBP_CHROMATIN_REMODELING	112	-0.373918	-1.09958	0.284333	0.656386	1	537	tags=13%, list=10%, signal=15%
C5 GOBP	GOBP_STRIATED_MUSCLE_CELL_DIFFERENTIATION	114	-0.370302	-1.10213	0.249057	0.656673	1	1155	tags=34%, list=21%, signal=42%
C2 Reactome	REACTOME_REGULATION_OF_HMOX1_EXPRESSION_AND_ACTIVITY	52	0.499105	1.33237	0.0618337	0.656741	1	2361	tags=79%, list=42%, signal=135%
C6 oncogenic	KRAS.BREAST_UP.V1_DN	35	-0.416547	-1.00834	0.435514	0.657253	1	820	tags=34%, list=15%, signal=40%
C2 Reactome	REACTOME_RNA_POLYMERASE_II_TRANSCRIPTION_TERMINATION	55	0.521127	1.42432	0.0446809	0.6574	1	1987	tags=65%, list=35%, signal=100%
C6 oncogenic	SNF5_DN.V1_DN	47	0.453544	1.16649	0.234615	0.657416	1	416	tags=15%, list=7%, signal=16%
C5 GOBP	GOBP_RNA_PHOSPHODIESTER_BOND_HYDROLYSIS_ENDONUCLEOLYTIC	31	0.508537	1.23595	0.17735	0.65813	1	533	tags=29%, list=9%, signal=32%
C2 Reactome	REACTOME_AMINO_ACIDS_REGULATE_MTORC1	29	-0.454707	-1.0825	0.346473	0.658141	1	70	tags=3%, list=1%, signal=3%
C5 GOBP	GOBP_REGULATION_OF_T_CELL_MEDIATED_IMMUNITY	15	0.581977	1.2295	0.228628	0.66033	1	430	tags=13%, list=8%, signal=14%
C5 GOBP	GOBP_POSITIVE_REGULATION_OF_CELL_MATRIX_ADHESION	27	-0.481107	-1.09781	0.328872	0.660478	1	155	tags=15%, list=3%, signal=15%
C2 Reactome	REACTOME_NEUTROPHIL_DEGRANULATION	287	0.379645	1.27056	0.0128755	0.661057	1	906	tags=20%, list=16%, signal=22%
C5 GOBP	GOBP_CELLULAR_RESPONSE_TO_ABIOTIC_STIMULUS	115	0.409233	1.22982	0.109959	0.661199	1	578	tags=15%, list=10%, signal=16%
C5 GOBP	GOBP_POSITIVE_REGULATION_OF_CATABOLIC_PROCESS	228	0.381016	1.23212	0.0509978	0.661383	1	559	tags=11%, list=10%, signal=12%
C5 GOBP	GOBP_TISSUE_MIGRATION	137	0.397216	1.22805	0.0753138	0.661407	1	592	tags=19%, list=11%, signal=21%
C5 GOBP	GOBP_BRAIN_MORPHOGENESIS	16	-0.522017	-1.09701	0.357873	0.661504	1	438	tags=19%, list=8%, signal=20%
C5 GOBP	GOBP_RESPONSE_TO_ACID_CHEMICAL	68	0.440677	1.23026	0.12963	0.661724	1	331	tags=15%, list=6%, signal=15%
C2 Reactome	REACTOME_RECOGNITION_OF_DNA_DAMAGE_BY_PCNA_CONTAINING_REPLICATION_COMPLEX	16	0.590919	1.24752	0.203252	0.662041	1	663	tags=19%, list=12%, signal=21%
C5 GOBP	GOBP_MUSCLE_CELL_MIGRATION	39	0.492147	1.2331	0.188184	0.662097	1	381	tags=23%, list=7%, signal=25%
C5 GOBP	GOBP_SMOOTH_MUSCLE_CELL_DIFFERENTIATION	17	0.563934	1.23366	0.201581	0.662155	1	881	tags=35%, list=16%, signal=42%
C5 GOBP	GOBP_ORGANIC_HYDROXY_COMPOUND_METABOLIC_PROCESS	201	0.380403	1.23427	0.0382979	0.662157	1	596	tags=18%, list=11%, signal=19%
C5 GOBP	GOBP_EMBRYONIC_PLACENTA_DEVELOPMENT	25	0.522618	1.23072	0.185031	0.662224	1	674	tags=24%, list=12%, signal=27%
C5 GOBP	GOBP_TELENCEPHALON_DEVELOPMENT	101	-0.376147	-1.0963	0.26276	0.662277	1	564	tags=23%, list=10%, signal=25%
C5 GOBP	GOBP_HETEROCHROMATIN_ORGANIZATION	35	0.493321	1.23245	0.159836	0.662396	1	982	tags=37%, list=18%, signal=45%
C5 GOBP	GOBP_INTRINSIC_APOPTOTIC_SIGNALING_PATHWAY_BY_P53_CLASS_MEDIATOR	25	-0.480942	-1.09582	0.334559	0.662448	1	541	tags=16%, list=10%, signal=18%
C6 oncogenic	E2F1_UP.V1_DN	75	0.428379	1.23248	0.104925	0.662972	1	443	tags=20%, list=8%, signal=21%
C6 oncogenic	BRCA1_DN.V1_DN	25	0.463212	1.07807	0.342268	0.662993	1	419	tags=20%, list=7%, signal=22%
C5 GOBP	GOBP_POSITIVE_REGULATION_OF_DEVELOPMENTAL_GROWTH	57	0.451203	1.22819	0.123874	0.663099	1	532	tags=19%, list=9%, signal=21%
C2 Reactome	REACTOME_THE_ROLE_OF_GTSE1_IN_G2_M_PROGRESSION_AFTER_G2_CHECKPOINT	58	0.466574	1.25624	0.108511	0.663251	1	2295	tags=74%, list=41%, signal=124%
C5 GOBP	GOBP_EXOCRINE_SYSTEM_DEVELOPMENT	22	0.540311	1.23096	0.197125	0.663558	1	443	tags=23%, list=8%, signal=25%
C5 GOBP	GOBP_NUCLEAR_EXPORT	97	-0.38062	-1.08879	0.292279	0.664034	1	156	tags=4%, list=3%, signal=4%
C5 GOBP	GOBP_RESPONSE_TO_XENOBIOTIC_STIMULUS	152	0.384029	1.21454	0.0651731	0.66417	1	562	tags=16%, list=10%, signal=18%
C5 GOBP	GOBP_NUCLEAR_TRANSCRIBED_MRNA_CATABOLIC_PROCESS	74	0.432231	1.21274	0.141304	0.664595	1	997	tags=27%, list=18%, signal=32%
C5 GOBP	GOBP_POSITIVE_REGULATION_OF_MICROTUBULE_POLYMERIZATION_OR_DEPOLYMERIZATION	25	0.509906	1.18973	0.219917	0.664671	1	180	tags=12%, list=3%, signal=12%
C5 GOBP	GOBP_LONG_CHAIN_FATTY_ACID_TRANSPORT	29	0.500716	1.18826	0.229675	0.664769	1	741	tags=28%, list=13%, signal=32%
C2 Reactome	REACTOME_G_ALPHA_Q_SIGNALLING_EVENTS	47	0.486674	1.28739	0.0944558	0.664798	1	682	tags=26%, list=12%, signal=29%
C5 GOBP	GOBP_NUCLEAR_MIGRATION	15	0.580906	1.20457	0.213849	0.664857	1	25	tags=7%, list=0%, signal=7%
C2 Reactome	REACTOME_HEME_SIGNALING	18	0.576675	1.2672	0.190196	0.664911	1	119	tags=17%, list=2%, signal=17%
C5 GOBP	GOBP_REGULATION_OF_CELL_DIFFERENTIATION	475	-0.32032	-1.08807	0.182149	0.664915	1	675	tags=16%, list=12%, signal=17%
C5 GOBP	GOBP_ADP_METABOLIC_PROCESS	52	0.459964	1.21372	0.156989	0.664977	1	132	tags=8%, list=2%, signal=8%
C5 GOBP	GOBP_NEGATIVE_REGULATION_OF_PROTEOLYSIS	136	0.391601	1.20556	0.11349	0.66501	1	651	tags=21%, list=12%, signal=24%
C6 oncogenic	JNK_DN.V1_UP	47	-0.399358	-1.03625	0.403409	0.665016	1	477	tags=17%, list=9%, signal=18%
C5 GOBP	GOBP_REGULATION_OF_DNA_TEMPLATED_TRANSCRIPTION_INITIATION	15	0.579439	1.20501	0.241453	0.665045	1	704	tags=33%, list=13%, signal=38%
C6 oncogenic	CAMP_UP.V1_DN	103	-0.350289	-1.00953	0.435203	0.665093	1	941	tags=19%, list=17%, signal=23%
C5 GOBP	GOBP_NEGATIVE_REGULATION_OF_DEFENSE_RESPONSE	83	0.41444	1.19059	0.162281	0.665109	1	643	tags=19%, list=11%, signal=21%
C5 GOBP	GOBP_REGULATION_OF_MYELOID_LEUKOCYTE_DIFFERENTIATION	22	-0.488332	-1.08885	0.364865	0.665164	1	597	tags=27%, list=11%, signal=30%
C5 GOBP	GOBP_REGULATION_OF_CANONICAL_WNT_SIGNALING_PATHWAY	92	-0.379412	-1.08971	0.323689	0.66522	1	806	tags=23%, list=14%, signal=26%
C5 GOBP	GOBP_REGULATION_OF_MITOCHONDRION_ORGANIZATION	72	0.428067	1.21199	0.120833	0.66532	1	404	tags=10%, list=7%, signal=10%
C5 GOBP	GOBP_COLUMNAR_CUBOIDAL_EPITHELIAL_CELL_DIFFERENTIATION	21	0.532068	1.19878	0.214751	0.665322	1	381	tags=19%, list=7%, signal=20%
C5 GOBP	GOBP_GLIAL_CELL_PROLIFERATION	15	-0.523911	-1.09013	0.380776	0.66533	1	441	tags=20%, list=8%, signal=22%
C5 GOBP	GOBP_ANTIGEN_PROCESSING_AND_PRESENTATION	46	0.460487	1.20869	0.176842	0.665405	1	783	tags=28%, list=14%, signal=33%
C5 GOBP	GOBP_GLUTAMINE_METABOLIC_PROCESS	16	0.566198	1.21591	0.243299	0.665405	1	971	tags=44%, list=17%, signal=53%
C5 GOBP	GOBP_STEROID_HORMONE_MEDIATED_SIGNALING_PATHWAY	58	-0.411328	-1.08919	0.320388	0.665421	1	391	tags=9%, list=7%, signal=9%
C5 GOBP	GOBP_MONOSACCHARIDE_METABOLIC_PROCESS	117	0.398567	1.19821	0.136564	0.665473	1	699	tags=16%, list=12%, signal=18%
C5 GOBP	GOBP_NEGATIVE_REGULATION_OF_RESPONSE_TO_ENDOPLASMIC_RETICULUM_STRESS	20	0.535855	1.18753	0.238193	0.665566	1	871	tags=20%, list=16%, signal=24%
C5 GOBP	GOBP_PROTEIN_INSERTION_INTO_ER_MEMBRANE	18	0.555461	1.21139	0.213725	0.665593	1	1257	tags=28%, list=22%, signal=36%
C5 GOBP	GOBP_MACROAUTOPHAGY	187	0.384728	1.2147	0.0591966	0.665608	1	210	tags=5%, list=4%, signal=5%
C5 GOBP	GOBP_CELL_REDOX_HOMEOSTASIS	24	0.52515	1.20335	0.218814	0.665635	1	675	tags=17%, list=12%, signal=19%
C5 GOBP	GOBP_ALCOHOL_CATABOLIC_PROCESS	28	0.509745	1.19921	0.217949	0.665685	1	536	tags=25%, list=10%, signal=28%
C5 GOBP	GOBP_POSITIVE_REGULATION_OF_BLOOD_VESSEL_ENDOTHELIAL_CELL_MIGRATION	23	0.529359	1.18994	0.221557	0.665762	1	256	tags=13%, list=5%, signal=14%
C5 GOBP	GOBP_MRNA_CLEAVAGE	15	0.574493	1.18847	0.279503	0.665774	1	1633	tags=53%, list=29%, signal=75%
C5 GOBP	GOBP_CELLULAR_COMPONENT_MAINTENANCE	30	-0.455753	-1.09205	0.347505	0.666009	1	892	tags=30%, list=16%, signal=35%
C5 GOBP	GOBP_RESPONSE_TO_EPIDERMAL_GROWTH_FACTOR	28	0.513231	1.2058	0.196468	0.666051	1	620	tags=21%, list=11%, signal=24%
C5 GOBP	GOBP_MUSCLE_CELL_PROLIFERATION	66	0.427141	1.20273	0.135484	0.666061	1	346	tags=17%, list=6%, signal=18%
C5 GOBP	GOBP_MORPHOGENESIS_OF_AN_EPITHELIUM	172	-0.354583	-1.09031	0.26	0.666085	1	705	tags=22%, list=13%, signal=24%
C2 Reactome	REACTOME_INFECTION_WITH_MYCOBACTERIUM_TUBERCULOSIS	17	0.591448	1.2599	0.192843	0.666095	1	430	tags=12%, list=8%, signal=13%
C5 GOBP	GOBP_RESPONSE_TO_PURINE_CONTAINING_COMPOUND	49	0.451105	1.19963	0.183333	0.666096	1	349	tags=20%, list=6%, signal=22%
C5 GOBP	GOBP_PROTEIN_TRANSMEMBRANE_TRANSPORT	36	0.481967	1.19076	0.223819	0.666257	1	231	tags=8%, list=4%, signal=9%
C5 GOBP	GOBP_ENDOPLASMIC_RETICULUM_TO_GOLGI_VESICLE_MEDIATED_TRANSPORT	89	0.419177	1.20897	0.142857	0.666275	1	1862	tags=43%, list=33%, signal=63%
C5 GOBP	GOBP_NEGATIVE_REGULATION_OF_REACTIVE_OXYGEN_SPECIES_METABOLIC_PROCESS	18	0.546275	1.1912	0.26327	0.666418	1	219	tags=11%, list=4%, signal=12%
C5 GOBP	GOBP_NEGATIVE_REGULATION_OF_PHOSPHORYLATION	147	-0.354845	-1.09149	0.251386	0.666494	1	923	tags=20%, list=16%, signal=23%
C5 GOBP	GOBP_POSITIVE_REGULATION_OF_PROTEIN_BINDING	44	0.45319	1.21275	0.180467	0.666565	1	682	tags=23%, list=12%, signal=26%
C5 GOBP	GOBP_PIGMENTATION	38	0.481722	1.21497	0.188139	0.666682	1	331	tags=16%, list=6%, signal=17%
C5 GOBP	GOBP_REGULATION_OF_LIPID_METABOLIC_PROCESS	111	0.413625	1.22599	0.103647	0.666817	1	458	tags=14%, list=8%, signal=14%
C5 GOBP	GOBP_GLYCEROLIPID_BIOSYNTHETIC_PROCESS	86	0.408553	1.18565	0.165306	0.666886	1	795	tags=16%, list=14%, signal=19%
C5 GOBP	GOBP_CELLULAR_RESPONSE_TO_EXTERNAL_STIMULUS	124	0.400532	1.20613	0.10119	0.66689	1	424	tags=15%, list=8%, signal=15%
C5 GOBP	GOBP_POSITIVE_REGULATION_OF_BMP_SIGNALING_PATHWAY	18	-0.505587	-1.0935	0.34638	0.666976	1	399	tags=28%, list=7%, signal=30%
C5 GOBP	GOBP_MYELOID_LEUKOCYTE_MEDIATED_IMMUNITY	31	0.489749	1.19671	0.194154	0.667025	1	626	tags=19%, list=11%, signal=22%
C5 GOBP	GOBP_NEGATIVE_REGULATION_OF_SECRETION	46	-0.416949	-1.09215	0.311891	0.667036	1	597	tags=20%, list=11%, signal=22%
C5 GOBP	GOBP_REGULATION_OF_PROTEIN_PHOSPHORYLATION	371	-0.328279	-1.09386	0.183824	0.667187	1	726	tags=16%, list=13%, signal=17%
C5 GOBP	GOBP_CENTROSOME_DUPLICATION	23	0.520218	1.21599	0.195378	0.66719	1	1357	tags=39%, list=24%, signal=51%
C5 GOBP	GOBP_MUSCLE_ORGAN_DEVELOPMENT	115	-0.366857	-1.0904	0.286252	0.667198	1	595	tags=20%, list=11%, signal=22%
C5 GOBP	GOBP_PROTEIN_N_LINKED_GLYCOSYLATION	33	0.489261	1.20708	0.181818	0.667221	1	476	tags=15%, list=8%, signal=16%
C5 GOBP	GOBP_CELLULAR_RESPONSE_TO_CORTICOSTEROID_STIMULUS	22	0.529526	1.20342	0.212551	0.667242	1	555	tags=27%, list=10%, signal=30%
C5 GOBP	GOBP_SULFUR_COMPOUND_METABOLIC_PROCESS	166	0.378633	1.18651	0.133745	0.667367	1	819	tags=22%, list=15%, signal=25%
C5 GOBP	GOBP_NEPHRON_EPITHELIUM_DEVELOPMENT	27	0.511118	1.19609	0.201646	0.667411	1	632	tags=26%, list=11%, signal=29%
C5 GOBP	GOBP_REPRODUCTION	381	0.348826	1.18597	0.0584551	0.667435	1	682	tags=19%, list=12%, signal=21%
C5 GOBP	GOBP_REGULATION_OF_MITOTIC_CELL_CYCLE	163	0.381664	1.20756	0.0772627	0.667448	1	690	tags=17%, list=12%, signal=19%
C5 GOBP	GOBP_DEFENSE_RESPONSE	424	0.343315	1.18847	0.0465632	0.667517	1	538	tags=13%, list=10%, signal=14%
C5 GOBP	GOBP_SELECTIVE_AUTOPHAGY	48	0.449198	1.19706	0.182353	0.667588	1	964	tags=21%, list=17%, signal=25%
C5 GOBP	GOBP_MACROPHAGE_MIGRATION	20	-0.502544	-1.09067	0.369863	0.667598	1	766	tags=35%, list=14%, signal=40%
C5 GOBP	GOBP_RNA_PHOSPHODIESTER_BOND_HYDROLYSIS	72	0.425899	1.1997	0.157025	0.667699	1	533	tags=19%, list=9%, signal=21%
C5 GOBP	GOBP_REGULATION_OF_TRANSMEMBRANE_TRANSPORT	174	-0.349558	-1.09236	0.242026	0.667776	1	1145	tags=31%, list=20%, signal=38%
C5 GOBP	GOBP_MITOTIC_SPINDLE_ORGANIZATION	69	0.423996	1.18189	0.158798	0.667808	1	1412	tags=30%, list=25%, signal=40%
C5 GOBP	GOBP_REGULATION_OF_ACTOMYOSIN_STRUCTURE_ORGANIZATION	51	0.458032	1.22447	0.147752	0.667847	1	942	tags=29%, list=17%, signal=35%
C5 GOBP	GOBP_T_CELL_ACTIVATION_INVOLVED_IN_IMMUNE_RESPONSE	16	0.552311	1.19128	0.229258	0.667932	1	408	tags=25%, list=7%, signal=27%
C5 GOBP	GOBP_VASCULAR_ASSOCIATED_SMOOTH_MUSCLE_CELL_PROLIFERATION	22	0.530001	1.20902	0.2	0.668008	1	180	tags=18%, list=3%, signal=19%
C5 GOBP	GOBP_RELEASE_OF_CYTOCHROME_C_FROM_MITOCHONDRIA	25	0.514758	1.20634	0.231102	0.668011	1	364	tags=12%, list=6%, signal=13%
C5 GOBP	GOBP_CELL_RECOGNITION	57	-0.41405	-1.09271	0.282098	0.66802	1	986	tags=37%, list=18%, signal=44%
C5 GOBP	GOBP_MESENCHYMAL_CELL_DIFFERENTIATION	80	-0.384445	-1.08664	0.309198	0.668059	1	966	tags=26%, list=17%, signal=31%
C5 GOBP	GOBP_REGULATION_OF_RELEASE_OF_CYTOCHROME_C_FROM_MITOCHONDRIA	21	0.536986	1.21853	0.184426	0.668108	1	364	tags=14%, list=6%, signal=15%
C5 GOBP	GOBP_REGULATION_OF_ERYTHROCYTE_DIFFERENTIATION	19	0.567172	1.21738	0.206544	0.668162	1	528	tags=21%, list=9%, signal=23%
C5 GOBP	GOBP_RNA_DESTABILIZATION	52	0.445464	1.21625	0.171908	0.668287	1	868	tags=23%, list=15%, signal=27%
C5 GOBP	GOBP_REGULATION_OF_PROTEIN_DEACETYLATION	19	0.538282	1.1842	0.238095	0.668333	1	659	tags=26%, list=12%, signal=30%
C2 Reactome	REACTOME_CYTOSOLIC_TRNA_AMINOACYLATION	23	0.550384	1.25024	0.182979	0.668464	1	2004	tags=70%, list=36%, signal=108%
C5 GOBP	GOBP_ALCOHOL_METABOLIC_PROCESS	154	0.39478	1.21901	0.0851927	0.668506	1	596	tags=19%, list=11%, signal=21%
C5 GOBP	GOBP_RECEPTOR_INTERNALIZATION	49	0.461426	1.22075	0.159574	0.668729	1	187	tags=10%, list=3%, signal=10%
C5 GOBP	GOBP_REGULATION_OF_MITOTIC_NUCLEAR_DIVISION	36	0.484146	1.20046	0.20202	0.668749	1	662	tags=22%, list=12%, signal=25%
C5 GOBP	GOBP_T_CELL_DIFFERENTIATION	47	0.465631	1.20937	0.188755	0.668758	1	648	tags=19%, list=12%, signal=21%
C5 GOBP	GOBP_GLIAL_CELL_DIFFERENTIATION	84	-0.377049	-1.08122	0.298148	0.668818	1	836	tags=27%, list=15%, signal=32%
C5 GOBP	GOBP_GLIOGENESIS	116	-0.370144	-1.08593	0.269903	0.668922	1	836	tags=24%, list=15%, signal=28%
C5 GOBP	GOBP_POSITIVE_REGULATION_OF_IMMUNOGLOBULIN_PRODUCTION	17	0.570561	1.21659	0.22103	0.669019	1	339	tags=18%, list=6%, signal=19%
C5 GOBP	GOBP_REGULATION_OF_PROTEASOMAL_UBIQUITIN_DEPENDENT_PROTEIN_CATABOLIC_PROCESS	67	0.434381	1.22469	0.130719	0.669208	1	1049	tags=19%, list=19%, signal=24%
C5 GOBP	GOBP_OVULATION_CYCLE_PROCESS	20	0.53877	1.18343	0.238901	0.669246	1	636	tags=35%, list=11%, signal=39%
C2 Reactome	REACTOME_PLATELET_HOMEOSTASIS	47	0.504286	1.33251	0.073922	0.669279	1	262	tags=17%, list=5%, signal=18%
C5 GOBP	GOBP_NEURON_MIGRATION	65	-0.399197	-1.08537	0.304924	0.669303	1	922	tags=29%, list=16%, signal=35%
C5 GOBP	GOBP_SPINDLE_ORGANIZATION	94	0.41072	1.21996	0.100213	0.669319	1	1303	tags=24%, list=23%, signal=31%
C2 Reactome	REACTOME_HEDGEHOG_LIGAND_BIOGENESIS	50	0.46729	1.24782	0.125	0.669321	1	2295	tags=74%, list=41%, signal=124%
C5 GOBP	GOBP_CARBOHYDRATE_DERIVATIVE_METABOLIC_PROCESS	436	0.352248	1.19976	0.0474138	0.669333	1	652	tags=14%, list=12%, signal=14%
C5 GOBP	GOBP_SUPEROXIDE_METABOLIC_PROCESS	21	0.530588	1.18439	0.250526	0.669379	1	607	tags=29%, list=11%, signal=32%
C5 GOBP	GOBP_REGULATION_OF_CELL_CYCLE	353	0.347021	1.18189	0.0421286	0.669508	1	690	tags=14%, list=12%, signal=15%
C5 GOBP	GOBP_NEGATIVE_REGULATION_OF_BIOSYNTHETIC_PROCESS	485	0.3454	1.19132	0.0248447	0.669567	1	695	tags=16%, list=12%, signal=16%
C5 GOBP	GOBP_REGULATION_OF_PEPTIDASE_ACTIVITY	170	0.38092	1.20074	0.0930693	0.669635	1	600	tags=19%, list=11%, signal=20%
C2 Reactome	REACTOME_STABILIZATION_OF_P53	44	0.485795	1.27068	0.129363	0.669683	1	2295	tags=80%, list=41%, signal=134%
C6 oncogenic	CRX_NRL_DN.V1_DN	47	-0.396996	-1.03934	0.370588	0.669702	1	836	tags=23%, list=15%, signal=27%
C5 GOBP	GOBP_HISTONE_H4_ACETYLATION	35	0.487852	1.21753	0.147752	0.669709	1	336	tags=9%, list=6%, signal=9%
C5 GOBP	GOBP_VIRAL_PROCESS	208	0.382079	1.21922	0.0860656	0.669812	1	644	tags=14%, list=11%, signal=15%
C6 oncogenic	KRAS.DF.V1_DN	62	-0.456738	-1.25742	0.122093	0.669968	1	487	tags=24%, list=9%, signal=26%
C5 GOBP	GOBP_CYTOKINE_MEDIATED_SIGNALING_PATHWAY	114	-0.366183	-1.08125	0.299413	0.670012	1	333	tags=10%, list=6%, signal=10%
C5 GOBP	GOBP_POSITIVE_REGULATION_OF_TRANSPORT	365	0.35392	1.19475	0.0459519	0.670298	1	461	tags=11%, list=8%, signal=11%
C5 GOBP	GOBP_REGULATION_OF_LYMPHOCYTE_MEDIATED_IMMUNITY	35	0.48064	1.20949	0.177189	0.670357	1	430	tags=14%, list=8%, signal=15%
C5 GOBP	GOBP_MITOCHONDRIAL_OUTER_MEMBRANE_PERMEABILIZATION_INVOLVED_IN_PROGRAMMED_CELL_DEATH	20	0.564645	1.22089	0.219008	0.670364	1	999	tags=30%, list=18%, signal=36%
C5 GOBP	GOBP_ACTIN_CYTOSKELETON_REORGANIZATION	55	-0.404214	-1.08151	0.342629	0.67052	1	247	tags=11%, list=4%, signal=11%
C5 GOBP	GOBP_CELLULAR_TRANSITION_METAL_ION_HOMEOSTASIS	43	0.465827	1.201	0.182556	0.670546	1	732	tags=33%, list=13%, signal=37%
C5 GOBP	GOBP_RESPONSE_TO_ESTRADIOL	47	-0.422684	-1.08362	0.351779	0.670621	1	597	tags=23%, list=11%, signal=26%
C5 GOBP	GOBP_NUCLEOSIDE_BISPHOSPHATE_METABOLIC_PROCESS	67	0.425742	1.19153	0.15251	0.670671	1	708	tags=19%, list=13%, signal=22%
C5 GOBP	GOBP_SPERMATID_DIFFERENTIATION	27	-0.472003	-1.08403	0.343629	0.670678	1	693	tags=19%, list=12%, signal=21%
C5 GOBP	GOBP_PURINE_NUCLEOSIDE_MONOPHOSPHATE_METABOLIC_PROCESS	35	0.482984	1.1936	0.19877	0.670695	1	712	tags=23%, list=13%, signal=26%
C5 GOBP	GOBP_OOGENESIS	29	-0.468631	-1.08443	0.361616	0.670802	1	449	tags=24%, list=8%, signal=26%
C5 GOBP	GOBP_NEGATIVE_REGULATION_OF_TRANSCRIPTION_BY_RNA_POLYMERASE_II	230	0.363522	1.18199	0.0785219	0.670892	1	668	tags=16%, list=12%, signal=18%
C5 GOBP	GOBP_NEGATIVE_REGULATION_OF_MAPK_CASCADE	59	-0.398503	-1.08009	0.317121	0.670951	1	944	tags=24%, list=17%, signal=28%
C5 GOBP	GOBP_POSITIVE_REGULATION_OF_PROTEASOMAL_UBIQUITIN_DEPENDENT_PROTEIN_CATABOLIC_PROCESS	40	0.476799	1.22302	0.147679	0.671031	1	263	tags=5%, list=5%, signal=5%
C5 GOBP	GOBP_VIRAL_PROTEIN_PROCESSING	16	-0.513621	-1.08173	0.38343	0.671131	1	480	tags=13%, list=9%, signal=14%
C5 GOBP	GOBP_POSITIVE_REGULATION_OF_SMALL_GTPASE_MEDIATED_SIGNAL_TRANSDUCTION	26	0.507867	1.19397	0.23444	0.671197	1	443	tags=19%, list=8%, signal=21%
C5 GOBP	GOBP_VESICLE_TARGETING	29	0.48226	1.18237	0.234	0.671269	1	1206	tags=34%, list=21%, signal=44%
C2 Reactome	REACTOME_MITOTIC_METAPHASE_AND_ANAPHASE	147	0.407525	1.25641	0.0526316	0.671274	1	2163	tags=56%, list=39%, signal=89%
C6 oncogenic	RB_DN.V1_DN	60	0.420618	1.1485	0.222458	0.671369	1	643	tags=20%, list=11%, signal=22%
C2 Reactome	REACTOME_REGULATION_OF_RUNX2_EXPRESSION_AND_ACTIVITY	51	0.473485	1.26076	0.119639	0.671429	1	2312	tags=78%, list=41%, signal=132%
C5 GOBP	GOBP_POSITIVE_REGULATION_OF_LIPID_METABOLIC_PROCESS	46	0.460213	1.1923	0.199575	0.671522	1	458	tags=15%, list=8%, signal=16%
C5 GOBP	GOBP_VACUOLE_ORGANIZATION	99	0.403545	1.19178	0.141975	0.671604	1	208	tags=5%, list=4%, signal=5%
C5 GOBP	GOBP_POSITIVE_REGULATION_OF_CALCIUM_ION_TRANSMEMBRANE_TRANSPORTER_ACTIVITY	17	0.543604	1.19271	0.243461	0.671963	1	164	tags=12%, list=3%, signal=12%
C5 GOBP	GOBP_REGULATION_OF_ANATOMICAL_STRUCTURE_SIZE	210	-0.343586	-1.08269	0.229779	0.672104	1	699	tags=18%, list=12%, signal=20%
C5 GOBP	GOBP_POSTSYNAPTIC_MEMBRANE_ORGANIZATION	18	-0.507658	-1.08179	0.364729	0.672241	1	724	tags=39%, list=13%, signal=45%
C5 GOBP	GOBP_REGULATION_OF_CYSTEINE_TYPE_ENDOPEPTIDASE_ACTIVITY	90	0.422811	1.22089	0.152505	0.672475	1	600	tags=17%, list=11%, signal=18%
C6 oncogenic	RAPA_EARLY_UP.V1_UP	48	-0.412067	-1.05762	0.348794	0.673097	1	628	tags=27%, list=11%, signal=30%
C6 oncogenic	ALK_DN.V1_DN	31	-0.598903	-1.43524	0.0335306	0.673266	0.976	908	tags=52%, list=16%, signal=61%
C5 GOBP	GOBP_REGULATION_OF_ION_TRANSPORT	199	-0.343759	-1.08189	0.277457	0.673275	1	1056	tags=31%, list=19%, signal=36%
C2 Reactome	REACTOME_NUCLEAR_ENVELOPE_NE_REASSEMBLY	58	0.473664	1.28783	0.0985325	0.6736	1	1688	tags=43%, list=30%, signal=61%
C5 GOBP	GOBP_NEGATIVE_REGULATION_OF_SIGNALING	464	-0.316151	-1.07663	0.21229	0.673602	1	817	tags=18%, list=15%, signal=19%
C5 GOBP	GOBP_VISUAL_BEHAVIOR	15	-0.517519	-1.07619	0.395538	0.67362	1	1464	tags=53%, list=26%, signal=72%
C5 GOBP	GOBP_ROOF_OF_MOUTH_DEVELOPMENT	24	0.516804	1.17916	0.243187	0.673729	1	292	tags=21%, list=5%, signal=22%
C2 Reactome	REACTOME_SUMOYLATION	89	0.431141	1.25112	0.0897436	0.673964	1	105	tags=8%, list=2%, signal=8%
C5 GOBP	GOBP_NUCLEUS_LOCALIZATION	17	0.548961	1.17865	0.291417	0.673966	1	25	tags=6%, list=0%, signal=6%
C5 GOBP	GOBP_PYRIMIDINE_NUCLEOBASE_METABOLIC_PROCESS	16	0.544606	1.17961	0.260437	0.674035	1	316	tags=13%, list=6%, signal=13%
C5 GOBP	GOBP_REGULATION_OF_DNA_RECOMBINATION	43	0.469077	1.22163	0.185654	0.674085	1	407	tags=12%, list=7%, signal=12%
C5 GOBP	GOBP_MORPHOGENESIS_OF_A_BRANCHING_STRUCTURE	57	0.449358	1.22093	0.163793	0.674452	1	674	tags=25%, list=12%, signal=28%
C5 GOBP	GOBP_CERAMIDE_METABOLIC_PROCESS	36	-0.4318	-1.07677	0.333945	0.67446	1	301	tags=11%, list=5%, signal=12%
C6 oncogenic	BMI1_DN_MEL18_DN.V1_UP	42	-0.410684	-1.04222	0.374525	0.674541	1	362	tags=19%, list=6%, signal=20%
C2 Reactome	REACTOME_HIV_TRANSCRIPTION_INITIATION	15	0.616807	1.27438	0.192389	0.674848	1	704	tags=33%, list=13%, signal=38%
C5 GOBP	GOBP_NEURAL_TUBE_DEVELOPMENT	49	-0.406865	-1.07818	0.316327	0.675342	1	705	tags=24%, list=13%, signal=28%
C6 oncogenic	WNT_UP.V1_DN	40	0.417001	1.0597	0.352577	0.675364	1	187	tags=10%, list=3%, signal=10%
C2 Reactome	REACTOME_VISUAL_PHOTOTRANSDUCTION	37	0.501862	1.27156	0.129293	0.675605	1	622	tags=24%, list=11%, signal=27%
C5 GOBP	GOBP_REGULATION_OF_EPITHELIAL_CELL_APOPTOTIC_PROCESS	30	-0.449656	-1.07679	0.347059	0.675668	1	284	tags=20%, list=5%, signal=21%
C5 GOBP	GOBP_POSITIVE_REGULATION_OF_RESPONSE_TO_DNA_DAMAGE_STIMULUS	55	-0.406829	-1.0776	0.325714	0.675795	1	343	tags=9%, list=6%, signal=10%
C5 GOBP	GOBP_SYNAPTIC_VESICLE_MEMBRANE_ORGANIZATION	16	-0.508422	-1.07716	0.369942	0.675798	1	1072	tags=50%, list=19%, signal=62%
C6 oncogenic	NOTCH_DN.V1_DN	27	-0.43101	-0.992674	0.491262	0.676063	1	660	tags=33%, list=12%, signal=38%
C6 oncogenic	GCNP_SHH_UP_LATE.V1_UP	85	0.427503	1.2377	0.0969697	0.676144	1	845	tags=22%, list=15%, signal=26%
C6 oncogenic	MEK_UP.V1_DN	75	0.377293	1.07869	0.306867	0.676329	1	538	tags=19%, list=10%, signal=20%
C6 oncogenic	SNF5_DN.V1_UP	81	-0.45059	-1.26541	0.101124	0.676591	1	966	tags=32%, list=17%, signal=38%
C2 Reactome	REACTOME_DAP12_INTERACTIONS	16	0.599343	1.29247	0.18239	0.676602	1	674	tags=38%, list=12%, signal=42%
C6 oncogenic	CRX_DN.V1_DN	47	-0.405415	-1.04632	0.383698	0.676986	1	836	tags=32%, list=15%, signal=37%
C2 Reactome	REACTOME_ANTIGEN_PROCESSING_UBIQUITINATION_PROTEASOME_DEGRADATION	136	0.412842	1.26155	0.0749465	0.677416	1	662	tags=10%, list=12%, signal=11%
C5 GOBP	GOBP_OUTFLOW_TRACT_MORPHOGENESIS	29	-0.463027	-1.07448	0.370213	0.677611	1	384	tags=21%, list=7%, signal=22%
C6 oncogenic	KRAS.LUNG.BREAST_UP.V1_DN	36	-0.426878	-1.06086	0.364706	0.677652	1	672	tags=36%, list=12%, signal=41%
C5 GOBP	GOBP_CORONARY_VASCULATURE_DEVELOPMENT	16	0.558024	1.17704	0.264646	0.677855	1	85	tags=19%, list=2%, signal=19%
C6 oncogenic	P53_DN.V1_DN	76	-0.372413	-1.06544	0.315992	0.678507	1	493	tags=21%, list=9%, signal=23%
C5 GOBP	GOBP_POSITIVE_REGULATION_OF_PHOSPHORUS_METABOLIC_PROCESS	281	-0.32681	-1.07344	0.248555	0.679401	1	726	tags=16%, list=13%, signal=17%
C2 Reactome	REACTOME_INTERLEUKIN_12_SIGNALING	34	0.580801	1.42521	0.0676533	0.679703	1	1824	tags=53%, list=33%, signal=78%
C5 GOBP	GOBP_DNA_CONFORMATION_CHANGE	139	-0.354927	-1.07232	0.3	0.680072	1	349	tags=8%, list=6%, signal=8%
C5 GOBP	GOBP_NEGATIVE_REGULATION_OF_CELL_CYCLE_G1_S_PHASE_TRANSITION	29	-0.455737	-1.07146	0.341418	0.680097	1	923	tags=41%, list=16%, signal=49%
C5 GOBP	GOBP_RESPONSE_TO_GROWTH_FACTOR	290	-0.328722	-1.07273	0.238447	0.680155	1	620	tags=17%, list=11%, signal=18%
C5 GOBP	GOBP_ESTABLISHMENT_OF_PROTEIN_LOCALIZATION_TO_ENDOPLASMIC_RETICULUM	31	0.473946	1.1758	0.219873	0.680816	1	1710	tags=45%, list=30%, signal=65%
C6 oncogenic	GCNP_SHH_UP_EARLY.V1_DN	45	-0.384637	-0.994886	0.461538	0.68117	1	176	tags=9%, list=3%, signal=9%
C5 GOBP	GOBP_INOSITOL_PHOSPHATE_METABOLIC_PROCESS	22	-0.488049	-1.07151	0.389002	0.681224	1	535	tags=23%, list=10%, signal=25%
C2 Reactome	REACTOME_PERK_REGULATES_GENE_EXPRESSION	17	0.625661	1.33292	0.134766	0.681331	1	342	tags=18%, list=6%, signal=19%
C2 Reactome	REACTOME_BILE_ACID_AND_BILE_SALT_METABOLISM	17	0.592407	1.28862	0.160825	0.681334	1	255	tags=12%, list=5%, signal=12%
C5 GOBP	GOBP_PLASMA_LIPOPROTEIN_PARTICLE_CLEARANCE	18	0.531112	1.15854	0.279121	0.681565	1	3	tags=11%, list=0%, signal=11%
C6 oncogenic	P53_DN.V2_UP	23	-0.570521	-1.27426	0.159091	0.681721	1	438	tags=30%, list=8%, signal=33%
C5 GOBP	GOBP_LIPID_CATABOLIC_PROCESS	128	0.3845	1.16352	0.15	0.681819	1	468	tags=13%, list=8%, signal=13%
C5 GOBP	GOBP_PYRIMIDINE_RIBONUCLEOTIDE_METABOLIC_PROCESS	17	0.543796	1.16254	0.278008	0.681926	1	477	tags=18%, list=9%, signal=19%
C5 GOBP	GOBP_POSITIVE_REGULATION_OF_PEPTIDYL_TYROSINE_PHOSPHORYLATION	51	-0.414865	-1.07034	0.34308	0.682175	1	726	tags=27%, list=13%, signal=31%
C5 GOBP	GOBP_NUCLEOSIDE_TRIPHOSPHATE_BIOSYNTHETIC_PROCESS	42	0.456321	1.16773	0.224839	0.682182	1	221	tags=7%, list=4%, signal=7%
C5 GOBP	GOBP_REGULATION_OF_GLYCOLYTIC_PROCESS	19	0.533942	1.1658	0.276423	0.682258	1	132	tags=11%, list=2%, signal=11%
C5 GOBP	GOBP_MEIOTIC_CELL_CYCLE_PROCESS	39	0.466063	1.16625	0.236253	0.682362	1	610	tags=28%, list=11%, signal=31%
C5 GOBP	GOBP_PROTEIN_SUMOYLATION	20	0.530227	1.16716	0.23444	0.682408	1	200	tags=10%, list=4%, signal=10%
C5 GOBP	GOBP_CARDIOCYTE_DIFFERENTIATION	52	-0.405379	-1.06984	0.353271	0.682481	1	424	tags=17%, list=8%, signal=19%
C6 oncogenic	TGFB_UP.V1_UP	37	-0.424907	-1.04927	0.399586	0.682507	1	763	tags=27%, list=14%, signal=31%
C6 oncogenic	TGFB_UP.V1_DN	40	0.415994	1.06196	0.321792	0.682573	1	748	tags=30%, list=13%, signal=34%
C5 GOBP	GOBP_REGULATION_OF_DEFENSE_RESPONSE_TO_VIRUS	26	0.498069	1.16518	0.2393	0.682633	1	1044	tags=27%, list=19%, signal=33%
C5 GOBP	GOBP_REGULATION_OF_CARBOHYDRATE_CATABOLIC_PROCESS	25	0.490821	1.15864	0.237895	0.682758	1	132	tags=8%, list=2%, signal=8%
C5 GOBP	GOBP_CEREBELLAR_CORTEX_DEVELOPMENT	19	0.516481	1.14352	0.317597	0.682803	1	331	tags=11%, list=6%, signal=11%
C5 GOBP	GOBP_MONOCARBOXYLIC_ACID_BIOSYNTHETIC_PROCESS	75	0.410604	1.16272	0.202559	0.682994	1	728	tags=16%, list=13%, signal=18%
C5 GOBP	GOBP_NEGATIVE_REGULATION_OF_RESPONSE_TO_WOUNDING	40	-0.428532	-1.06878	0.341113	0.683077	1	240	tags=20%, list=4%, signal=21%
C5 GOBP	GOBP_POSITIVE_REGULATION_OF_NUCLEOCYTOPLASMIC_TRANSPORT	38	0.46233	1.16358	0.22428	0.683157	1	585	tags=21%, list=10%, signal=23%
C5 GOBP	GOBP_DEVELOPMENTAL_PROCESS_INVOLVED_IN_REPRODUCTION	254	0.356722	1.16976	0.103004	0.683193	1	674	tags=18%, list=12%, signal=20%
C5 GOBP	GOBP_REGULATION_OF_POTASSIUM_ION_TRANSMEMBRANE_TRANSPORTER_ACTIVITY	22	0.512424	1.15944	0.251142	0.683271	1	453	tags=14%, list=8%, signal=15%
C2 Reactome	REACTOME_METABOLISM_OF_STEROIDS	67	0.49233	1.37971	0.0367171	0.68346	1	737	tags=33%, list=13%, signal=37%
C5 GOBP	GOBP_VASCULAR_TRANSPORT	30	-0.45158	-1.06778	0.351626	0.683544	1	1015	tags=43%, list=18%, signal=53%
C5 GOBP	GOBP_INTERFERON_BETA_PRODUCTION	22	0.508608	1.1678	0.250518	0.683548	1	528	tags=27%, list=9%, signal=30%
C5 GOBP	GOBP_CARDIAC_CHAMBER_DEVELOPMENT	56	0.421079	1.14369	0.221294	0.683649	1	344	tags=14%, list=6%, signal=15%
C5 GOBP	GOBP_VASCULAR_ENDOTHELIAL_GROWTH_FACTOR_RECEPTOR_SIGNALING_PATHWAY	29	0.48191	1.1588	0.257384	0.683846	1	590	tags=31%, list=11%, signal=35%
C5 GOBP	GOBP_MESODERM_DEVELOPMENT	32	-0.451002	-1.06895	0.367041	0.683885	1	403	tags=19%, list=7%, signal=20%
C5 GOBP	GOBP_MULTI_MULTICELLULAR_ORGANISM_PROCESS	63	0.417587	1.16627	0.196281	0.683933	1	542	tags=24%, list=10%, signal=26%
C2 Reactome	REACTOME_MAPK6_MAPK4_SIGNALING	63	0.456038	1.27461	0.101512	0.683952	1	1940	tags=59%, list=35%, signal=89%
C5 GOBP	GOBP_NEGATIVE_REGULATION_OF_APOPTOTIC_SIGNALING_PATHWAY	103	0.392728	1.15962	0.183299	0.684182	1	761	tags=19%, list=14%, signal=22%
C5 GOBP	GOBP_POSITIVE_REGULATION_OF_INNATE_IMMUNE_RESPONSE	49	0.440249	1.16051	0.209544	0.684232	1	754	tags=20%, list=13%, signal=23%
C5 GOBP	GOBP_EMBRYONIC_PATTERN_SPECIFICATION	19	0.530523	1.16375	0.273292	0.684241	1	307	tags=16%, list=5%, signal=17%
C5 GOBP	GOBP_NEGATIVE_REGULATION_OF_NF_KAPPAB_TRANSCRIPTION_FACTOR_ACTIVITY	29	-0.458422	-1.06793	0.36166	0.684339	1	649	tags=21%, list=12%, signal=23%
C5 GOBP	GOBP_DETECTION_OF_ABIOTIC_STIMULUS	25	0.496451	1.16092	0.257143	0.684468	1	599	tags=24%, list=11%, signal=27%
C5 GOBP	GOBP_DNA_REPLICATION	96	0.399508	1.17376	0.148069	0.684612	1	838	tags=22%, list=15%, signal=25%
C5 GOBP	GOBP_DNA_TEMPLATED_TRANSCRIPTION_ELONGATION	45	0.448435	1.16795	0.221053	0.684626	1	311	tags=9%, list=6%, signal=9%
C5 GOBP	GOBP_CELLULAR_RESPONSE_TO_HEAT	35	0.470686	1.1698	0.229814	0.68472	1	283	tags=6%, list=5%, signal=6%
C5 GOBP	GOBP_REGULATION_OF_CHROMATIN_ORGANIZATION	15	0.556528	1.17418	0.301426	0.684866	1	644	tags=20%, list=11%, signal=23%
C5 GOBP	GOBP_STRIATED_MUSCLE_CELL_PROLIFERATION	16	0.553749	1.17024	0.290722	0.684918	1	502	tags=25%, list=9%, signal=27%
C5 GOBP	GOBP_REGULATION_OF_INTRINSIC_APOPTOTIC_SIGNALING_PATHWAY	77	0.403036	1.14375	0.1841	0.684936	1	1034	tags=21%, list=18%, signal=25%
C5 GOBP	GOBP_NUCLEIC_ACID_PHOSPHODIESTER_BOND_HYDROLYSIS	102	0.395289	1.15983	0.177419	0.685029	1	533	tags=17%, list=9%, signal=18%
C5 GOBP	GOBP_RNA_PROCESSING	496	0.336634	1.16829	0.0523013	0.685038	1	1217	tags=27%, list=22%, signal=31%
C5 GOBP	GOBP_DSRNA_PROCESSING	27	-0.46026	-1.06683	0.396226	0.685124	1	274	tags=7%, list=5%, signal=8%
C5 GOBP	GOBP_POSITIVE_REGULATION_OF_LEUKOCYTE_MEDIATED_IMMUNITY	34	0.467736	1.16396	0.230616	0.685141	1	430	tags=15%, list=8%, signal=16%
C5 GOBP	GOBP_REGULATION_OF_CALCIUM_ION_TRANSPORT	85	0.403806	1.16117	0.188184	0.685244	1	298	tags=11%, list=5%, signal=11%
C5 GOBP	GOBP_MITOTIC_CELL_CYCLE	349	0.343855	1.16867	0.0776892	0.685385	1	690	tags=13%, list=12%, signal=14%
C2 Reactome	REACTOME_TNFR2_NON_CANONICAL_NF_KB_PATHWAY	49	0.509023	1.36363	0.0673913	0.685575	1	2295	tags=80%, list=41%, signal=134%
C6 oncogenic	BCAT_GDS748_UP	15	-0.512964	-1.06828	0.398131	0.685579	1	1218	tags=53%, list=22%, signal=68%
C5 GOBP	GOBP_ENTRY_INTO_HOST	64	0.423392	1.1729	0.18711	0.685857	1	635	tags=19%, list=11%, signal=21%
C5 GOBP	GOBP_ADAPTIVE_IMMUNE_RESPONSE_BASED_ON_SOMATIC_RECOMBINATION_OF_IMMUNE_RECEPTORS_BUILT_FROM_IMMUNOGLOBULIN_SUPERFAMILY_DOMAINS	61	0.42745	1.17038	0.186975	0.686103	1	772	tags=23%, list=14%, signal=26%
C5 GOBP	GOBP_EMBRYO_DEVELOPMENT_ENDING_IN_BIRTH_OR_EGG_HATCHING	212	0.345993	1.11608	0.170626	0.686147	1	634	tags=15%, list=11%, signal=16%
C5 GOBP	GOBP_DE_NOVO_PROTEIN_FOLDING	29	0.470318	1.14376	0.251586	0.68641	1	1256	tags=38%, list=22%, signal=49%
C5 GOBP	GOBP_NEGATIVE_REGULATION_OF_CALCIUM_ION_TRANSPORT	23	0.497886	1.15653	0.253036	0.686948	1	298	tags=13%, list=5%, signal=14%
C5 GOBP	GOBP_RIBONUCLEOSIDE_TRIPHOSPHATE_METABOLIC_PROCESS	46	0.430464	1.11617	0.277311	0.687171	1	1343	tags=30%, list=24%, signal=40%
C5 GOBP	GOBP_POSITIVE_REGULATION_OF_PHOSPHOLIPASE_ACTIVITY	15	0.535574	1.14436	0.301518	0.68736	1	170	tags=13%, list=3%, signal=14%
C5 GOBP	GOBP_REGULATION_OF_NUCLEAR_DIVISION	41	0.452472	1.17044	0.208243	0.68756	1	662	tags=22%, list=12%, signal=25%
C5 GOBP	GOBP_RESPONSE_TO_COPPER_ION	17	0.531378	1.17091	0.279116	0.687656	1	682	tags=41%, list=12%, signal=47%
C5 GOBP	GOBP_POSITIVE_REGULATION_OF_CYTOSKELETON_ORGANIZATION	102	0.383559	1.14382	0.167038	0.687666	1	188	tags=8%, list=3%, signal=8%
C5 GOBP	GOBP_CELLULAR_RESPONSE_TO_XENOBIOTIC_STIMULUS	55	0.419838	1.1447	0.236674	0.687697	1	147	tags=9%, list=3%, signal=9%
C5 GOBP	GOBP_SECRETION	326	-0.324424	-1.06559	0.273743	0.687843	1	613	tags=17%, list=11%, signal=18%
C5 GOBP	GOBP_CELL_CYCLE_CHECKPOINT_SIGNALING	61	0.421968	1.14032	0.250493	0.687983	1	549	tags=15%, list=10%, signal=16%
C5 GOBP	GOBP_PROTEASOMAL_PROTEIN_CATABOLIC_PROCESS	227	0.345556	1.11507	0.172557	0.688082	1	1941	tags=44%, list=35%, signal=64%
C5 GOBP	GOBP_RESPONSE_TO_CAMP	34	0.464913	1.14839	0.247401	0.688437	1	349	tags=24%, list=6%, signal=25%
C5 GOBP	GOBP_POSITIVE_REGULATION_OF_ORGANIC_ACID_TRANSPORT	16	0.520399	1.11617	0.328	0.688454	1	636	tags=25%, list=11%, signal=28%
C5 GOBP	GOBP_RESPONSE_TO_STARVATION	83	0.405126	1.1556	0.191398	0.688618	1	656	tags=16%, list=12%, signal=17%
C5 GOBP	GOBP_METHYLATION	125	0.381742	1.1528	0.158859	0.688651	1	706	tags=18%, list=13%, signal=21%
C5 GOBP	GOBP_SKELETAL_MUSCLE_CELL_DIFFERENTIATION	15	0.547199	1.14522	0.294363	0.688784	1	772	tags=27%, list=14%, signal=31%
C5 GOBP	GOBP_REGULATION_OF_CELLULAR_COMPONENT_MOVEMENT	401	0.336894	1.14481	0.076087	0.688799	1	545	tags=14%, list=10%, signal=15%
C2 Reactome	REACTOME_ORC1_REMOVAL_FROM_CHROMATIN	53	0.464393	1.2293	0.149701	0.688882	1	2295	tags=74%, list=41%, signal=123%
C5 GOBP	GOBP_CELLULAR_RESPONSE_TO_VIRUS	33	0.481038	1.17103	0.260246	0.688941	1	322	tags=9%, list=6%, signal=10%
C5 GOBP	GOBP_PURINE_NUCLEOSIDE_METABOLIC_PROCESS	15	0.5513	1.14957	0.298174	0.688951	1	424	tags=33%, list=8%, signal=36%
C5 GOBP	GOBP_REGULATION_OF_ACTIN_NUCLEATION	22	0.492923	1.13876	0.287379	0.688973	1	404	tags=18%, list=7%, signal=20%
C5 GOBP	GOBP_REGULATION_OF_MULTICELLULAR_ORGANISM_GROWTH	25	0.47031	1.11642	0.301887	0.688975	1	695	tags=20%, list=12%, signal=23%
C5 GOBP	GOBP_MITOTIC_CELL_CYCLE_CHECKPOINT_SIGNALING	47	0.42438	1.13705	0.234951	0.68904	1	549	tags=17%, list=10%, signal=19%
C5 GOBP	GOBP_REGULATION_OF_GENE_EXPRESSION_EPIGENETIC	58	0.422831	1.15131	0.229787	0.689061	1	680	tags=22%, list=12%, signal=25%
C5 GOBP	GOBP_RESPONSE_TO_BACTERIUM	151	0.366791	1.14043	0.159574	0.689093	1	556	tags=20%, list=10%, signal=21%
C5 GOBP	GOBP_POSITIVE_REGULATION_OF_PROTEIN_DEPHOSPHORYLATION	19	0.498955	1.11435	0.307692	0.689135	1	38	tags=5%, list=1%, signal=5%
C5 GOBP	GOBP_COPII_COATED_VESICLE_BUDDING	24	0.513451	1.1504	0.269777	0.689144	1	1990	tags=54%, list=35%, signal=84%
C5 GOBP	GOBP_CYTOPLASMIC_MICROTUBULE_ORGANIZATION	32	0.475327	1.14773	0.237395	0.689216	1	98	tags=6%, list=2%, signal=6%
C5 GOBP	GOBP_REGULATION_OF_FATTY_ACID_METABOLIC_PROCESS	29	0.477913	1.14722	0.259109	0.689419	1	280	tags=14%, list=5%, signal=14%
C5 GOBP	GOBP_REGULATION_OF_BINDING	162	0.362913	1.1357	0.17759	0.689459	1	690	tags=15%, list=12%, signal=17%
C5 GOBP	GOBP_ORGANIC_ACID_BIOSYNTHETIC_PROCESS	132	0.363751	1.11235	0.228145	0.689531	1	733	tags=14%, list=13%, signal=16%
C5 GOBP	GOBP_AMEBOIDAL_TYPE_CELL_MIGRATION	184	0.346354	1.11311	0.186404	0.689552	1	592	tags=17%, list=11%, signal=19%
C5 GOBP	GOBP_APOPTOTIC_MITOCHONDRIAL_CHANGES	53	0.433642	1.15072	0.24295	0.689588	1	999	tags=21%, list=18%, signal=25%
C5 GOBP	GOBP_MUSCLE_ORGAN_MORPHOGENESIS	25	0.493756	1.139	0.284254	0.689678	1	841	tags=32%, list=15%, signal=37%
C5 GOBP	GOBP_CELL_ACTIVATION_INVOLVED_IN_IMMUNE_RESPONSE	68	0.41186	1.15295	0.204969	0.689683	1	445	tags=19%, list=8%, signal=21%
C5 GOBP	GOBP_REGULATION_OF_RESPONSE_TO_STRESS	476	0.3203	1.11115	0.126819	0.689692	1	430	tags=10%, list=8%, signal=10%
C5 GOBP	GOBP_REGULATION_OF_EPITHELIAL_CELL_MIGRATION	106	0.373653	1.11036	0.244259	0.689762	1	545	tags=16%, list=10%, signal=17%
C2 Reactome	REACTOME_APOPTOTIC_EXECUTION_PHASE	37	0.523255	1.33423	0.0632653	0.689805	1	781	tags=27%, list=14%, signal=31%
C5 GOBP	GOBP_METAPHASE_PLATE_CONGRESSION	36	0.455163	1.14841	0.239278	0.689905	1	1230	tags=28%, list=22%, signal=35%
C5 GOBP	GOBP_CARDIAC_VENTRICLE_MORPHOGENESIS	22	0.514016	1.17122	0.250522	0.689966	1	841	tags=36%, list=15%, signal=43%
C5 GOBP	GOBP_NEGATIVE_REGULATION_OF_ION_TRANSMEMBRANE_TRANSPORT	38	0.452981	1.14059	0.262729	0.690011	1	453	tags=13%, list=8%, signal=14%
C5 GOBP	GOBP_GTP_METABOLIC_PROCESS	17	0.529289	1.14967	0.277328	0.690058	1	1343	tags=53%, list=24%, signal=69%
C5 GOBP	GOBP_PANCREAS_DEVELOPMENT	20	0.50483	1.14526	0.290795	0.690134	1	376	tags=15%, list=7%, signal=16%
C5 GOBP	GOBP_PHOSPHATIDYLGLYCEROL_METABOLIC_PROCESS	16	0.537848	1.1376	0.293774	0.69018	1	37	tags=6%, list=1%, signal=6%
C5 GOBP	GOBP_REGULATION_OF_PROTEIN_CONTAINING_COMPLEX_ASSEMBLY	214	0.343481	1.11644	0.162047	0.69023	1	224	tags=7%, list=4%, signal=7%
C5 GOBP	GOBP_REGULATION_OF_GROWTH	252	0.349943	1.15192	0.11588	0.690255	1	727	tags=21%, list=13%, signal=24%
C5 GOBP	GOBP_MULTICELLULAR_ORGANISMAL_HOMEOSTASIS	157	0.361511	1.11326	0.199143	0.690297	1	456	tags=15%, list=8%, signal=15%
C6 oncogenic	LTE2_UP.V1_DN	84	0.381501	1.07932	0.322105	0.690302	1	654	tags=20%, list=12%, signal=23%
C5 GOBP	GOBP_PROTEIN_MODIFICATION_BY_SMALL_PROTEIN_CONJUGATION_OR_REMOVAL	322	0.336777	1.13629	0.145089	0.690306	1	667	tags=11%, list=12%, signal=11%
C5 GOBP	GOBP_ACTIN_FILAMENT_BASED_MOVEMENT	65	0.411796	1.1371	0.235683	0.690314	1	597	tags=20%, list=11%, signal=22%
C5 GOBP	GOBP_CELL_MATURATION	41	0.446276	1.14653	0.248447	0.690382	1	419	tags=22%, list=7%, signal=24%
C5 GOBP	GOBP_RIG_I_SIGNALING_PATHWAY	16	0.534332	1.13795	0.328482	0.690392	1	948	tags=31%, list=17%, signal=37%
C5 GOBP	GOBP_DNA_TEMPLATED_TRANSCRIPTION_INITIATION	42	0.427798	1.10823	0.318565	0.690444	1	704	tags=21%, list=13%, signal=24%
C5 GOBP	GOBP_INSULIN_SECRETION_INVOLVED_IN_CELLULAR_RESPONSE_TO_GLUCOSE_STIMULUS	17	0.529145	1.15137	0.267347	0.690444	1	172	tags=12%, list=3%, signal=12%
C5 GOBP	GOBP_MICROTUBULE_POLYMERIZATION_OR_DEPOLYMERIZATION	66	0.405586	1.1113	0.286334	0.690462	1	393	tags=8%, list=7%, signal=8%
C5 GOBP	GOBP_NEGATIVE_REGULATION_OF_CELL_POPULATION_PROLIFERATION	225	0.344428	1.1086	0.18578	0.690491	1	556	tags=16%, list=10%, signal=17%
C5 GOBP	GOBP_REGULATION_OF_INSULIN_SECRETION_INVOLVED_IN_CELLULAR_RESPONSE_TO_GLUCOSE_STIMULUS	15	0.537098	1.10894	0.366599	0.690652	1	172	tags=13%, list=3%, signal=14%
C5 GOBP	GOBP_DNA_DEPENDENT_DNA_REPLICATION	50	0.42925	1.14556	0.229675	0.690662	1	830	tags=26%, list=15%, signal=30%
C5 GOBP	GOBP_REGULATION_OF_LEUKOCYTE_MEDIATED_CYTOTOXICITY	18	0.538089	1.1486	0.281437	0.690669	1	430	tags=17%, list=8%, signal=18%
C5 GOBP	GOBP_CELLULAR_SENESCENCE	30	0.466109	1.1408	0.282828	0.690729	1	1142	tags=40%, list=20%, signal=50%
C5 GOBP	GOBP_POSITIVE_REGULATION_OF_GLIAL_CELL_DIFFERENTIATION	16	0.53999	1.13575	0.308017	0.690734	1	289	tags=13%, list=5%, signal=13%
C5 GOBP	GOBP_PROTEIN_LOCALIZATION_TO_ENDOPLASMIC_RETICULUM	44	0.441685	1.13911	0.256818	0.690742	1	2282	tags=68%, list=41%, signal=114%
C5 GOBP	GOBP_POSITIVE_REGULATION_OF_CELLULAR_COMPONENT_BIOGENESIS	231	0.339221	1.11237	0.175732	0.69075	1	499	tags=11%, list=9%, signal=12%
C5 GOBP	GOBP_EMBRYO_IMPLANTATION	25	0.469686	1.11349	0.3	0.69081	1	511	tags=28%, list=9%, signal=31%
C5 GOBP	GOBP_PROTEIN_MODIFICATION_BY_SMALL_PROTEIN_CONJUGATION	275	0.336354	1.11041	0.176087	0.690857	1	662	tags=10%, list=12%, signal=11%
C5 GOBP	GOBP_NEGATIVE_REGULATION_OF_VASCULATURE_DEVELOPMENT	39	0.459575	1.15305	0.268687	0.69094	1	381	tags=13%, list=7%, signal=14%
C5 GOBP	GOBP_REGULATION_OF_RESPONSE_TO_EXTERNAL_STIMULUS	308	0.331684	1.11152	0.155102	0.690973	1	538	tags=15%, list=10%, signal=15%
C5 GOBP	GOBP_HEPATICOBILIARY_SYSTEM_DEVELOPMENT	51	0.420351	1.1092	0.271255	0.691021	1	409	tags=16%, list=7%, signal=17%
C5 GOBP	GOBP_NUCLEOBASE_METABOLIC_PROCESS	30	0.473278	1.13442	0.254545	0.691026	1	629	tags=17%, list=11%, signal=19%
C5 GOBP	GOBP_POSITIVE_REGULATION_OF_DOUBLE_STRAND_BREAK_REPAIR_VIA_HOMOLOGOUS_RECOMBINATION	16	0.524309	1.12001	0.319527	0.691067	1	68	tags=6%, list=1%, signal=6%
C5 GOBP	GOBP_CELLULAR_RESPONSE_TO_REACTIVE_OXYGEN_SPECIES	68	0.402255	1.10959	0.273504	0.691075	1	607	tags=21%, list=11%, signal=23%
C2 Reactome	REACTOME_GLUCONEOGENESIS	22	0.610358	1.35145	0.111554	0.691292	1	409	tags=9%, list=7%, signal=10%
C5 GOBP	GOBP_NEGATIVE_REGULATION_OF_DEPHOSPHORYLATION	22	0.498882	1.13474	0.290389	0.6913	1	1219	tags=45%, list=22%, signal=58%
C5 GOBP	GOBP_MONOSACCHARIDE_CATABOLIC_PROCESS	19	0.511459	1.1169	0.331897	0.691307	1	856	tags=16%, list=15%, signal=19%
C5 GOBP	GOBP_LYMPHOCYTE_ACTIVATION_INVOLVED_IN_IMMUNE_RESPONSE	40	0.443581	1.13182	0.251586	0.691315	1	408	tags=23%, list=7%, signal=24%
C5 GOBP	GOBP_POSITIVE_REGULATION_OF_TRANSLATIONAL_INITIATION	17	0.51958	1.13393	0.315789	0.691367	1	50	tags=6%, list=1%, signal=6%
C5 GOBP	GOBP_REGULATION_OF_MICROTUBULE_BASED_PROCESS	104	0.393763	1.15431	0.199179	0.691395	1	246	tags=6%, list=4%, signal=6%
C5 GOBP	GOBP_EPIDERMIS_DEVELOPMENT	82	0.386311	1.11644	0.222904	0.691504	1	970	tags=28%, list=17%, signal=33%
C5 GOBP	GOBP_REGULATION_OF_CELLULAR_KETONE_METABOLIC_PROCESS	41	0.437941	1.1172	0.285714	0.691524	1	458	tags=17%, list=8%, signal=18%
C5 GOBP	GOBP_HISTONE_H3_K4_METHYLATION	32	0.467734	1.14573	0.238193	0.691643	1	632	tags=19%, list=11%, signal=21%
C5 GOBP	GOBP_ENDOCRINE_PROCESS	18	0.510948	1.13214	0.296593	0.69166	1	632	tags=22%, list=11%, signal=25%
C2 Reactome	REACTOME_INTERFERON_SIGNALING	99	0.438764	1.27776	0.0826613	0.691705	1	528	tags=14%, list=9%, signal=15%
C5 GOBP	GOBP_PROTEASOME_MEDIATED_UBIQUITIN_DEPENDENT_PROTEIN_CATABOLIC_PROCESS	181	0.351696	1.1194	0.186975	0.691761	1	549	tags=8%, list=10%, signal=9%
C5 GOBP	GOBP_HORMONE_BIOSYNTHETIC_PROCESS	17	0.538027	1.15375	0.283368	0.691834	1	383	tags=18%, list=7%, signal=19%
C5 GOBP	GOBP_AGING	129	0.368234	1.12182	0.188596	0.691924	1	788	tags=25%, list=14%, signal=28%
C5 GOBP	GOBP_BIOLOGICAL_PROCESS_INVOLVED_IN_INTERACTION_WITH_HOST	95	0.385132	1.12097	0.226872	0.691958	1	635	tags=14%, list=11%, signal=15%
C5 GOBP	GOBP_POSITIVE_REGULATION_OF_POTASSIUM_ION_TRANSPORT	15	-0.512456	-1.06379	0.407266	0.692058	1	1437	tags=53%, list=26%, signal=72%
C5 GOBP	GOBP_NEGATIVE_REGULATION_OF_EPITHELIAL_CELL_PROLIFERATION	52	0.422499	1.12216	0.255319	0.692156	1	669	tags=23%, list=12%, signal=26%
C5 GOBP	GOBP_VASODILATION	15	0.534007	1.11779	0.35518	0.692187	1	152	tags=20%, list=3%, signal=21%
C5 GOBP	GOBP_POSITIVE_REGULATION_OF_MEMBRANE_PERMEABILITY	23	0.485222	1.11889	0.319654	0.692255	1	999	tags=30%, list=18%, signal=37%
C5 GOBP	GOBP_PROTEIN_METHYLATION	78	0.397226	1.12005	0.254032	0.692276	1	490	tags=13%, list=9%, signal=14%
C5 GOBP	GOBP_POSITIVE_REGULATION_OF_CELL_CYCLE	119	0.375415	1.12289	0.220165	0.69228	1	682	tags=13%, list=12%, signal=15%
C5 GOBP	GOBP_POSITIVE_REGULATION_OF_SUPRAMOLECULAR_FIBER_ORGANIZATION	101	0.390874	1.1531	0.1766	0.69235	1	188	tags=8%, list=3%, signal=8%
C2 Reactome	REACTOME_RNA_POLYMERASE_I_TRANSCRIPTION_INITIATION	18	0.633686	1.39453	0.0778689	0.692383	1	1153	tags=44%, list=21%, signal=56%
C5 GOBP	GOBP_POSITIVE_REGULATION_OF_CALCIUM_ION_TRANSMEMBRANE_TRANSPORT	25	0.479212	1.13233	0.289362	0.692485	1	164	tags=8%, list=3%, signal=8%
C5 GOBP	GOBP_OLIGODENDROCYTE_DIFFERENTIATION	32	-0.447782	-1.06321	0.371869	0.69257	1	831	tags=31%, list=15%, signal=36%
C5 GOBP	GOBP_RESPONSE_TO_ABIOTIC_STIMULUS	409	0.327247	1.12034	0.115909	0.692667	1	542	tags=13%, list=10%, signal=13%
C5 GOBP	GOBP_METAPHASE_ANAPHASE_TRANSITION_OF_CELL_CYCLE	20	0.508021	1.11726	0.326964	0.692689	1	643	tags=20%, list=11%, signal=23%
C5 GOBP	GOBP_PURINE_CONTAINING_COMPOUND_BIOSYNTHETIC_PROCESS	103	0.380117	1.12112	0.220807	0.692755	1	712	tags=14%, list=13%, signal=15%
C5 GOBP	GOBP_CELLULAR_RESPONSE_TO_TOXIC_SUBSTANCE	61	0.39874	1.10708	0.251073	0.692835	1	607	tags=18%, list=11%, signal=20%
C5 GOBP	GOBP_AUTOPHAGY_OF_MITOCHONDRION	55	0.409341	1.12551	0.268559	0.692857	1	210	tags=5%, list=4%, signal=6%
C5 GOBP	GOBP_REGULATION_OF_CARBOHYDRATE_METABOLIC_PROCESS	62	0.40739	1.12235	0.268102	0.692889	1	416	tags=13%, list=7%, signal=14%
C5 GOBP	GOBP_EXTRACELLULAR_MATRIX_DISASSEMBLY	26	0.470019	1.11797	0.31323	0.692919	1	511	tags=27%, list=9%, signal=29%
C5 GOBP	GOBP_POSITIVE_REGULATION_OF_T_CELL_PROLIFERATION	23	0.489336	1.12311	0.305221	0.692938	1	465	tags=22%, list=8%, signal=24%
C5 GOBP	GOBP_REGULATION_OF_CELL_POPULATION_PROLIFERATION	489	0.327844	1.12884	0.0882353	0.693062	1	563	tags=15%, list=10%, signal=16%
C5 GOBP	GOBP_CARDIAC_SEPTUM_DEVELOPMENT	36	0.44644	1.12671	0.28252	0.693096	1	150	tags=14%, list=3%, signal=14%
C6 oncogenic	CAHOY_OLIGODENDROCUTIC	26	0.444505	1.0486	0.397149	0.693286	1	543	tags=23%, list=10%, signal=25%
C5 GOBP	GOBP_BASE_EXCISION_REPAIR	19	0.505356	1.11824	0.319608	0.693289	1	1308	tags=37%, list=23%, signal=48%
C2 Reactome	REACTOME_MRNA_SPLICING_MINOR_PATHWAY	38	0.487868	1.23689	0.137577	0.693304	1	1839	tags=66%, list=33%, signal=97%
C5 GOBP	GOBP_GLUCOSE_METABOLIC_PROCESS	84	0.388559	1.13249	0.217759	0.693386	1	416	tags=11%, list=7%, signal=11%
C2 Reactome	REACTOME_DECTIN_1_MEDIATED_NONCANONICAL_NF_KB_SIGNALING	49	0.516814	1.36987	0.0692464	0.693454	1	2295	tags=82%, list=41%, signal=137%
C5 GOBP	GOBP_RESPONSE_TO_GROWTH_HORMONE	17	0.519215	1.13285	0.298246	0.693534	1	781	tags=41%, list=14%, signal=48%
C5 GOBP	GOBP_POSITIVE_REGULATION_OF_BINDING	84	0.391246	1.1278	0.226141	0.693572	1	883	tags=23%, list=16%, signal=26%
C5 GOBP	GOBP_REGULATION_OF_PROTEASOMAL_PROTEIN_CATABOLIC_PROCESS	94	0.389303	1.12571	0.237323	0.693593	1	1854	tags=40%, list=33%, signal=59%
C2 Reactome	REACTOME_COOPERATION_OF_PDCL_PHLP1_AND_TRIC_CCT_IN_G_PROTEIN_BETA_FOLDING	23	0.538518	1.23021	0.2049	0.693735	1	202	tags=9%, list=4%, signal=9%
C2 Reactome	REACTOME_DEGRADATION_OF_BETA_CATENIN_BY_THE_DESTRUCTION_COMPLEX	64	0.467554	1.27467	0.10303	0.693832	1	2141	tags=66%, list=38%, signal=105%
C5 GOBP	GOBP_REGULATION_OF_CARDIAC_MUSCLE_CONTRACTION	33	0.458044	1.1269	0.291242	0.693841	1	344	tags=15%, list=6%, signal=16%
C5 GOBP	GOBP_POSITIVE_REGULATION_OF_CELLULAR_COMPONENT_ORGANIZATION	487	0.327314	1.12943	0.0893971	0.693863	1	556	tags=12%, list=10%, signal=12%
C5 GOBP	GOBP_NEGATIVE_REGULATION_OF_SMALL_MOLECULE_METABOLIC_PROCESS	29	0.468152	1.12323	0.286353	0.693942	1	350	tags=14%, list=6%, signal=15%
C5 GOBP	GOBP_POSITIVE_REGULATION_OF_DEPHOSPHORYLATION	24	0.487453	1.12809	0.304825	0.694049	1	321	tags=8%, list=6%, signal=9%
C6 oncogenic	ERBB2_UP.V1_UP	79	-0.439941	-1.22541	0.137652	0.69411	1	857	tags=29%, list=15%, signal=34%
C5 GOBP	GOBP_NEGATIVE_REGULATION_OF_CATALYTIC_ACTIVITY	303	0.337408	1.12479	0.132924	0.694111	1	682	tags=17%, list=12%, signal=18%
C5 GOBP	GOBP_RESPONSE_TO_ORGANIC_CYCLIC_COMPOUND	344	0.33254	1.12888	0.126338	0.694308	1	564	tags=13%, list=10%, signal=14%
C5 GOBP	GOBP_SISTER_CHROMATID_SEGREGATION	85	0.387351	1.12345	0.216599	0.694609	1	1230	tags=28%, list=22%, signal=36%
C5 GOBP	GOBP_CELLULAR_RESPONSE_TO_ORGANIC_CYCLIC_COMPOUND	223	0.348089	1.12956	0.169133	0.694823	1	443	tags=12%, list=8%, signal=12%
C5 GOBP	GOBP_MULTI_ORGANISM_REPRODUCTIVE_PROCESS	254	0.341739	1.12997	0.160356	0.694851	1	643	tags=18%, list=11%, signal=20%
C5 GOBP	GOBP_GLYCEROPHOSPHOLIPID_BIOSYNTHETIC_PROCESS	78	0.388559	1.12573	0.217489	0.694941	1	461	tags=9%, list=8%, signal=10%
C5 GOBP	GOBP_CHEMICAL_HOMEOSTASIS	367	0.330918	1.12696	0.122402	0.695053	1	541	tags=14%, list=10%, signal=14%
C2 Reactome	REACTOME_ABC_TRANSPORTER_DISORDERS	53	0.45895	1.22545	0.130802	0.695285	1	1940	tags=58%, list=35%, signal=89%
C2 Reactome	REACTOME_ACTIVATION_OF_GENE_EXPRESSION_BY_SREBF_SREBP	26	0.614021	1.45053	0.049676	0.695513	1	794	tags=50%, list=14%, signal=58%
C5 GOBP	GOBP_LONG_CHAIN_FATTY_ACID_METABOLIC_PROCESS	45	0.430092	1.12358	0.254697	0.695548	1	441	tags=20%, list=8%, signal=22%
C5 GOBP	GOBP_CELLULAR_RESPONSE_TO_MECHANICAL_STIMULUS	25	0.480552	1.13018	0.29087	0.695557	1	542	tags=24%, list=10%, signal=26%
C2 Reactome	REACTOME_SELECTIVE_AUTOPHAGY	52	0.458579	1.22308	0.157895	0.69599	1	101	tags=4%, list=2%, signal=4%
C5 GOBP	GOBP_ENDOTHELIAL_CELL_MIGRATION	96	0.383991	1.1238	0.220751	0.696108	1	519	tags=19%, list=9%, signal=20%
C6 oncogenic	KRAS.DF.V1_UP	79	0.361468	1.02798	0.375556	0.696173	1	602	tags=22%, list=11%, signal=24%
C6 oncogenic	RB_P130_DN.V1_UP	34	0.417843	1.04235	0.391026	0.696802	1	982	tags=41%, list=18%, signal=50%
C2 Reactome	REACTOME_CROSS_PRESENTATION_OF_SOLUBLE_EXOGENOUS_ANTIGENS_ENDOSOMES	43	0.51956	1.36498	0.0777311	0.69685	1	2295	tags=81%, list=41%, signal=137%
C5 GOBP	GOBP_MICROTUBULE_BUNDLE_FORMATION	19	-0.489137	-1.0609	0.39548	0.69689	1	473	tags=16%, list=8%, signal=17%
C6 oncogenic	PGF_UP.V1_UP	102	0.364555	1.08231	0.309735	0.697057	1	335	tags=10%, list=6%, signal=10%
C5 GOBP	GOBP_REGULATION_OF_DNA_BINDING_TRANSCRIPTION_FACTOR_ACTIVITY	127	-0.353684	-1.06127	0.314885	0.697057	1	731	tags=19%, list=13%, signal=21%
C6 oncogenic	AKT_UP_MTOR_DN.V1_UP	56	0.391033	1.03219	0.380042	0.69718	1	737	tags=27%, list=13%, signal=31%
C2 Reactome	REACTOME_SUMOYLATION_OF_RNA_BINDING_PROTEINS	38	0.48924	1.2185	0.162427	0.697224	1	102	tags=8%, list=2%, signal=8%
C5 GOBP	GOBP_NEURON_RECOGNITION	28	-0.44975	-1.05827	0.392927	0.697288	1	1220	tags=57%, list=22%, signal=73%
C5 GOBP	GOBP_POLYOL_METABOLIC_PROCESS	47	-0.41075	-1.05901	0.365234	0.697542	1	658	tags=19%, list=12%, signal=22%
C5 GOBP	GOBP_POSITIVE_REGULATION_OF_INTERLEUKIN_6_PRODUCTION	19	-0.493337	-1.05854	0.382739	0.69769	1	257	tags=16%, list=5%, signal=16%
C6 oncogenic	STK33_DN	95	-0.370617	-1.0692	0.308271	0.697858	1	475	tags=14%, list=8%, signal=15%
C5 GOBP	GOBP_HETEROTYPIC_CELL_CELL_ADHESION	30	-0.446	-1.06011	0.386064	0.698083	1	553	tags=30%, list=10%, signal=33%
C5 GOBP	GOBP_STRESS_ACTIVATED_PROTEIN_KINASE_SIGNALING_CASCADE	86	-0.377159	-1.05959	0.340741	0.69833	1	274	tags=8%, list=5%, signal=8%
C5 GOBP	GOBP_CIRCULATORY_SYSTEM_DEVELOPMENT	402	-0.312232	-1.0591	0.26055	0.698545	1	692	tags=19%, list=12%, signal=21%
C5 GOBP	GOBP_REGULATION_OF_HISTONE_METHYLATION	39	0.437791	1.10492	0.28169	0.698566	1	654	tags=15%, list=12%, signal=17%
C2 Reactome	REACTOME_RESPONSE_OF_MTB_TO_PHAGOCYTOSIS	16	0.571812	1.21609	0.220441	0.698572	1	137	tags=6%, list=2%, signal=6%
C2 Reactome	REACTOME_G_ALPHA_S_SIGNALLING_EVENTS	23	0.628811	1.42698	0.0588235	0.698583	1	258	tags=17%, list=5%, signal=18%
C2 Reactome	REACTOME_METABOLISM_OF_POLYAMINES	45	0.531564	1.37249	0.0647948	0.699416	1	2295	tags=84%, list=41%, signal=142%
C2 Reactome	REACTOME_GENE_AND_PROTEIN_EXPRESSION_BY_JAK_STAT_SIGNALING_AFTER_INTERLEUKIN_12_STIMULATION	32	0.587785	1.45594	0.0507812	0.700246	1	857	tags=22%, list=15%, signal=26%
C5 GOBP	GOBP_INTERMEDIATE_FILAMENT_BASED_PROCESS	29	0.454093	1.10325	0.331384	0.700286	1	438	tags=17%, list=8%, signal=19%
C2 Reactome	REACTOME_G1_S_DNA_DAMAGE_CHECKPOINTS	46	0.519723	1.38452	0.0422535	0.700627	1	2141	tags=74%, list=38%, signal=119%
C2 Reactome	REACTOME_VEGFR2_MEDIATED_VASCULAR_PERMEABILITY	20	0.603551	1.35673	0.119919	0.70068	1	38	tags=10%, list=1%, signal=10%
C2 Reactome	REACTOME_LISTERIA_MONOCYTOGENES_ENTRY_INTO_HOST_CELLS	15	0.671987	1.38026	0.107143	0.700744	1	674	tags=27%, list=12%, signal=30%
C5 GOBP	GOBP_POSITIVE_REGULATION_OF_TRANSLATION	76	-0.381071	-1.05664	0.362454	0.700823	1	664	tags=14%, list=12%, signal=16%
C5 GOBP	GOBP_REGULATION_OF_MITOCHONDRIAL_MEMBRANE_PERMEABILITY_INVOLVED_IN_APOPTOTIC_PROCESS	20	0.498556	1.10339	0.300613	0.70116	1	999	tags=30%, list=18%, signal=36%
C2 Reactome	REACTOME_METABOLISM_OF_FAT_SOLUBLE_VITAMINS	28	0.564882	1.33514	0.100209	0.701472	1	622	tags=32%, list=11%, signal=36%
C2 Reactome	REACTOME_EXTRA_NUCLEAR_ESTROGEN_SIGNALING	41	0.476609	1.21946	0.188437	0.701513	1	547	tags=20%, list=10%, signal=21%
C2 Reactome	REACTOME_REGULATION_OF_MRNA_STABILITY_BY_PROTEINS_THAT_BIND_AU_RICH_ELEMENTS	74	0.436578	1.23033	0.120879	0.701568	1	2163	tags=66%, list=39%, signal=106%
C2 Reactome	REACTOME_FCERI_MEDIATED_NF_KB_ACTIVATION	56	0.499592	1.35283	0.0453564	0.701592	1	2141	tags=68%, list=38%, signal=109%
C5 GOBP	GOBP_RIBOSE_PHOSPHATE_BIOSYNTHETIC_PROCESS	104	0.371469	1.10363	0.240084	0.70165	1	1029	tags=21%, list=18%, signal=25%
C5 GOBP	GOBP_RETROGRADE_VESICLE_MEDIATED_TRANSPORT_GOLGI_TO_ENDOPLASMIC_RETICULUM	37	0.444501	1.10232	0.314402	0.701987	1	100	tags=5%, list=2%, signal=5%
C6 oncogenic	EGFR_UP.V1_UP	78	-0.393125	-1.11753	0.262729	0.702712	1	274	tags=14%, list=5%, signal=15%
C5 GOBP	GOBP_FEMALE_GAMETE_GENERATION	40	0.430119	1.09977	0.317227	0.702886	1	511	tags=28%, list=9%, signal=30%
C5 GOBP	GOBP_NEGATIVE_REGULATION_OF_ION_TRANSPORT	56	0.403476	1.0993	0.270925	0.703109	1	331	tags=13%, list=6%, signal=13%
C6 oncogenic	E2F3_UP.V1_DN	31	0.426149	1.03509	0.423313	0.703251	1	443	tags=13%, list=8%, signal=14%
C2 Reactome	REACTOME_SYNTHESIS_OF_ACTIVE_UBIQUITIN_ROLES_OF_E1_AND_E2_ENZYMES	20	0.626077	1.38805	0.0991735	0.7034	1	719	tags=20%, list=13%, signal=23%
C6 oncogenic	PRC2_EZH2_UP.V1_UP	50	-0.558513	-1.45719	0.027668	0.703485	0.962	458	tags=30%, list=8%, signal=32%
C5 GOBP	GOBP_RESPONSE_TO_NICOTINE	15	-0.509797	-1.0553	0.411405	0.703698	1	782	tags=27%, list=14%, signal=31%
C6 oncogenic	KRAS.600_UP.V1_DN	48	-0.469389	-1.21473	0.143141	0.703917	1	433	tags=27%, list=8%, signal=29%
C5 GOBP	GOBP_NEGATIVE_REGULATION_OF_TRANSPORTER_ACTIVITY	31	0.457292	1.09982	0.331384	0.703994	1	162	tags=10%, list=3%, signal=10%
C5 GOBP	GOBP_POSITIVE_REGULATION_OF_CELL_DIFFERENTIATION	281	-0.321578	-1.05387	0.285178	0.704302	1	564	tags=16%, list=10%, signal=17%
C5 GOBP	GOBP_REGULATION_OF_MICROTUBULE_CYTOSKELETON_ORGANIZATION	87	0.38004	1.10122	0.264392	0.704368	1	246	tags=6%, list=4%, signal=6%
C5 GOBP	GOBP_MALE_SEX_DIFFERENTIATION	46	-0.407231	-1.05419	0.374046	0.70457	1	597	tags=22%, list=11%, signal=24%
C2 Reactome	REACTOME_HEDGEHOG_ON_STATE	54	0.455091	1.23184	0.138554	0.704702	1	2295	tags=74%, list=41%, signal=124%
C5 GOBP	GOBP_CELLULAR_RESPONSE_TO_OSMOTIC_STRESS	16	0.525027	1.09608	0.363265	0.704914	1	542	tags=13%, list=10%, signal=14%
C6 oncogenic	KRAS.600.LUNG.BREAST_UP.V1_DN	59	-0.512626	-1.38707	0.0448598	0.704946	0.996	672	tags=37%, list=12%, signal=42%
C5 GOBP	GOBP_ALPHA_BETA_T_CELL_ACTIVATION	25	0.477287	1.09986	0.323591	0.705102	1	390	tags=20%, list=7%, signal=21%
C5 GOBP	GOBP_REGULATION_OF_RESPONSE_TO_WOUNDING	71	-0.385559	-1.05022	0.371869	0.705105	1	619	tags=23%, list=11%, signal=25%
C5 GOBP	GOBP_REGULATION_OF_LIPID_KINASE_ACTIVITY	22	-0.47796	-1.05437	0.381605	0.705257	1	126	tags=9%, list=2%, signal=9%
C5 GOBP	GOBP_ALTERNATIVE_MRNA_SPLICING_VIA_SPLICEOSOME	51	0.413662	1.09673	0.28719	0.705259	1	1175	tags=35%, list=21%, signal=44%
C5 GOBP	GOBP_ACTIN_MEDIATED_CELL_CONTRACTION	49	0.410606	1.09634	0.313199	0.705284	1	493	tags=16%, list=9%, signal=18%
C5 GOBP	GOBP_STEM_CELL_DIFFERENTIATION	65	0.392831	1.09783	0.294479	0.705496	1	320	tags=11%, list=6%, signal=11%
C5 GOBP	GOBP_GLAND_DEVELOPMENT	151	0.354042	1.09691	0.230435	0.705901	1	511	tags=14%, list=9%, signal=15%
C5 GOBP	GOBP_REGULATION_OF_GOLGI_ORGANIZATION	17	0.511818	1.09722	0.354709	0.70617	1	100	tags=6%, list=2%, signal=6%
C5 GOBP	GOBP_MICROTUBULE_CYTOSKELETON_ORGANIZATION_INVOLVED_IN_MITOSIS	78	0.382999	1.0999	0.281376	0.70621	1	1303	tags=26%, list=23%, signal=33%
C2 Reactome	REACTOME_ANTIGEN_PRESENTATION_FOLDING_ASSEMBLY_AND_PEPTIDE_LOADING_OF_CLASS_I_MHC	22	0.588949	1.33737	0.0974576	0.706247	1	1099	tags=41%, list=20%, signal=51%
C5 GOBP	GOBP_POSITIVE_REGULATION_OF_AXONOGENESIS	43	-0.413729	-1.05026	0.381048	0.706277	1	664	tags=33%, list=12%, signal=37%
C6 oncogenic	KRAS.LUNG_UP.V1_UP	21	0.478673	1.08494	0.356994	0.706522	1	603	tags=33%, list=11%, signal=37%
C5 GOBP	GOBP_NEGATIVE_REGULATION_OF_ION_TRANSMEMBRANE_TRANSPORTER_ACTIVITY	29	0.460877	1.09789	0.323944	0.706533	1	162	tags=10%, list=3%, signal=11%
C5 GOBP	GOBP_RESPIRATORY_SYSTEM_DEVELOPMENT	74	0.390849	1.10019	0.276458	0.706598	1	370	tags=14%, list=7%, signal=14%
C6 oncogenic	BMI1_DN.V1_DN	51	-0.487274	-1.28953	0.0947776	0.706754	1	955	tags=25%, list=17%, signal=30%
C5 GOBP	GOBP_POSITIVE_REGULATION_OF_PROTEIN_KINASE_ACTIVITY	126	-0.353987	-1.0513	0.330341	0.706818	1	564	tags=12%, list=10%, signal=13%
C5 GOBP	GOBP_TISSUE_REMODELING	51	-0.402074	-1.05163	0.385356	0.707095	1	967	tags=35%, list=17%, signal=42%
C5 GOBP	GOBP_POSITIVE_REGULATION_OF_CELL_DEATH	218	-0.330961	-1.05032	0.306818	0.707307	1	878	tags=19%, list=16%, signal=22%
C5 GOBP	GOBP_MUSCLE_CELL_DIFFERENTIATION	153	-0.345705	-1.05239	0.322519	0.707354	1	1057	tags=27%, list=19%, signal=32%
C2 Reactome	REACTOME_DAP12_SIGNALING	15	0.586424	1.21169	0.240084	0.7077	1	674	tags=33%, list=12%, signal=38%
C5 GOBP	GOBP_REGULATION_OF_ARP2_3_COMPLEX_MEDIATED_ACTIN_NUCLEATION	16	-0.519078	-1.05177	0.386965	0.707931	1	53	tags=6%, list=1%, signal=6%
C5 GOBP	GOBP_RESPONSE_TO_INTERLEUKIN_1	35	-0.435095	-1.05046	0.38417	0.70812	1	597	tags=14%, list=11%, signal=16%
C2 Reactome	REACTOME_REGULATION_OF_PTEN_GENE_TRANSCRIPTION	36	0.540086	1.34395	0.0862423	0.708655	1	1153	tags=33%, list=21%, signal=42%
C5 GOBP	GOBP_TELOMERE_CAPPING	16	-0.515777	-1.04856	0.427083	0.709009	1	1566	tags=31%, list=28%, signal=43%
C5 GOBP	GOBP_MEMORY	41	-0.410385	-1.04728	0.390438	0.709131	1	740	tags=27%, list=13%, signal=31%
C6 oncogenic	STK33_SKM_UP	70	-0.414697	-1.14014	0.200389	0.709137	1	137	tags=7%, list=2%, signal=7%
C5 GOBP	GOBP_HEART_DEVELOPMENT	199	-0.332835	-1.04306	0.337121	0.709523	1	436	tags=16%, list=8%, signal=16%
C5 GOBP	GOBP_POSITIVE_REGULATION_OF_PROTEIN_SERINE_THREONINE_KINASE_ACTIVITY	76	-0.379713	-1.04626	0.373406	0.709588	1	274	tags=9%, list=5%, signal=10%
C5 GOBP	GOBP_STRIATED_MUSCLE_CELL_APOPTOTIC_PROCESS	15	-0.513271	-1.0426	0.423664	0.70971	1	1245	tags=33%, list=22%, signal=43%
C2 Reactome	REACTOME_INTRA_GOLGI_AND_RETROGRADE_GOLGI_TO_ER_TRAFFIC	138	0.394219	1.20912	0.106291	0.709902	1	1664	tags=36%, list=30%, signal=49%
C5 GOBP	GOBP_CELLULAR_RESPONSE_TO_HYDROGEN_PEROXIDE	38	-0.418712	-1.0474	0.383268	0.710026	1	117	tags=8%, list=2%, signal=8%
C5 GOBP	GOBP_CARDIAC_MUSCLE_CELL_ACTION_POTENTIAL	29	-0.447484	-1.04329	0.378641	0.710086	1	1121	tags=48%, list=20%, signal=60%
C2 Reactome	REACTOME_PROCESSING_OF_CAPPED_INTRONLESS_PRE_MRNA	22	0.537263	1.20693	0.226415	0.710141	1	2145	tags=77%, list=38%, signal=125%
C5 GOBP	GOBP_REGULATION_OF_RESPONSE_TO_OXIDATIVE_STRESS	43	-0.412682	-1.04774	0.38189	0.710204	1	863	tags=14%, list=15%, signal=16%
C5 GOBP	GOBP_REGULATION_OF_UBIQUITIN_PROTEIN_TRANSFERASE_ACTIVITY	21	-0.481193	-1.04634	0.405138	0.710582	1	1049	tags=29%, list=19%, signal=35%
C5 GOBP	GOBP_DNA_BIOSYNTHETIC_PROCESS	73	-0.376783	-1.04353	0.372781	0.710604	1	248	tags=7%, list=4%, signal=7%
C5 GOBP	GOBP_REGULATION_OF_WNT_SIGNALING_PATHWAY	116	-0.356799	-1.04372	0.363128	0.711285	1	806	tags=22%, list=14%, signal=25%
C5 GOBP	GOBP_DIGESTIVE_SYSTEM_DEVELOPMENT	40	-0.413849	-1.04405	0.384191	0.711464	1	597	tags=33%, list=11%, signal=36%
C6 oncogenic	JAK2_DN.V1_DN	30	-0.451786	-1.06998	0.355433	0.711592	1	265	tags=13%, list=5%, signal=14%
C6 oncogenic	LEF1_UP.V1_UP	63	-0.397684	-1.08607	0.342056	0.71173	1	659	tags=30%, list=12%, signal=34%
C2 Reactome	REACTOME_RESOLUTION_OF_AP_SITES_VIA_THE_MULTIPLE_NUCLEOTIDE_PATCH_REPLACEMENT_PATHWAY	16	0.658452	1.39524	0.0943396	0.712005	1	869	tags=38%, list=15%, signal=44%
C5 GOBP	GOBP_CELLULAR_OXIDANT_DETOXIFICATION	51	0.412926	1.09355	0.310273	0.71216	1	607	tags=20%, list=11%, signal=22%
C5 GOBP	GOBP_CONNECTIVE_TISSUE_DEVELOPMENT	75	0.384263	1.09278	0.282105	0.712176	1	690	tags=23%, list=12%, signal=25%
C2 Reactome	REACTOME_PROCESSING_OF_CAPPED_INTRON_CONTAINING_PRE_MRNA	205	0.44926	1.44161	0.0043384	0.712274	1	1703	tags=51%, list=30%, signal=70%
C5 GOBP	GOBP_RESPONSE_TO_COCAINE	19	-0.49288	-1.04419	0.398453	0.712304	1	782	tags=26%, list=14%, signal=30%
C2 KEGG	KEGG_SPLICEOSOME	114	0.525405	1.59243	0.002079	0.712399	0.459	1839	tags=58%, list=33%, signal=84%
C2 Reactome	REACTOME_REGULATION_OF_LIPID_METABOLISM_BY_PPARALPHA	46	0.554575	1.46014	0.0280899	0.712895	1	444	tags=28%, list=8%, signal=30%
C5 GOBP	GOBP_VASCULAR_PROCESS_IN_CIRCULATORY_SYSTEM	82	0.381917	1.0929	0.256842	0.713055	1	405	tags=15%, list=7%, signal=16%
C5 GOBP	GOBP_CELL_SUBSTRATE_JUNCTION_ORGANIZATION	65	-0.384769	-1.04429	0.380952	0.713224	1	1169	tags=34%, list=21%, signal=42%
C5 GOBP	GOBP_RESPONSE_TO_INTERFERON_GAMMA	42	-0.416116	-1.04467	0.366906	0.713253	1	297	tags=10%, list=5%, signal=10%
C6 oncogenic	PRC2_EED_DN.V1_UP	44	-0.383796	-0.97365	0.507519	0.714107	1	854	tags=30%, list=15%, signal=35%
C5 GOBP	GOBP_REGULATION_OF_DEPHOSPHORYLATION	57	0.403996	1.09173	0.278867	0.714343	1	1705	tags=40%, list=30%, signal=57%
C5 GOBP	GOBP_TELOMERE_MAINTENANCE_VIA_TELOMERE_LENGTHENING	40	-0.407577	-1.03933	0.390991	0.714595	1	248	tags=5%, list=4%, signal=5%
C5 GOBP	GOBP_CHROMOSOME_SEGREGATION	125	0.362341	1.09089	0.275938	0.714599	1	721	tags=15%, list=13%, signal=17%
C6 oncogenic	ALK_DN.V1_UP	25	-0.483353	-1.12003	0.304	0.71466	1	708	tags=32%, list=13%, signal=36%
C5 GOBP	GOBP_PROGRAMMED_NECROTIC_CELL_DEATH	18	-0.478579	-1.03798	0.416826	0.714912	1	595	tags=11%, list=11%, signal=12%
C5 GOBP	GOBP_BRANCHED_CHAIN_AMINO_ACID_CATABOLIC_PROCESS	18	-0.48273	-1.03958	0.410204	0.715055	1	1726	tags=39%, list=31%, signal=56%
C5 GOBP	GOBP_SKELETAL_SYSTEM_MORPHOGENESIS	54	-0.401471	-1.04032	0.398747	0.71533	1	520	tags=26%, list=9%, signal=28%
C5 GOBP	GOBP_EMBRYONIC_SKELETAL_SYSTEM_MORPHOGENESIS	15	0.536583	1.09099	0.383023	0.715522	1	194	tags=13%, list=3%, signal=14%
C6 oncogenic	CYCLIN_D1_KE_.V1_DN	63	-0.357112	-0.968361	0.521235	0.715533	1	580	tags=19%, list=10%, signal=21%
C5 GOBP	GOBP_POSITIVE_REGULATION_OF_NERVOUS_SYSTEM_DEVELOPMENT	117	-0.35172	-1.03814	0.36811	0.715654	1	831	tags=32%, list=15%, signal=36%
C2 Reactome	REACTOME_CLASS_I_MHC_MEDIATED_ANTIGEN_PROCESSING_PRESENTATION	177	0.375799	1.19533	0.12527	0.716061	1	673	tags=13%, list=12%, signal=14%
C5 GOBP	GOBP_PHOSPHATIDYLINOSITOL_DEPHOSPHORYLATION	16	-0.489662	-1.03964	0.436	0.716105	1	211	tags=13%, list=4%, signal=13%
C5 GOBP	GOBP_GERM_CELL_DEVELOPMENT	59	-0.386641	-1.03837	0.387097	0.71622	1	740	tags=19%, list=13%, signal=21%
C5 GOBP	GOBP_REGULATION_OF_AUTOPHAGY_OF_MITOCHONDRION	22	0.487989	1.08995	0.360161	0.716456	1	210	tags=9%, list=4%, signal=9%
C5 GOBP	GOBP_RESPONSE_TO_TESTOSTERONE	17	0.508337	1.08838	0.374194	0.716604	1	1358	tags=47%, list=24%, signal=62%
C5 GOBP	GOBP_CELLULAR_CARBOHYDRATE_METABOLIC_PROCESS	107	0.367433	1.0891	0.24375	0.71675	1	439	tags=12%, list=8%, signal=13%
C5 GOBP	GOBP_POSITIVE_REGULATION_OF_REGULATED_SECRETORY_PATHWAY	15	0.519011	1.08858	0.370526	0.717171	1	15	tags=7%, list=0%, signal=7%
C5 GOBP	GOBP_POSITIVE_REGULATION_OF_CELL_CYCLE_PROCESS	89	0.369576	1.0892	0.276458	0.717671	1	682	tags=13%, list=12%, signal=15%
C2 Reactome	REACTOME_RHO_GTPASES_ACTIVATE_CIT	15	0.627534	1.33844	0.122917	0.717796	1	866	tags=47%, list=15%, signal=55%
C2 Reactome	REACTOME_NUCLEAR_EVENTS_KINASE_AND_TRANSCRIPTION_FACTOR_ACTIVATION	21	0.520105	1.19685	0.221074	0.71833	1	287	tags=14%, list=5%, signal=15%
C5 GOBP	GOBP_REGULATION_OF_LEUKOCYTE_CHEMOTAXIS	39	-0.411108	-1.03641	0.395349	0.718421	1	740	tags=23%, list=13%, signal=26%
C5 GOBP	GOBP_SMALL_MOLECULE_CATABOLIC_PROCESS	186	0.340573	1.08708	0.222717	0.71858	1	656	tags=15%, list=12%, signal=16%
C5 GOBP	GOBP_PROTEIN_LOCALIZATION_TO_MICROTUBULE_ORGANIZING_CENTER	17	0.50287	1.08733	0.358566	0.71896	1	1184	tags=35%, list=21%, signal=45%
C5 GOBP	GOBP_VASOCONSTRICTION	15	-0.493689	-1.03584	0.429942	0.718979	1	240	tags=20%, list=4%, signal=21%
C2 Reactome	REACTOME_CONSTITUTIVE_SIGNALING_BY_ABERRANT_PI3K_IN_CANCER	16	-0.509589	-1.05958	0.415534	0.719688	1	1169	tags=38%, list=21%, signal=47%
C5 GOBP	GOBP_REGULATION_OF_SODIUM_ION_TRANSMEMBRANE_TRANSPORT	31	-0.434665	-1.03434	0.414365	0.719869	1	970	tags=35%, list=17%, signal=43%
C6 oncogenic	GCNP_SHH_UP_EARLY.V1_UP	79	0.3848	1.08641	0.303093	0.720083	1	645	tags=18%, list=11%, signal=20%
C5 GOBP	GOBP_TRANSMEMBRANE_RECEPTOR_PROTEIN_TYROSINE_KINASE_SIGNALING_PATHWAY	223	-0.324105	-1.03207	0.354049	0.720485	1	743	tags=20%, list=13%, signal=22%
C5 GOBP	GOBP_NEGATIVE_REGULATION_OF_CELL_GROWTH	72	-0.374616	-1.03453	0.379175	0.720523	1	462	tags=17%, list=8%, signal=18%
C2 Reactome	REACTOME_AUTOPHAGY	98	0.484689	1.43421	0.0241758	0.720657	1	279	tags=7%, list=5%, signal=7%
C5 GOBP	GOBP_REGULATION_OF_NEUROTRANSMITTER_RECEPTOR_ACTIVITY	15	-0.496925	-1.03483	0.450867	0.720853	1	903	tags=33%, list=16%, signal=40%
C5 GOBP	GOBP_NEGATIVE_REGULATION_OF_COAGULATION	23	-0.464283	-1.03276	0.428283	0.720897	1	240	tags=22%, list=4%, signal=23%
C5 GOBP	GOBP_PROTEIN_HYDROXYLATION	18	-0.483698	-1.03356	0.452675	0.72095	1	1232	tags=39%, list=22%, signal=50%
C6 oncogenic	E2F3_UP.V1_UP	37	-0.446763	-1.10599	0.30137	0.721054	1	702	tags=30%, list=13%, signal=34%
C2 Reactome	REACTOME_SYNTHESIS_OF_DNA	69	0.423872	1.19201	0.151448	0.721083	1	1940	tags=55%, list=35%, signal=83%
C5 GOBP	GOBP_LACTATION	21	-0.4694	-1.03142	0.431862	0.721319	1	527	tags=24%, list=9%, signal=26%
C5 GOBP	GOBP_SENSORY_PERCEPTION	101	-0.356078	-1.03101	0.390244	0.721337	1	720	tags=25%, list=13%, signal=28%
C5 GOBP	GOBP_ION_HOMEOSTASIS	233	-0.326167	-1.03219	0.375242	0.721361	1	946	tags=26%, list=17%, signal=30%
C5 GOBP	GOBP_INOSITOL_PHOSPHATE_MEDIATED_SIGNALING	23	-0.459984	-1.02938	0.436759	0.721511	1	666	tags=26%, list=12%, signal=29%
C5 GOBP	GOBP_MITOCHONDRIAL_FISSION	18	-0.477013	-1.03052	0.45951	0.721656	1	1499	tags=44%, list=27%, signal=60%
C5 GOBP	GOBP_EMBRYO_DEVELOPMENT	366	0.320225	1.08535	0.209932	0.721858	1	634	tags=16%, list=11%, signal=17%
C5 GOBP	GOBP_AMINO_ACID_TRANSMEMBRANE_TRANSPORT	23	-0.455321	-1.03282	0.432171	0.72193	1	441	tags=13%, list=8%, signal=14%
C5 GOBP	GOBP_HORMONE_MEDIATED_SIGNALING_PATHWAY	68	-0.376435	-1.03001	0.374302	0.721948	1	391	tags=7%, list=7%, signal=8%
C5 GOBP	GOBP_SPHINGOLIPID_METABOLIC_PROCESS	53	-0.388149	-1.02873	0.408478	0.722224	1	355	tags=11%, list=6%, signal=12%
C2 Reactome	REACTOME_RAB_GERANYLGERANYLATION	42	0.545487	1.42798	0.0408602	0.722396	1	312	tags=10%, list=6%, signal=10%
C5 GOBP	GOBP_CELL_CYCLE_PROCESS	409	0.316572	1.07511	0.198238	0.722558	1	721	tags=13%, list=13%, signal=14%
C5 GOBP	GOBP_NEGATIVE_REGULATION_OF_CELL_DEVELOPMENT	60	-0.377946	-1.02941	0.420475	0.722604	1	675	tags=25%, list=12%, signal=28%
C5 GOBP	GOBP_REGULATION_OF_THE_FORCE_OF_HEART_CONTRACTION	17	0.512631	1.08547	0.342052	0.722691	1	1034	tags=29%, list=18%, signal=36%
C5 GOBP	GOBP_THIOESTER_METABOLIC_PROCESS	51	0.409442	1.07541	0.352174	0.722762	1	708	tags=20%, list=13%, signal=22%
C5 GOBP	GOBP_REGULATION_OF_PROTEOLYSIS	289	0.326297	1.07355	0.25618	0.722916	1	600	tags=14%, list=11%, signal=15%
C5 GOBP	GOBP_NEGATIVE_REGULATION_OF_MOLECULAR_FUNCTION	416	0.316167	1.07567	0.193548	0.723115	1	658	tags=15%, list=12%, signal=16%
C2 Reactome	REACTOME_TRANSCRIPTIONAL_ACTIVITY_OF_SMAD2_SMAD3_SMAD4_HETEROTRIMER	24	-0.454193	-1.05671	0.367232	0.723214	1	142	tags=8%, list=3%, signal=9%
C5 GOBP	GOBP_CELLULAR_LIPID_METABOLIC_PROCESS	380	0.317935	1.07233	0.222467	0.723317	1	741	tags=16%, list=13%, signal=18%
C5 GOBP	GOBP_NEGATIVE_REGULATION_OF_PROTEIN_MODIFICATION_BY_SMALL_PROTEIN_CONJUGATION_OR_REMOVAL	49	0.405668	1.07598	0.298174	0.723323	1	1409	tags=39%, list=25%, signal=51%
C5 GOBP	GOBP_PROTEIN_TRANSMEMBRANE_IMPORT_INTO_INTRACELLULAR_ORGANELLE	19	0.507396	1.08452	0.38806	0.723368	1	101	tags=5%, list=2%, signal=5%
C6 oncogenic	PDGF_UP.V1_DN	29	-0.458585	-1.08783	0.342967	0.723512	1	761	tags=28%, list=14%, signal=32%
C6 oncogenic	ESC_V6.5_UP_EARLY.V1_DN	73	-0.458819	-1.27522	0.0912477	0.723538	1	673	tags=36%, list=12%, signal=40%
C5 GOBP	GOBP_MITOTIC_NUCLEAR_DIVISION	118	0.35249	1.07369	0.281633	0.723641	1	662	tags=14%, list=12%, signal=15%
C5 GOBP	GOBP_NEURAL_TUBE_FORMATION	36	-0.416153	-1.02782	0.420952	0.723789	1	705	tags=25%, list=13%, signal=28%
C5 GOBP	GOBP_EPITHELIAL_CELL_PROLIFERATION	134	0.351271	1.07171	0.311065	0.724084	1	556	tags=18%, list=10%, signal=19%
C5 GOBP	GOBP_CELLULAR_RESPONSE_TO_FATTY_ACID	16	0.502054	1.07243	0.373225	0.724155	1	473	tags=25%, list=8%, signal=27%
C5 GOBP	GOBP_POSITIVE_REGULATION_OF_GROWTH	98	0.367585	1.07642	0.298507	0.724248	1	538	tags=18%, list=10%, signal=20%
C5 GOBP	GOBP_REGULATION_OF_CELL_CYCLE_PROCESS	236	0.329495	1.07599	0.245322	0.724446	1	709	tags=14%, list=13%, signal=15%
C5 GOBP	GOBP_CARDIAC_MUSCLE_CELL_CONTRACTION	29	0.451065	1.08226	0.345679	0.724594	1	493	tags=24%, list=9%, signal=26%
C5 GOBP	GOBP_NEGATIVE_REGULATION_OF_CELLULAR_RESPONSE_TO_INSULIN_STIMULUS	18	-0.473406	-1.01999	0.455823	0.72463	1	187	tags=11%, list=3%, signal=11%
C5 GOBP	GOBP_RESPONSE_TO_EXTRACELLULAR_STIMULUS	189	0.331743	1.07375	0.242697	0.724653	1	424	tags=11%, list=8%, signal=11%
C5 GOBP	GOBP_KERATINOCYTE_DIFFERENTIATION	36	0.430473	1.07409	0.320911	0.724754	1	970	tags=31%, list=17%, signal=37%
C5 GOBP	GOBP_POSITIVE_REGULATION_OF_INTRINSIC_APOPTOTIC_SIGNALING_PATHWAY	24	0.470095	1.07256	0.380342	0.724868	1	1638	tags=42%, list=29%, signal=59%
C2 Reactome	REACTOME_RESPONSE_TO_ELEVATED_PLATELET_CYTOSOLIC_CA2	81	0.416721	1.19703	0.166324	0.724902	1	774	tags=25%, list=14%, signal=28%
C5 GOBP	GOBP_REGULATION_OF_DENDRITE_MORPHOGENESIS	29	-0.426338	-1.02145	0.419162	0.72499	1	944	tags=24%, list=17%, signal=29%
C5 GOBP	GOBP_REGULATION_OF_CELLULAR_CARBOHYDRATE_METABOLIC_PROCESS	49	0.411927	1.07074	0.34413	0.725002	1	416	tags=14%, list=7%, signal=15%
C6 oncogenic	PRC2_SUZ12_UP.V1_UP	35	-0.435683	-1.07092	0.351923	0.725063	1	206	tags=17%, list=4%, signal=18%
C5 GOBP	GOBP_RESPONSE_TO_LIPID	287	0.325135	1.0835	0.209713	0.72539	1	562	tags=14%, list=10%, signal=14%
C5 GOBP	GOBP_MRNA_3_END_PROCESSING	44	0.410339	1.07643	0.343373	0.725413	1	1929	tags=50%, list=34%, signal=76%
C5 GOBP	GOBP_MAST_CELL_ACTIVATION	17	0.497841	1.07674	0.385827	0.7256	1	626	tags=24%, list=11%, signal=26%
C5 GOBP	GOBP_REGULATION_OF_PH	39	-0.40556	-1.02003	0.406312	0.725684	1	1362	tags=41%, list=24%, signal=54%
C5 GOBP	GOBP_CELLULAR_RESPONSE_TO_BIOTIC_STIMULUS	67	0.386852	1.08226	0.315582	0.725809	1	381	tags=10%, list=7%, signal=11%
C5 GOBP	GOBP_REGULATION_OF_CELL_DEVELOPMENT	201	-0.323124	-1.02472	0.381783	0.725894	1	675	tags=21%, list=12%, signal=23%
C6 oncogenic	KRAS.KIDNEY_UP.V1_UP	53	-0.487875	-1.29626	0.0900383	0.725946	1	875	tags=43%, list=16%, signal=51%
C5 GOBP	GOBP_POSITIVE_REGULATION_OF_PROTEIN_MODIFICATION_PROCESS	325	-0.310323	-1.02151	0.383142	0.72597	1	318	tags=7%, list=6%, signal=7%
C5 GOBP	GOBP_NECROTIC_CELL_DEATH	25	-0.445338	-1.02032	0.422932	0.726002	1	802	tags=16%, list=14%, signal=19%
C5 GOBP	GOBP_LYMPHOCYTE_ACTIVATION	188	0.335055	1.07078	0.273707	0.726014	1	506	tags=13%, list=9%, signal=14%
C5 GOBP	GOBP_POLYOL_BIOSYNTHETIC_PROCESS	21	-0.463636	-1.02541	0.450292	0.726186	1	608	tags=14%, list=11%, signal=16%
C5 GOBP	GOBP_REGULATION_OF_GLIAL_CELL_DIFFERENTIATION	23	0.475658	1.08249	0.364185	0.726319	1	502	tags=13%, list=9%, signal=14%
C5 GOBP	GOBP_GROWTH	367	0.317991	1.07722	0.232104	0.726417	1	502	tags=12%, list=9%, signal=13%
C5 GOBP	GOBP_REGULATION_OF_LONG_TERM_NEURONAL_SYNAPTIC_PLASTICITY	16	-0.48215	-1.02494	0.442191	0.72645	1	804	tags=44%, list=14%, signal=51%
C5 GOBP	GOBP_ENDOPLASMIC_RETICULUM_UNFOLDED_PROTEIN_RESPONSE	34	0.429214	1.06926	0.370062	0.726478	1	675	tags=21%, list=12%, signal=23%
C5 GOBP	GOBP_MUSCLE_STRUCTURE_DEVELOPMENT	242	-0.315942	-1.02054	0.380682	0.72656	1	870	tags=21%, list=16%, signal=24%
C5 GOBP	GOBP_BARBED_END_ACTIN_FILAMENT_CAPPING	20	0.47963	1.0768	0.357873	0.726574	1	446	tags=20%, list=8%, signal=22%
C5 GOBP	GOBP_CELLULAR_KETONE_METABOLIC_PROCESS	74	0.383802	1.0775	0.302083	0.726737	1	492	tags=14%, list=9%, signal=15%
C6 oncogenic	IL15_UP.V1_DN	30	-0.47189	-1.12242	0.309198	0.726878	1	352	tags=17%, list=6%, signal=18%
C5 GOBP	GOBP_DEVELOPMENTAL_GROWTH	239	-0.319602	-1.02238	0.399618	0.72691	1	740	tags=23%, list=13%, signal=25%
C6 oncogenic	ESC_V6.5_UP_LATE.V1_UP	68	0.401236	1.1021	0.290722	0.726928	1	556	tags=22%, list=10%, signal=24%
C5 GOBP	GOBP_CEREBRAL_CORTEX_CELL_MIGRATION	23	-0.450432	-1.01717	0.43833	0.727032	1	564	tags=22%, list=10%, signal=24%
C5 GOBP	GOBP_CELLULAR_RESPONSE_TO_NITROGEN_COMPOUND	294	-0.30905	-1.02154	0.390071	0.727064	1	746	tags=19%, list=13%, signal=20%
C6 oncogenic	PTEN_DN.V2_DN	36	0.44537	1.11403	0.269939	0.727075	1	633	tags=22%, list=11%, signal=25%
C5 GOBP	GOBP_CELL_CELL_JUNCTION_ORGANIZATION	91	0.370727	1.08258	0.308889	0.727223	1	493	tags=13%, list=9%, signal=14%
C5 GOBP	GOBP_REGULATION_OF_RESPONSE_TO_DNA_DAMAGE_STIMULUS	97	-0.357733	-1.01748	0.413208	0.727248	1	735	tags=14%, list=13%, signal=16%
C5 GOBP	GOBP_POSITIVE_REGULATION_OF_CATION_CHANNEL_ACTIVITY	18	-0.471162	-1.02542	0.443137	0.727348	1	1470	tags=61%, list=26%, signal=83%
C5 GOBP	GOBP_REGULATION_OF_CELLULAR_RESPONSE_TO_INSULIN_STIMULUS	30	-0.430371	-1.02583	0.407266	0.727363	1	941	tags=27%, list=17%, signal=32%
C5 GOBP	GOBP_NEGATIVE_REGULATION_OF_RNA_SPLICING	23	0.458044	1.06934	0.367865	0.727375	1	1690	tags=52%, list=30%, signal=74%
C5 GOBP	GOBP_DOPAMINE_RECEPTOR_SIGNALING_PATHWAY	18	-0.482931	-1.02259	0.445545	0.727456	1	1867	tags=56%, list=33%, signal=83%
C5 GOBP	GOBP_MITOTIC_CELL_CYCLE_PROCESS	283	0.320163	1.06965	0.255717	0.727492	1	709	tags=13%, list=13%, signal=15%
C5 GOBP	GOBP_PROTEIN_LOCALIZATION_TO_CHROMOSOME	38	0.425613	1.07837	0.336735	0.727589	1	1758	tags=55%, list=31%, signal=80%
C5 GOBP	GOBP_REGULATION_OF_RESPONSE_TO_CYTOKINE_STIMULUS	58	-0.385398	-1.02174	0.421053	0.727631	1	333	tags=12%, list=6%, signal=13%
C5 GOBP	GOBP_POSITIVE_REGULATION_OF_GENE_EXPRESSION	374	0.317776	1.07796	0.207547	0.727669	1	695	tags=14%, list=12%, signal=15%
C5 GOBP	GOBP_RESPONSE_TO_TEMPERATURE_STIMULUS	78	0.374322	1.07757	0.297297	0.727724	1	429	tags=9%, list=8%, signal=10%
C6 oncogenic	KRAS.LUNG_UP.V1_DN	29	-0.480659	-1.14129	0.275862	0.727735	1	1275	tags=52%, list=23%, signal=67%
C5 GOBP	GOBP_REGULATION_OF_PROTEIN_IMPORT	36	0.432122	1.07866	0.350951	0.72792	1	1219	tags=44%, list=22%, signal=56%
C5 GOBP	GOBP_REGULATION_OF_MEMBRANE_PERMEABILITY	34	0.427358	1.06842	0.352601	0.728036	1	999	tags=26%, list=18%, signal=32%
C5 GOBP	GOBP_RESPONSE_TO_CATECHOLAMINE	34	-0.419259	-1.02599	0.405458	0.728095	1	1670	tags=44%, list=30%, signal=62%
C5 GOBP	GOBP_REGULATION_OF_CELL_SIZE	82	-0.357521	-1.01758	0.401141	0.728108	1	490	tags=16%, list=9%, signal=17%
C5 GOBP	GOBP_PYRIMIDINE_CONTAINING_COMPOUND_METABOLIC_PROCESS	37	0.422833	1.07958	0.32618	0.728479	1	477	tags=14%, list=9%, signal=15%
C5 GOBP	GOBP_REGULATION_OF_ALPHA_BETA_T_CELL_ACTIVATION	16	0.513741	1.07921	0.357009	0.728564	1	390	tags=25%, list=7%, signal=27%
C6 oncogenic	VEGF_A_UP.V1_DN	96	0.371751	1.08965	0.283925	0.728604	1	686	tags=18%, list=12%, signal=20%
C5 GOBP	GOBP_INTRINSIC_APOPTOTIC_SIGNALING_PATHWAY_IN_RESPONSE_TO_DNA_DAMAGE	32	-0.427589	-1.0226	0.429389	0.728615	1	541	tags=19%, list=10%, signal=21%
C6 oncogenic	P53_DN.V2_DN	33	-0.488819	-1.20068	0.223735	0.728811	1	613	tags=24%, list=11%, signal=27%
C5 GOBP	GOBP_REGULATION_OF_BODY_FLUID_LEVELS	132	0.356706	1.07872	0.275934	0.728927	1	485	tags=18%, list=9%, signal=19%
C5 GOBP	GOBP_HEMOSTASIS	86	-0.361398	-1.0161	0.406489	0.72908	1	240	tags=12%, list=4%, signal=12%
C5 GOBP	GOBP_DETOXIFICATION	61	0.390995	1.07976	0.307368	0.729171	1	607	tags=18%, list=11%, signal=20%
C2 Reactome	REACTOME_RHO_GTPASES_ACTIVATE_IQGAPS	23	0.521407	1.19781	0.216561	0.729235	1	1000	tags=22%, list=18%, signal=26%
C5 GOBP	GOBP_NEURON_CELLULAR_HOMEOSTASIS	15	-0.485911	-1.02277	0.42998	0.729239	1	941	tags=33%, list=17%, signal=40%
C5 GOBP	GOBP_CYTOPLASMIC_TRANSLATIONAL_INITIATION	24	-0.446969	-1.01759	0.444653	0.729256	1	24	tags=4%, list=0%, signal=4%
C5 GOBP	GOBP_TUBE_DEVELOPMENT	374	-0.303801	-1.01794	0.388476	0.729406	1	692	tags=20%, list=12%, signal=21%
C5 GOBP	GOBP_NEGATIVE_REGULATION_OF_TRANSPORT	172	-0.330786	-1.02301	0.411647	0.729701	1	627	tags=16%, list=11%, signal=17%
C5 GOBP	GOBP_POSITIVE_REGULATION_OF_IMMUNE_RESPONSE	140	0.349434	1.07986	0.254065	0.730081	1	781	tags=17%, list=14%, signal=19%
C5 GOBP	GOBP_REGULATION_OF_MACROPHAGE_ACTIVATION	16	-0.48743	-1.01431	0.460076	0.730927	1	553	tags=19%, list=10%, signal=21%
C5 GOBP	GOBP_PROTON_TRANSMEMBRANE_TRANSPORT	67	0.38604	1.0799	0.316327	0.73119	1	388	tags=9%, list=7%, signal=10%
C6 oncogenic	PRC1_BMI_UP.V1_DN	40	0.439465	1.11903	0.297694	0.731355	1	567	tags=18%, list=10%, signal=19%
C5 GOBP	GOBP_AUTOPHAGOSOME_MATURATION	37	0.430117	1.06585	0.356674	0.731813	1	208	tags=5%, list=4%, signal=6%
C6 oncogenic	KRAS.600_UP.V1_UP	61	-0.350989	-0.948824	0.544231	0.731865	1	590	tags=26%, list=11%, signal=29%
C2 Reactome	REACTOME_MITOPHAGY	19	0.550667	1.19919	0.243615	0.731951	1	101	tags=5%, list=2%, signal=5%
C5 GOBP	GOBP_ESTABLISHMENT_OR_MAINTENANCE_OF_CELL_POLARITY	104	-0.35144	-1.01277	0.426692	0.731956	1	931	tags=20%, list=17%, signal=24%
C5 GOBP	GOBP_ONE_CARBON_METABOLIC_PROCESS	18	-0.475583	-1.01432	0.471774	0.732027	1	610	tags=28%, list=11%, signal=31%
C5 GOBP	GOBP_REGULATION_OF_HEART_CONTRACTION	75	0.378731	1.06604	0.330629	0.732404	1	406	tags=12%, list=7%, signal=13%
C5 GOBP	GOBP_OVARIAN_FOLLICLE_DEVELOPMENT	16	0.516606	1.06528	0.392638	0.73251	1	756	tags=31%, list=13%, signal=36%
C5 GOBP	GOBP_CELLULAR_ION_HOMEOSTASIS	195	-0.322831	-1.01291	0.42	0.732674	1	946	tags=25%, list=17%, signal=29%
C5 GOBP	GOBP_POSITIVE_REGULATION_OF_MAP_KINASE_ACTIVITY	37	-0.410249	-1.01328	0.446927	0.732767	1	274	tags=14%, list=5%, signal=14%
C5 GOBP	GOBP_BRANCHED_CHAIN_AMINO_ACID_METABOLIC_PROCESS	21	-0.452599	-1.01434	0.440816	0.733136	1	1726	tags=33%, list=31%, signal=48%
C5 GOBP	GOBP_HEMATOPOIETIC_PROGENITOR_CELL_DIFFERENTIATION	36	0.430058	1.06612	0.365385	0.733312	1	440	tags=11%, list=8%, signal=12%
C6 oncogenic	RAF_UP.V1_UP	77	-0.334589	-0.943657	0.548134	0.733665	1	847	tags=22%, list=15%, signal=26%
C5 GOBP	GOBP_CHONDROCYTE_DIFFERENTIATION	33	0.431061	1.06626	0.362919	0.734041	1	669	tags=33%, list=12%, signal=38%
C6 oncogenic	CSR_EARLY_UP.V1_DN	45	-0.374897	-0.952105	0.53891	0.734599	1	1008	tags=36%, list=18%, signal=43%
C5 GOBP	GOBP_L_AMINO_ACID_TRANSPORT	19	-0.465711	-1.01109	0.478846	0.734673	1	1009	tags=26%, list=18%, signal=32%
C5 GOBP	GOBP_CALCIUM_ION_TRANSPORT	131	-0.334744	-1.01141	0.435849	0.734871	1	864	tags=24%, list=15%, signal=27%
C6 oncogenic	LTE2_UP.V1_UP	77	-0.387788	-1.08994	0.287356	0.735025	1	872	tags=21%, list=16%, signal=24%
C5 GOBP	GOBP_THIOESTER_BIOSYNTHETIC_PROCESS	28	0.442779	1.06402	0.371197	0.735317	1	369	tags=11%, list=7%, signal=11%
C6 oncogenic	DCA_UP.V1_UP	28	0.455448	1.0936	0.317365	0.735969	1	661	tags=25%, list=12%, signal=28%
C6 oncogenic	DCA_UP.V1_DN	38	-0.434098	-1.07271	0.352381	0.736207	1	1203	tags=32%, list=21%, signal=40%
C5 GOBP	GOBP_PROTEIN_LOCALIZATION_TO_EXTRACELLULAR_REGION	128	-0.337998	-1.0101	0.425094	0.736444	1	651	tags=20%, list=12%, signal=22%
C6 oncogenic	ATM_DN.V1_UP	40	-0.381223	-0.955732	0.517787	0.73668	1	495	tags=23%, list=9%, signal=25%
C2 Reactome	REACTOME_DEACTIVATION_OF_THE_BETA_CATENIN_TRANSACTIVATING_COMPLEX	17	0.552255	1.18565	0.235789	0.737309	1	376	tags=18%, list=7%, signal=19%
C2 Reactome	REACTOME_CELL_CYCLE_MITOTIC	277	-0.321616	-1.04678	0.316081	0.737392	1	104	tags=3%, list=2%, signal=2%
C6 oncogenic	PDGF_ERK_DN.V1_UP	60	-0.422473	-1.12566	0.259766	0.737423	1	466	tags=13%, list=8%, signal=14%
C5 GOBP	GOBP_SKIN_EPIDERMIS_DEVELOPMENT	26	-0.435909	-1.00924	0.470356	0.737749	1	651	tags=19%, list=12%, signal=22%
C2 Reactome	REACTOME_SIGNALING_BY_TGFB_FAMILY_MEMBERS	44	-0.410584	-1.04487	0.405567	0.738136	1	178	tags=7%, list=3%, signal=7%
C6 oncogenic	IL21_UP.V1_UP	33	-0.474443	-1.15209	0.25969	0.738175	1	746	tags=52%, list=13%, signal=59%
C6 oncogenic	IL2_UP.V1_UP	36	0.404939	1.00846	0.437637	0.738897	1	170	tags=14%, list=3%, signal=14%
C5 GOBP	GOBP_RESPONSE_TO_ALKALOID	44	-0.391341	-1.00837	0.438931	0.739266	1	782	tags=20%, list=14%, signal=24%
C2 Reactome	REACTOME_RHOB_GTPASE_CYCLE	46	-0.410424	-1.04738	0.384321	0.740627	1	266	tags=9%, list=5%, signal=9%
C5 GOBP	GOBP_OLEFINIC_COMPOUND_METABOLIC_PROCESS	50	0.402213	1.0613	0.335306	0.740752	1	731	tags=28%, list=13%, signal=32%
C2 Reactome	REACTOME_CA_DEPENDENT_EVENTS	22	0.521875	1.18288	0.257937	0.740761	1	373	tags=14%, list=7%, signal=15%
C5 GOBP	GOBP_REGULATION_OF_MYELOID_CELL_DIFFERENTIATION	61	-0.372505	-1.00699	0.444649	0.740919	1	650	tags=15%, list=12%, signal=17%
C5 GOBP	GOBP_PEROXISOME_ORGANIZATION	15	0.513018	1.06191	0.416667	0.741064	1	823	tags=20%, list=15%, signal=23%
C5 GOBP	GOBP_SEX_DIFFERENTIATION	79	0.371355	1.06079	0.340292	0.741239	1	513	tags=18%, list=9%, signal=19%
C5 GOBP	GOBP_POSITIVE_REGULATION_OF_MRNA_SPLICING_VIA_SPLICEOSOME	17	-0.475343	-1.00721	0.464684	0.741469	1	150	tags=6%, list=3%, signal=6%
C2 Reactome	REACTOME_SIGNALING_BY_MODERATE_KINASE_ACTIVITY_BRAF_MUTANTS	34	-0.423263	-1.04878	0.406977	0.741519	1	768	tags=15%, list=14%, signal=17%
C5 GOBP	GOBP_POSITIVE_REGULATION_OF_ORGANELLE_ASSEMBLY	36	0.424548	1.06135	0.364198	0.741741	1	446	tags=11%, list=8%, signal=12%
C5 GOBP	GOBP_GLYCOSYL_COMPOUND_CATABOLIC_PROCESS	16	0.498464	1.05984	0.41387	0.742137	1	424	tags=19%, list=8%, signal=20%
C5 GOBP	GOBP_NEGATIVE_REGULATION_OF_CELL_CYCLE	112	0.351699	1.06005	0.298701	0.742588	1	555	tags=14%, list=10%, signal=16%
C5 GOBP	GOBP_POSITIVE_REGULATION_OF_PEPTIDYL_LYSINE_ACETYLATION	17	0.489577	1.05776	0.396266	0.743114	1	975	tags=24%, list=17%, signal=28%
C5 GOBP	GOBP_ANATOMICAL_STRUCTURE_MATURATION	62	0.386356	1.05839	0.347648	0.743299	1	419	tags=18%, list=7%, signal=19%
C5 GOBP	GOBP_POSITIVE_REGULATION_OF_VASCULATURE_DEVELOPMENT	58	-0.372732	-1.00216	0.460526	0.743617	1	576	tags=21%, list=10%, signal=23%
C5 GOBP	GOBP_RESPONSE_TO_HORMONE	345	0.313023	1.05725	0.265351	0.743641	1	571	tags=14%, list=10%, signal=15%
C5 GOBP	GOBP_EXTRINSIC_APOPTOTIC_SIGNALING_PATHWAY_VIA_DEATH_DOMAIN_RECEPTORS	39	-0.396531	-1.00171	0.44294	0.743771	1	240	tags=10%, list=4%, signal=11%
C5 GOBP	GOBP_REGULATION_OF_OXIDOREDUCTASE_ACTIVITY	33	-0.415651	-1.00249	0.463074	0.7438	1	1463	tags=36%, list=26%, signal=49%
C2 Reactome	REACTOME_INTRACELLULAR_SIGNALING_BY_SECOND_MESSENGERS	160	0.365382	1.14818	0.158242	0.7438	1	521	tags=9%, list=9%, signal=10%
C5 GOBP	GOBP_REGULATION_OF_DENDRITIC_SPINE_DEVELOPMENT	34	-0.414501	-1.00559	0.459082	0.743948	1	1224	tags=35%, list=22%, signal=45%
C5 GOBP	GOBP_REGULATION_OF_CELL_MATRIX_ADHESION	62	-0.376223	-1.00277	0.445055	0.744111	1	597	tags=15%, list=11%, signal=16%
C5 GOBP	GOBP_MICROTUBULE_ORGANIZING_CENTER_LOCALIZATION	20	0.478996	1.0585	0.398323	0.744119	1	695	tags=25%, list=12%, signal=28%
C5 GOBP	GOBP_RRNA_METABOLIC_PROCESS	129	0.346443	1.05777	0.329293	0.744223	1	489	tags=12%, list=9%, signal=12%
C5 GOBP	GOBP_SEGMENTATION	26	-0.431753	-1.00307	0.443532	0.744353	1	675	tags=31%, list=12%, signal=35%
C6 oncogenic	RAPA_EARLY_UP.V1_DN	64	0.402043	1.12176	0.221095	0.744551	1	568	tags=16%, list=10%, signal=17%
C5 GOBP	GOBP_REGULATION_OF_STRIATED_MUSCLE_CONTRACTION	41	0.414032	1.05587	0.36714	0.744756	1	344	tags=12%, list=6%, signal=13%
C5 GOBP	GOBP_REGULATION_OF_PHAGOCYTOSIS	38	0.413525	1.05866	0.355042	0.74479	1	443	tags=21%, list=8%, signal=23%
C5 GOBP	GOBP_PROTEIN_LOCALIZATION_TO_CYTOSKELETON	25	0.459374	1.05611	0.378378	0.745112	1	1184	tags=28%, list=21%, signal=35%
C5 GOBP	GOBP_RHYTHMIC_PROCESS	106	-0.338982	-1.00317	0.462598	0.745232	1	449	tags=11%, list=8%, signal=12%
C6 oncogenic	BRCA1_DN.V1_UP	19	-0.716296	-1.52652	0.03125	0.745342	0.784	568	tags=37%, list=10%, signal=41%
C5 GOBP	GOBP_REGULATION_OF_EXTRINSIC_APOPTOTIC_SIGNALING_PATHWAY_VIA_DEATH_DOMAIN_RECEPTORS	25	-0.437017	-1.0047	0.461386	0.745396	1	240	tags=16%, list=4%, signal=17%
C6 oncogenic	PRC1_BMI_UP.V1_UP	32	0.457272	1.10268	0.311765	0.745541	1	368	tags=25%, list=7%, signal=27%
C2 Reactome	REACTOME_RHOG_GTPASE_CYCLE	50	0.433951	1.14934	0.213675	0.745868	1	1318	tags=36%, list=23%, signal=47%
C5 GOBP	GOBP_REGULATION_OF_INTRACELLULAR_TRANSPORT	181	0.329366	1.05621	0.315895	0.745929	1	659	tags=10%, list=12%, signal=12%
C2 KEGG	KEGG_REGULATION_OF_AUTOPHAGY	15	0.575008	1.23607	0.213983	0.74635	1	279	tags=13%, list=5%, signal=14%
C5 GOBP	GOBP_MOLTING_CYCLE	27	-0.42832	-1.00318	0.471058	0.746363	1	651	tags=19%, list=12%, signal=21%
C5 GOBP	GOBP_VESICLE_LOCALIZATION	109	-0.338314	-1.00385	0.448669	0.746746	1	829	tags=17%, list=15%, signal=19%
C5 GOBP	GOBP_UROGENITAL_SYSTEM_DEVELOPMENT	113	-0.335615	-1.00318	0.42446	0.747515	1	682	tags=27%, list=12%, signal=30%
C6 oncogenic	PTEN_DN.V1_UP	47	-0.429234	-1.09192	0.317308	0.74784	1	949	tags=40%, list=17%, signal=48%
C6 oncogenic	HOXA9_DN.V1_UP	68	-0.422099	-1.14243	0.210227	0.748008	1	870	tags=26%, list=16%, signal=31%
C2 Reactome	REACTOME_HEMOSTASIS	287	0.348975	1.15039	0.113734	0.748382	1	480	tags=13%, list=9%, signal=13%
C5 GOBP	GOBP_PIGMENT_BIOSYNTHETIC_PROCESS	31	0.433469	1.05399	0.367556	0.748536	1	629	tags=23%, list=11%, signal=25%
C5 GOBP	GOBP_REGULATION_OF_ATP_METABOLIC_PROCESS	38	0.40716	1.05347	0.36166	0.749137	1	331	tags=8%, list=6%, signal=8%
C5 GOBP	GOBP_NCRNA_PROCESSING	156	0.340866	1.05308	0.340862	0.749263	1	489	tags=11%, list=9%, signal=12%
C6 oncogenic	ATF2_S_UP.V1_DN	64	-0.435498	-1.17859	0.17154	0.749382	1	615	tags=33%, list=11%, signal=36%
C5 GOBP	GOBP_NEGATIVE_REGULATION_OF_HISTONE_MODIFICATION	24	0.457688	1.05407	0.381818	0.749434	1	1197	tags=33%, list=21%, signal=42%
C5 GOBP	GOBP_VASCULAR_ENDOTHELIAL_GROWTH_FACTOR_SIGNALING_PATHWAY	18	0.489439	1.05243	0.400433	0.750238	1	170	tags=11%, list=3%, signal=11%
C5 GOBP	GOBP_NEGATIVE_REGULATION_OF_IMMUNE_SYSTEM_PROCESS	115	0.350961	1.05156	0.350622	0.750815	1	528	tags=15%, list=9%, signal=16%
C5 GOBP	GOBP_NADP_METABOLIC_PROCESS	24	-0.441155	-0.998009	0.464078	0.7512	1	34	tags=4%, list=1%, signal=4%
C5 GOBP	GOBP_POSITIVE_REGULATION_OF_DNA_BINDING	25	0.440926	1.05163	0.410609	0.75172	1	643	tags=20%, list=11%, signal=22%
C5 GOBP	GOBP_SUPRAMOLECULAR_FIBER_ORGANIZATION	413	-0.297814	-0.998197	0.456044	0.751811	1	663	tags=14%, list=12%, signal=14%
C5 GOBP	GOBP_RETINOL_METABOLIC_PROCESS	18	-0.472905	-0.99821	0.45491	0.752925	1	1198	tags=50%, list=21%, signal=63%
C5 GOBP	GOBP_CYTOSKELETON_DEPENDENT_CYTOKINESIS	47	-0.387743	-0.996291	0.466667	0.75401	1	1043	tags=21%, list=19%, signal=26%
C5 GOBP	GOBP_REGULATION_OF_WOUND_HEALING	54	-0.377437	-0.996526	0.470919	0.75445	1	576	tags=22%, list=10%, signal=25%
C2 Reactome	REACTOME_REGULATION_OF_RUNX3_EXPRESSION_AND_ACTIVITY	46	0.445536	1.15044	0.232932	0.754587	1	2141	tags=72%, list=38%, signal=115%
C6 oncogenic	RAF_UP.V1_DN	72	0.353359	0.998479	0.427734	0.754724	1	274	tags=13%, list=5%, signal=13%
C5 GOBP	GOBP_CARTILAGE_DEVELOPMENT	56	0.393594	1.04861	0.378099	0.754891	1	690	tags=27%, list=12%, signal=30%
C5 GOBP	GOBP_CELL_CYCLE_PHASE_TRANSITION	182	0.331728	1.04778	0.329764	0.755346	1	682	tags=15%, list=12%, signal=16%
C5 GOBP	GOBP_INTERMEDIATE_FILAMENT_ORGANIZATION	16	0.484998	1.04809	0.417722	0.755455	1	344	tags=19%, list=6%, signal=20%
C5 GOBP	GOBP_POSITIVE_REGULATION_OF_CELL_POPULATION_PROLIFERATION	271	0.318796	1.04866	0.297052	0.755878	1	563	tags=16%, list=10%, signal=17%
C5 GOBP	GOBP_APOPTOTIC_SIGNALING_PATHWAY	239	0.31764	1.04684	0.329718	0.756182	1	761	tags=17%, list=14%, signal=19%
C2 Reactome	REACTOME_FATTY_ACYL_COA_BIOSYNTHESIS	22	0.514894	1.16863	0.252	0.756644	1	809	tags=36%, list=14%, signal=42%
C2 Reactome	REACTOME_RHO_GTPASES_ACTIVATE_WASPS_AND_WAVES	30	0.488012	1.16101	0.254545	0.75688	1	1689	tags=50%, list=30%, signal=71%
C5 GOBP	GOBP_KIDNEY_EPITHELIUM_DEVELOPMENT	39	0.414921	1.04869	0.37525	0.756937	1	355	tags=18%, list=6%, signal=19%
C5 GOBP	GOBP_T_CELL_ACTIVATION	121	0.350085	1.04693	0.328326	0.757047	1	648	tags=17%, list=12%, signal=19%
C5 GOBP	GOBP_CARBOHYDRATE_DERIVATIVE_CATABOLIC_PROCESS	77	0.371968	1.04936	0.362256	0.75707	1	652	tags=17%, list=12%, signal=19%
C5 GOBP	GOBP_NEGATIVE_REGULATION_OF_CELLULAR_COMPONENT_ORGANIZATION	314	-0.301422	-0.994745	0.467167	0.757341	1	727	tags=16%, list=13%, signal=18%
C2 Reactome	REACTOME_INSULIN_RECEPTOR_RECYCLING	17	0.530308	1.15147	0.2881	0.757762	1	183	tags=12%, list=3%, signal=12%
C5 GOBP	GOBP_RESPONSE_TO_UV	59	0.387049	1.04871	0.38189	0.75806	1	518	tags=15%, list=9%, signal=17%
C5 GOBP	GOBP_REGULATION_OF_MEMBRANE_DEPOLARIZATION	16	-0.47294	-0.994046	0.486274	0.758278	1	559	tags=25%, list=10%, signal=28%
C2 Reactome	REACTOME_INTERLEUKIN_3_INTERLEUKIN_5_AND_GM_CSF_SIGNALING	19	0.529615	1.16246	0.279762	0.758341	1	674	tags=26%, list=12%, signal=30%
C6 oncogenic	NRL_DN.V1_UP	30	0.407001	0.987387	0.490446	0.758983	1	640	tags=27%, list=11%, signal=30%
C2 Reactome	REACTOME_CYTOKINE_SIGNALING_IN_IMMUNE_SYSTEM	289	0.346754	1.15286	0.104478	0.759196	1	788	tags=16%, list=14%, signal=18%
C2 Reactome	REACTOME_DDX58_IFIH1_MEDIATED_INDUCTION_OF_INTERFERON_ALPHA_BETA	34	0.472994	1.1639	0.244444	0.759896	1	754	tags=24%, list=13%, signal=27%
C2 Reactome	REACTOME_NUCLEOTIDE_EXCISION_REPAIR	57	0.437931	1.17358	0.189409	0.759959	1	310	tags=7%, list=6%, signal=7%
C5 GOBP	GOBP_NEGATIVE_REGULATION_OF_PROTEIN_POLYMERIZATION	56	0.387075	1.04511	0.384016	0.760647	1	446	tags=13%, list=8%, signal=13%
C2 Reactome	REACTOME_CELLULAR_RESPONSE_TO_HYPOXIA	56	0.429924	1.15795	0.189765	0.760665	1	2217	tags=71%, list=40%, signal=117%
C5 GOBP	GOBP_REGULATION_OF_ACTIN_FILAMENT_BASED_PROCESS	204	0.326459	1.04474	0.289417	0.760735	1	592	tags=13%, list=11%, signal=14%
C6 oncogenic	GCNP_SHH_UP_LATE.V1_DN	62	-0.423307	-1.15275	0.224335	0.761494	1	525	tags=15%, list=9%, signal=16%
C2 Reactome	REACTOME_DEGRADATION_OF_DVL	47	0.433116	1.15396	0.22449	0.761652	1	2295	tags=77%, list=41%, signal=129%
C2 Reactome	REACTOME_INTERFERON_GAMMA_SIGNALING	28	0.486855	1.16915	0.259657	0.761943	1	522	tags=21%, list=9%, signal=24%
C5 GOBP	GOBP_POSITIVE_REGULATION_OF_OXIDOREDUCTASE_ACTIVITY	19	-0.458653	-0.992343	0.48497	0.762235	1	1463	tags=42%, list=26%, signal=57%
C2 Reactome	REACTOME_TP53_REGULATES_TRANSCRIPTION_OF_DNA_REPAIR_GENES	28	0.491032	1.16516	0.272549	0.762291	1	580	tags=14%, list=10%, signal=16%
C5 GOBP	GOBP_REGULATION_OF_HYDROLASE_ACTIVITY	385	0.306894	1.0439	0.290598	0.762365	1	600	tags=14%, list=11%, signal=15%
C5 GOBP	GOBP_RESPONSE_TO_CARBOHYDRATE	79	0.372648	1.04293	0.382629	0.76318	1	656	tags=19%, list=12%, signal=21%
C5 GOBP	GOBP_REGULATION_OF_LAMELLIPODIUM_ORGANIZATION	30	0.428015	1.04313	0.377593	0.763682	1	545	tags=13%, list=10%, signal=15%
C5 GOBP	GOBP_B_CELL_ACTIVATION	63	0.376844	1.04219	0.35865	0.764336	1	484	tags=16%, list=9%, signal=17%
C5 GOBP	GOBP_INTERLEUKIN_1_PRODUCTION	27	-0.423072	-0.990753	0.475904	0.764615	1	216	tags=19%, list=4%, signal=19%
C2 Reactome	REACTOME_OPIOID_SIGNALLING	54	0.434999	1.15499	0.252049	0.764899	1	547	tags=15%, list=10%, signal=16%
C5 GOBP	GOBP_CEREBRAL_CORTEX_DEVELOPMENT	53	-0.37133	-0.99105	0.479757	0.764938	1	564	tags=21%, list=10%, signal=23%
C2 Reactome	REACTOME_PLATELET_ACTIVATION_SIGNALING_AND_AGGREGATION	139	0.380691	1.17417	0.142558	0.765142	1	781	tags=22%, list=14%, signal=24%
C6 oncogenic	STK33_SKM_DN	79	-0.420335	-1.1824	0.164062	0.765935	1	545	tags=16%, list=10%, signal=18%
C6 oncogenic	SRC_UP.V1_DN	40	0.382569	0.989458	0.48419	0.766605	1	403	tags=18%, list=7%, signal=19%
C5 GOBP	GOBP_POSITIVE_REGULATION_OF_CELL_GROWTH	71	-0.358296	-0.989272	0.465164	0.766786	1	617	tags=23%, list=11%, signal=25%
C5 GOBP	GOBP_POSITIVE_REGULATION_OF_DNA_METABOLIC_PROCESS	102	-0.338528	-0.989654	0.473684	0.766786	1	274	tags=5%, list=5%, signal=5%
C2 Reactome	REACTOME_COOPERATION_OF_PREFOLDIN_AND_TRIC_CCT_IN_ACTIN_AND_TUBULIN_FOLDING	25	0.503614	1.16975	0.238776	0.766829	1	1753	tags=64%, list=31%, signal=93%
C2 Reactome	REACTOME_BRANCHED_CHAIN_AMINO_ACID_CATABOLISM	18	-0.470566	-1.03345	0.433333	0.766917	1	2362	tags=67%, list=42%, signal=115%
C5 GOBP	GOBP_CELLULAR_RESPONSE_TO_EXTRACELLULAR_STIMULUS	105	0.346372	1.0392	0.359574	0.768556	1	255	tags=10%, list=5%, signal=11%
C5 GOBP	GOBP_STEM_CELL_PROLIFERATION	22	-0.445195	-0.988268	0.5	0.76869	1	403	tags=18%, list=7%, signal=20%
C5 GOBP	GOBP_RESPONSE_TO_CYTOKINE	293	-0.30159	-0.987732	0.487985	0.769099	1	618	tags=12%, list=11%, signal=13%
C5 GOBP	GOBP_LEUKOCYTE_MEDIATED_CYTOTOXICITY	31	0.412393	1.03926	0.376	0.769503	1	974	tags=19%, list=17%, signal=23%
C5 GOBP	GOBP_FERTILIZATION	52	0.393635	1.03983	0.387368	0.76989	1	632	tags=21%, list=11%, signal=24%
C6 oncogenic	KRAS.KIDNEY_UP.V1_DN	15	-0.563655	-1.16538	0.291417	0.769904	1	258	tags=20%, list=5%, signal=21%
C5 GOBP	GOBP_NEGATIVE_REGULATION_OF_POTASSIUM_ION_TRANSPORT	15	0.499194	1.04005	0.400411	0.770231	1	33	tags=13%, list=1%, signal=13%
C5 GOBP	GOBP_DNA_REPAIR	177	0.330538	1.03932	0.35546	0.77046	1	690	tags=11%, list=12%, signal=12%
C2 KEGG	KEGG_PYRIMIDINE_METABOLISM	44	0.474505	1.24316	0.161638	0.770698	1	477	tags=18%, list=9%, signal=20%
C5 GOBP	GOBP_REGULATION_OF_MUSCLE_SYSTEM_PROCESS	90	0.357428	1.03708	0.379958	0.772171	1	370	tags=11%, list=7%, signal=12%
C5 GOBP	GOBP_CHROMOSOME_ORGANIZATION	393	0.304549	1.03741	0.311947	0.7722	1	734	tags=15%, list=13%, signal=16%
C5 GOBP	GOBP_REGULATION_OF_PROTEIN_BINDING	96	0.349974	1.03745	0.36875	0.773169	1	625	tags=15%, list=11%, signal=16%
C5 GOBP	GOBP_POTASSIUM_ION_TRANSPORT	56	-0.366009	-0.985902	0.47	0.773325	1	718	tags=29%, list=13%, signal=32%
C5 GOBP	GOBP_MITOTIC_SISTER_CHROMATID_SEGREGATION	73	0.367918	1.03395	0.377049	0.773456	1	659	tags=14%, list=12%, signal=15%
C5 GOBP	GOBP_CELLULAR_RESPONSE_TO_MOLECULE_OF_BACTERIAL_ORIGIN	54	0.388151	1.03419	0.392781	0.773743	1	381	tags=11%, list=7%, signal=12%
C5 GOBP	GOBP_PLASMA_MEMBRANE_REPAIR	18	-0.452375	-0.984951	0.5	0.773795	1	1256	tags=44%, list=22%, signal=57%
C5 GOBP	GOBP_INTRINSIC_APOPTOTIC_SIGNALING_PATHWAY_IN_RESPONSE_TO_OXIDATIVE_STRESS	26	-0.426	-0.982196	0.492278	0.773867	1	522	tags=8%, list=9%, signal=8%
C5 GOBP	GOBP_CELLULAR_RESPONSE_TO_TOPOLOGICALLY_INCORRECT_PROTEIN	54	0.391468	1.03613	0.389961	0.774123	1	1354	tags=33%, list=24%, signal=44%
C5 GOBP	GOBP_RESPONSE_TO_WOUNDING	225	-0.309629	-0.985215	0.48785	0.77418	1	782	tags=21%, list=14%, signal=24%
C5 GOBP	GOBP_POSITIVE_REGULATION_OF_AUTOPHAGY	51	0.389603	1.03438	0.373418	0.774293	1	363	tags=10%, list=6%, signal=10%
C6 oncogenic	KRAS.PROSTATE_UP.V1_UP	23	-0.509929	-1.15662	0.260194	0.774331	1	693	tags=35%, list=12%, signal=40%
C5 GOBP	GOBP_POSITIVE_REGULATION_OF_CELL_DEVELOPMENT	136	0.336356	1.0347	0.357294	0.774351	1	443	tags=13%, list=8%, signal=14%
C2 Reactome	REACTOME_INTRINSIC_PATHWAY_FOR_APOPTOSIS	31	0.471881	1.13777	0.256356	0.774473	1	1355	tags=29%, list=24%, signal=38%
C5 GOBP	GOBP_MAPK_CASCADE	248	-0.306124	-0.982367	0.487666	0.77449	1	809	tags=18%, list=14%, signal=20%
C5 GOBP	GOBP_TUBE_MORPHOGENESIS	304	0.309478	1.03497	0.331897	0.774587	1	672	tags=18%, list=12%, signal=19%
C5 GOBP	GOBP_RELAXATION_OF_MUSCLE	18	-0.447201	-0.982701	0.498039	0.774648	1	699	tags=33%, list=12%, signal=38%
C2 Reactome	REACTOME_DEFECTIVE_CFTR_CAUSES_CYSTIC_FIBROSIS	50	0.419486	1.11871	0.261147	0.774733	1	2295	tags=74%, list=41%, signal=124%
C5 GOBP	GOBP_CELLULAR_MODIFIED_AMINO_ACID_METABOLIC_PROCESS	92	0.359851	1.03169	0.401302	0.775239	1	277	tags=10%, list=5%, signal=10%
C5 GOBP	GOBP_SINGLE_FERTILIZATION	39	-0.388223	-0.982888	0.45809	0.775258	1	329	tags=10%, list=6%, signal=11%
C5 GOBP	GOBP_ER_NUCLEUS_SIGNALING_PATHWAY	17	0.468595	1.03191	0.422265	0.775634	1	1751	tags=47%, list=31%, signal=68%
C5 GOBP	GOBP_REGULATION_OF_TRANSCRIPTION_BY_RNA_POLYMERASE_I	17	0.489254	1.03498	0.42437	0.7757	1	222	tags=12%, list=4%, signal=12%
C5 GOBP	GOBP_ACTIVATION_OF_GTPASE_ACTIVITY	38	-0.392754	-0.982997	0.487329	0.776075	1	216	tags=8%, list=4%, signal=8%
C5 GOBP	GOBP_DNA_INTEGRITY_CHECKPOINT_SIGNALING	44	0.391179	1.03245	0.373047	0.776098	1	191	tags=9%, list=3%, signal=9%
C5 GOBP	GOBP_REGULATION_OF_DOUBLE_STRAND_BREAK_REPAIR_VIA_HOMOLOGOUS_RECOMBINATION	25	0.44144	1.03516	0.42485	0.776207	1	1812	tags=52%, list=32%, signal=76%
C5 GOBP	GOBP_POSITIVE_REGULATION_OF_AXON_EXTENSION	26	0.442235	1.03274	0.443975	0.776293	1	532	tags=19%, list=9%, signal=21%
C2 Reactome	REACTOME_MYD88_INDEPENDENT_TLR4_CASCADE	40	0.446728	1.13376	0.264392	0.776313	1	754	tags=18%, list=13%, signal=20%
C5 GOBP	GOBP_IRON_ION_HOMEOSTASIS	31	0.422591	1.03102	0.393736	0.776349	1	732	tags=29%, list=13%, signal=33%
C5 GOBP	GOBP_CARDIAC_MUSCLE_TISSUE_DEVELOPMENT	71	0.365094	1.03195	0.379085	0.77664	1	406	tags=14%, list=7%, signal=15%
C2 Reactome	REACTOME_ACTIVATION_OF_KAINATE_RECEPTORS_UPON_GLUTAMATE_BINDING	16	0.538172	1.12322	0.331224	0.77672	1	547	tags=19%, list=10%, signal=21%
C5 GOBP	GOBP_MULTICELLULAR_ORGANISM_REPRODUCTION	208	-0.311279	-0.983146	0.507143	0.776778	1	403	tags=10%, list=7%, signal=10%
C5 GOBP	GOBP_TISSUE_MORPHOGENESIS	215	-0.310184	-0.983465	0.49812	0.776978	1	705	tags=20%, list=13%, signal=23%
C2 Reactome	REACTOME_DNA_DAMAGE_BYPASS	24	0.473132	1.10653	0.3083	0.777203	1	1308	tags=38%, list=23%, signal=49%
C5 GOBP	GOBP_MUSCLE_TISSUE_DEVELOPMENT	142	-0.325856	-0.980626	0.489871	0.777409	1	595	tags=18%, list=11%, signal=20%
C2 Reactome	REACTOME_G_ALPHA_I_SIGNALLING_EVENTS	66	0.405158	1.13169	0.262055	0.777558	1	547	tags=14%, list=10%, signal=15%
C6 oncogenic	PKCA_DN.V1_DN	52	-0.350178	-0.920825	0.599278	0.778999	1	628	tags=23%, list=11%, signal=26%
C2 Reactome	REACTOME_TGF_BETA_RECEPTOR_SIGNALING_ACTIVATES_SMADS	16	0.520292	1.11586	0.326255	0.779122	1	1818	tags=50%, list=32%, signal=74%
C2 Reactome	REACTOME_METABOLISM_OF_NUCLEOTIDES	61	0.416122	1.13475	0.234914	0.779308	1	1043	tags=31%, list=19%, signal=38%
C5 GOBP	GOBP_LYMPHOCYTE_MEDIATED_IMMUNITY	64	0.374199	1.02971	0.387097	0.779512	1	654	tags=16%, list=12%, signal=17%
C2 Reactome	REACTOME_APC_C_MEDIATED_DEGRADATION_OF_CELL_CYCLE_PROTEINS	54	0.42416	1.12566	0.257081	0.780151	1	2141	tags=69%, list=38%, signal=110%
C2 Reactome	REACTOME_TRANSLESION_SYNTHESIS_BY_Y_FAMILY_DNA_POLYMERASES_BYPASSES_LESIONS_ON_DNA_TEMPLATE	19	0.5083	1.11877	0.315789	0.780348	1	1308	tags=47%, list=23%, signal=62%
C6 oncogenic	STK33_NOMO_DN	83	0.337212	0.975445	0.520921	0.780468	1	613	tags=20%, list=11%, signal=23%
C5 GOBP	GOBP_DNA_STRAND_ELONGATION	15	0.488743	1.02904	0.436874	0.780517	1	310	tags=7%, list=6%, signal=7%
C2 Reactome	REACTOME_TRANSPORT_OF_MATURE_TRANSCRIPT_TO_CYTOPLASM	72	0.400241	1.12029	0.235546	0.780732	1	1204	tags=33%, list=21%, signal=42%
C5 GOBP	GOBP_NEGATIVE_REGULATION_OF_TRANSFERASE_ACTIVITY	111	-0.332948	-0.978548	0.494424	0.781169	1	1296	tags=31%, list=23%, signal=39%
C2 Reactome	REACTOME_TERMINATION_OF_TRANSLESION_DNA_SYNTHESIS	16	0.524391	1.12366	0.312102	0.781277	1	663	tags=25%, list=12%, signal=28%
C5 GOBP	GOBP_REGULATION_OF_DNA_DEPENDENT_DNA_REPLICATION	17	-0.466265	-0.976138	0.516832	0.781391	1	63	tags=6%, list=1%, signal=6%
C5 GOBP	GOBP_HEART_MORPHOGENESIS	83	0.36376	1.02827	0.385859	0.781923	1	194	tags=11%, list=3%, signal=11%
C5 GOBP	GOBP_AXON_EXTENSION	62	-0.362856	-0.978596	0.514337	0.78217	1	724	tags=24%, list=13%, signal=27%
C2 Reactome	REACTOME_GLYCOLYSIS	58	0.407781	1.10668	0.264317	0.782339	1	111	tags=5%, list=2%, signal=5%
C5 GOBP	GOBP_NEGATIVE_REGULATION_OF_CELL_ADHESION	100	-0.338643	-0.976198	0.51462	0.782339	1	466	tags=16%, list=8%, signal=17%
C2 KEGG	KEGG_VEGF_SIGNALING_PATHWAY	34	0.514951	1.25394	0.15261	0.782424	1	461	tags=12%, list=8%, signal=13%
C5 GOBP	GOBP_TRANSCRIPTION_BY_RNA_POLYMERASE_I	20	0.457475	1.02505	0.431818	0.782433	1	690	tags=20%, list=12%, signal=23%
C5 GOBP	GOBP_FEEDING_BEHAVIOR	22	-0.435446	-0.977704	0.503968	0.782472	1	720	tags=36%, list=13%, signal=42%
C5 GOBP	GOBP_REGULATION_OF_APOPTOTIC_SIGNALING_PATHWAY	162	0.329053	1.02777	0.382353	0.78249	1	813	tags=18%, list=14%, signal=20%
C5 GOBP	GOBP_CELLULAR_RESPONSE_TO_DNA_DAMAGE_STIMULUS	281	0.306745	1.02733	0.368778	0.782798	1	691	tags=15%, list=12%, signal=16%
C2 Reactome	REACTOME_SIGNALING_BY_GPCR	134	0.367585	1.12659	0.183267	0.782939	1	498	tags=13%, list=9%, signal=14%
C5 GOBP	GOBP_POST_EMBRYONIC_DEVELOPMENT	32	-0.403722	-0.976335	0.494118	0.783071	1	727	tags=25%, list=13%, signal=29%
C5 GOBP	GOBP_MITOTIC_CELL_CYCLE_PHASE_TRANSITION	146	0.329451	1.02519	0.388889	0.783112	1	682	tags=15%, list=12%, signal=17%
C5 GOBP	GOBP_ORGANELLE_FISSION	163	0.329057	1.02553	0.389474	0.783126	1	662	tags=14%, list=12%, signal=16%
C2 Reactome	REACTOME_KINESINS	28	0.476927	1.12825	0.295499	0.783234	1	974	tags=21%, list=17%, signal=26%
C2 Reactome	REACTOME_TOLL_LIKE_RECEPTOR_TLR1_TLR2_CASCADE	39	-0.40888	-1.02622	0.416826	0.783347	1	397	tags=10%, list=7%, signal=11%
C5 GOBP	GOBP_EXTRINSIC_APOPTOTIC_SIGNALING_PATHWAY	89	-0.339071	-0.975042	0.492366	0.783543	1	341	tags=9%, list=6%, signal=9%
C2 Reactome	REACTOME_RHOF_GTPASE_CYCLE	30	-0.427877	-1.02445	0.426263	0.783618	1	763	tags=20%, list=14%, signal=23%
C5 GOBP	GOBP_REGULATION_OF_NUCLEOCYTOPLASMIC_TRANSPORT	65	0.370894	1.02569	0.38843	0.783712	1	659	tags=15%, list=12%, signal=17%
C5 GOBP	GOBP_NUCLEOSIDE_BISPHOSPHATE_BIOSYNTHETIC_PROCESS	35	0.418346	1.02434	0.427948	0.783726	1	890	tags=20%, list=16%, signal=24%
C2 KEGG	KEGG_PRION_DISEASES	18	-0.567594	-1.19104	0.244	0.783856	1	1064	tags=33%, list=19%, signal=41%
C5 GOBP	GOBP_REGULATION_OF_EXTENT_OF_CELL_GROWTH	50	-0.374158	-0.976456	0.513208	0.783893	1	462	tags=18%, list=8%, signal=19%
C5 GOBP	GOBP_VASCULATURE_DEVELOPMENT	280	0.312952	1.02661	0.359155	0.783986	1	592	tags=16%, list=11%, signal=17%
C5 GOBP	GOBP_RESPONSE_TO_RETINOIC_ACID	32	-0.405425	-0.976672	0.511858	0.784404	1	894	tags=28%, list=16%, signal=33%
C5 GOBP	GOBP_PLASMA_MEMBRANE_ORGANIZATION	70	-0.351622	-0.972816	0.512104	0.784444	1	1052	tags=31%, list=19%, signal=38%
C5 GOBP	GOBP_POSITIVE_REGULATION_OF_DNA_RECOMBINATION	24	0.441856	1.02572	0.425047	0.784742	1	339	tags=8%, list=6%, signal=9%
C6 oncogenic	IL21_UP.V1_DN	33	-0.578413	-1.39335	0.0504854	0.784753	0.995	446	tags=27%, list=8%, signal=29%
C6 oncogenic	TBK1.DF_UP	115	0.31091	0.945113	0.571735	0.785144	1	643	tags=17%, list=11%, signal=19%
C5 GOBP	GOBP_T_CELL_MIGRATION	25	-0.428048	-0.972944	0.502982	0.785195	1	836	tags=32%, list=15%, signal=37%
C2 Reactome	REACTOME_MITOTIC_G2_G2_M_PHASES	111	0.363591	1.10241	0.251055	0.78546	1	2295	tags=62%, list=41%, signal=103%
C5 GOBP	GOBP_RNA_POLYADENYLATION	37	0.411587	1.02584	0.449561	0.785466	1	822	tags=19%, list=15%, signal=22%
C5 GOBP	GOBP_REGULATION_OF_PROTEIN_KINASE_ACTIVITY	220	-0.302783	-0.973037	0.54352	0.78603	1	564	tags=11%, list=10%, signal=12%
C5 GOBP	GOBP_REGULATION_OF_SYSTEM_PROCESS	183	-0.310522	-0.971865	0.49631	0.786099	1	724	tags=22%, list=13%, signal=25%
C5 GOBP	GOBP_NEGATIVE_REGULATION_OF_PHOSPHORUS_METABOLIC_PROCESS	170	-0.313198	-0.971436	0.541748	0.786176	1	923	tags=18%, list=16%, signal=20%
C5 GOBP	GOBP_REGULATION_OF_PROTEIN_TARGETING	36	0.404921	1.02323	0.423935	0.78632	1	298	tags=8%, list=5%, signal=9%
C6 oncogenic	CORDENONSI_YAP_CONSERVED_SIGNATURE	27	0.390986	0.931194	0.570842	0.786323	1	466	tags=22%, list=8%, signal=24%
C5 GOBP	GOBP_REGULATION_OF_MYELOID_LEUKOCYTE_MEDIATED_IMMUNITY	17	0.475262	1.01673	0.462963	0.786915	1	412	tags=18%, list=7%, signal=19%
C5 GOBP	GOBP_REGULATION_OF_RNA_SPLICING	109	0.339082	1.01737	0.414784	0.786968	1	1471	tags=40%, list=26%, signal=54%
C5 GOBP	GOBP_FOREBRAIN_DEVELOPMENT	143	-0.323611	-0.97308	0.513258	0.787031	1	773	tags=24%, list=14%, signal=27%
C5 GOBP	GOBP_POSITIVE_REGULATION_OF_INTRACELLULAR_SIGNAL_TRANSDUCTION	327	-0.295111	-0.973377	0.537594	0.787258	1	570	tags=12%, list=10%, signal=12%
C5 GOBP	GOBP_RESPONSE_TO_CORTICOSTEROID	54	0.381816	1.01592	0.412826	0.787262	1	465	tags=19%, list=8%, signal=20%
C5 GOBP	GOBP_REGULATION_OF_CELLULAR_RESPONSE_TO_STRESS	269	-0.298327	-0.970599	0.534672	0.787532	1	274	tags=6%, list=5%, signal=6%
C5 GOBP	GOBP_REGULATION_OF_CELL_CELL_ADHESION	123	0.336068	1.01679	0.40552	0.787758	1	506	tags=17%, list=9%, signal=18%
C5 GOBP	GOBP_PROTEIN_LOCALIZATION_TO_ORGANELLE	441	0.296431	1.01743	0.381279	0.787844	1	1243	tags=22%, list=22%, signal=26%
C2 Reactome	REACTOME_INTRAFLAGELLAR_TRANSPORT	19	0.506646	1.10673	0.332649	0.787856	1	784	tags=16%, list=14%, signal=18%
C6 oncogenic	MTOR_UP.N4.V1_UP	88	0.327104	0.953576	0.577586	0.787889	1	816	tags=24%, list=15%, signal=27%
C5 GOBP	GOBP_REGULATION_OF_MUSCLE_CONTRACTION	62	0.37211	1.02074	0.414141	0.787941	1	370	tags=13%, list=7%, signal=14%
C5 GOBP	GOBP_MAINTENANCE_OF_PROTEIN_LOCATION_IN_CELL	36	0.410449	1.01606	0.463415	0.787941	1	1034	tags=25%, list=18%, signal=30%
C5 GOBP	GOBP_ADIPOSE_TISSUE_DEVELOPMENT	15	0.488069	1.02238	0.452906	0.788001	1	1517	tags=47%, list=27%, signal=64%
C6 oncogenic	CYCLIN_D1_UP.V1_DN	74	0.333197	0.939556	0.579957	0.78802	1	907	tags=23%, list=16%, signal=27%
C5 GOBP	GOBP_HISTONE_UBIQUITINATION	22	0.460153	1.02136	0.441558	0.788125	1	1115	tags=23%, list=20%, signal=28%
C5 GOBP	GOBP_POSITIVE_REGULATION_OF_SMOOTH_MUSCLE_CELL_PROLIFERATION	24	0.441009	1.01986	0.44489	0.788552	1	321	tags=17%, list=6%, signal=18%
C5 GOBP	GOBP_RESPONSE_TO_TOXIC_SUBSTANCE	96	0.348526	1.01754	0.419355	0.788568	1	630	tags=19%, list=11%, signal=21%
C5 GOBP	GOBP_POSITIVE_REGULATION_OF_PROTEIN_KINASE_B_SIGNALING	37	0.410063	1.02154	0.415612	0.788651	1	256	tags=11%, list=5%, signal=11%
C5 GOBP	GOBP_ACTIVATION_OF_IMMUNE_RESPONSE	97	0.351359	1.0201	0.421162	0.788879	1	781	tags=18%, list=14%, signal=20%
C5 GOBP	GOBP_POSITIVE_REGULATION_OF_LOCOMOTION	221	0.317152	1.02078	0.406593	0.78891	1	544	tags=14%, list=10%, signal=15%
C5 GOBP	GOBP_T_CELL_DIFFERENTIATION_IN_THYMUS	19	0.468435	1.01806	0.465839	0.788967	1	555	tags=21%, list=10%, signal=23%
C5 GOBP	GOBP_ERAD_PATHWAY	57	0.38424	1.02178	0.418947	0.788986	1	214	tags=7%, list=4%, signal=7%
C5 GOBP	GOBP_NEGATIVE_REGULATION_OF_CATION_CHANNEL_ACTIVITY	17	0.477532	1.01765	0.438775	0.789239	1	125	tags=12%, list=2%, signal=12%
C6 oncogenic	P53_DN.V1_UP	85	0.319503	0.93437	0.576419	0.789768	1	355	tags=14%, list=6%, signal=15%
C5 GOBP	GOBP_FATTY_ACID_DERIVATIVE_BIOSYNTHETIC_PROCESS	20	0.461409	1.01484	0.457906	0.78977	1	369	tags=20%, list=7%, signal=21%
C5 GOBP	GOBP_CELLULAR_RESPONSE_TO_STEROID_HORMONE_STIMULUS	89	0.355537	1.01915	0.428274	0.789822	1	422	tags=11%, list=8%, signal=12%
C5 GOBP	GOBP_PHAGOCYTOSIS	89	0.347593	1.01846	0.404612	0.78988	1	592	tags=18%, list=11%, signal=20%
C5 GOBP	GOBP_MONONUCLEAR_CELL_DIFFERENTIATION	91	0.350757	1.01808	0.431683	0.790006	1	592	tags=16%, list=11%, signal=18%
C2 Reactome	REACTOME_RNA_POLYMERASE_II_TRANSCRIPTION	462	0.322721	1.11099	0.12357	0.79003	1	648	tags=13%, list=12%, signal=14%
C5 GOBP	GOBP_REGULATION_OF_LIPID_TRANSPORT	45	0.394152	1.01861	0.417012	0.790512	1	636	tags=18%, list=11%, signal=20%
C5 GOBP	GOBP_MITOCHONDRION_MORPHOGENESIS	15	0.485721	1.00719	0.481928	0.790982	1	703	tags=27%, list=13%, signal=30%
C6 oncogenic	RB_P107_DN.V1_UP	65	-0.33356	-0.911494	0.622951	0.791183	1	982	tags=29%, list=18%, signal=35%
C6 oncogenic	CAHOY_NEURONAL	32	0.384385	0.947762	0.550308	0.791317	1	458	tags=22%, list=8%, signal=24%
C5 GOBP	GOBP_PEPTIDYL_AMINO_ACID_MODIFICATION	474	0.29229	1.01121	0.397196	0.791803	1	724	tags=15%, list=13%, signal=16%
C5 GOBP	GOBP_REGULATION_OF_AUTOPHAGY	157	0.321423	1.00721	0.40568	0.79197	1	754	tags=11%, list=13%, signal=12%
C5 GOBP	GOBP_RESPONSE_TO_FATTY_ACID	26	0.424004	1.00919	0.42887	0.791979	1	473	tags=23%, list=8%, signal=25%
C5 GOBP	GOBP_POSITIVE_REGULATION_OF_LYMPHOCYTE_MEDIATED_IMMUNITY	27	0.440027	1.01083	0.441176	0.792089	1	654	tags=19%, list=12%, signal=21%
C5 GOBP	GOBP_TYPE_I_INTERFERON_PRODUCTION	36	0.400827	1.00614	0.414938	0.792131	1	528	tags=17%, list=9%, signal=18%
C5 GOBP	GOBP_DEOXYRIBOSE_PHOSPHATE_METABOLIC_PROCESS	20	0.455531	1.0098	0.440404	0.792174	1	1043	tags=30%, list=19%, signal=37%
C5 GOBP	GOBP_ACTIN_NUCLEATION	36	0.406176	1.01175	0.442688	0.792204	1	1689	tags=61%, list=30%, signal=87%
C5 GOBP	GOBP_CHROMATIN_ORGANIZATION	221	0.312596	1.00577	0.435789	0.792308	1	734	tags=18%, list=13%, signal=20%
C5 GOBP	GOBP_NEGATIVE_REGULATION_OF_RESPONSE_TO_EXTERNAL_STIMULUS	138	0.329346	1.01207	0.424431	0.792324	1	381	tags=13%, list=7%, signal=14%
C5 GOBP	GOBP_DEFENSE_RESPONSE_TO_OTHER_ORGANISM	279	0.304274	1.0094	0.404255	0.792351	1	538	tags=12%, list=10%, signal=12%
C5 GOBP	GOBP_ANATOMICAL_STRUCTURE_HOMEOSTASIS	102	0.337814	1.00739	0.439732	0.792475	1	594	tags=17%, list=11%, signal=18%
C5 GOBP	GOBP_REGULATION_OF_RESPONSE_TO_BIOTIC_STIMULUS	122	0.33442	1.01134	0.404711	0.792516	1	853	tags=19%, list=15%, signal=22%
C5 GOBP	GOBP_IMMUNE_RESPONSE	404	0.297472	1.00758	0.422414	0.792956	1	538	tags=13%, list=10%, signal=13%
C5 GOBP	GOBP_CIRCULATORY_SYSTEM_PROCESS	197	0.311627	1.00989	0.406061	0.792974	1	558	tags=15%, list=10%, signal=16%
C5 GOBP	GOBP_REGULATION_OF_MRNA_METABOLIC_PROCESS	187	0.313875	1.00856	0.410072	0.792976	1	1533	tags=35%, list=27%, signal=46%
C5 GOBP	GOBP_MICROTUBULE_BASED_PROCESS	318	0.30069	1.01248	0.405702	0.793129	1	942	tags=15%, list=17%, signal=17%
C2 Reactome	REACTOME_SEPARATION_OF_SISTER_CHROMATIDS	113	0.369828	1.10687	0.247265	0.793143	1	2295	tags=62%, list=41%, signal=103%
C5 GOBP	GOBP_RESPONSE_TO_ANTIBIOTIC	22	0.440941	1.00615	0.474026	0.793182	1	331	tags=14%, list=6%, signal=14%
C5 GOBP	GOBP_GAMETE_GENERATION	156	0.32471	1.0078	0.423154	0.793267	1	693	tags=17%, list=12%, signal=18%
C5 GOBP	GOBP_DEVELOPMENT_OF_PRIMARY_SEXUAL_CHARACTERISTICS	68	0.357091	1.01209	0.415909	0.79334	1	513	tags=18%, list=9%, signal=19%
C5 GOBP	GOBP_CELLULAR_RESPONSE_TO_HORMONE_STIMULUS	238	0.308134	1.01009	0.432609	0.793376	1	465	tags=11%, list=8%, signal=11%
C5 GOBP	GOBP_REGULATION_OF_CALCIUM_ION_TRANSMEMBRANE_TRANSPORTER_ACTIVITY	35	0.402571	1.01334	0.441237	0.793544	1	164	tags=9%, list=3%, signal=9%
C6 oncogenic	EGFR_UP.V1_DN	78	0.33854	0.96612	0.537313	0.793669	1	351	tags=12%, list=6%, signal=12%
C5 GOBP	GOBP_REGULATION_OF_T_CELL_DIFFERENTIATION	22	0.446188	1.00166	0.472803	0.793766	1	1044	tags=32%, list=19%, signal=39%
C5 GOBP	GOBP_TEMPERATURE_HOMEOSTASIS	61	0.370172	1.01257	0.433962	0.793908	1	786	tags=23%, list=14%, signal=26%
C5 GOBP	GOBP_RUFFLE_ASSEMBLY	24	0.431506	1.00792	0.455357	0.793981	1	795	tags=33%, list=14%, signal=39%
C5 GOBP	GOBP_REGULATION_OF_TRANSFERASE_ACTIVITY	305	-0.294072	-0.967968	0.544444	0.79409	1	617	tags=11%, list=11%, signal=11%
C5 GOBP	GOBP_PROCESS_UTILIZING_AUTOPHAGIC_MECHANISM	285	0.296697	0.998298	0.442953	0.794099	1	403	tags=5%, list=7%, signal=5%
C5 GOBP	GOBP_ORGANELLE_DISASSEMBLY	74	0.35217	1.00183	0.451346	0.794307	1	1412	tags=24%, list=25%, signal=32%
C6 oncogenic	ATF2_S_UP.V1_UP	40	0.376912	0.955949	0.516129	0.794316	1	445	tags=28%, list=8%, signal=30%
C5 GOBP	GOBP_T_CELL_MEDIATED_IMMUNITY	24	0.446724	1.01277	0.463043	0.794345	1	430	tags=13%, list=8%, signal=13%
C5 GOBP	GOBP_RNA_3_END_PROCESSING	67	0.352967	1.00379	0.41785	0.794419	1	1101	tags=22%, list=20%, signal=28%
C5 GOBP	GOBP_POSITIVE_REGULATION_OF_IMMUNE_SYSTEM_PROCESS	239	0.304263	1.00207	0.454945	0.794595	1	729	tags=17%, list=13%, signal=18%
C5 GOBP	GOBP_CELLULAR_COMPONENT_DISASSEMBLY	261	0.301348	0.99878	0.433962	0.794672	1	511	tags=8%, list=9%, signal=8%
C5 GOBP	GOBP_NEGATIVE_REGULATION_OF_INTRINSIC_APOPTOTIC_SIGNALING_PATHWAY	49	0.380523	1.00404	0.458065	0.794673	1	237	tags=6%, list=4%, signal=6%
C5 GOBP	GOBP_REGULATION_OF_ALCOHOL_BIOSYNTHETIC_PROCESS	15	0.474049	0.998421	0.458167	0.794758	1	383	tags=20%, list=7%, signal=21%
C5 GOBP	GOBP_CELL_FATE_COMMITMENT	48	0.379689	1.00301	0.428266	0.794813	1	368	tags=13%, list=7%, signal=13%
C5 GOBP	GOBP_CELLULAR_RESPONSE_TO_UNFOLDED_PROTEIN	46	0.387316	0.998988	0.458159	0.795006	1	675	tags=15%, list=12%, signal=17%
C2 Reactome	REACTOME_MITOTIC_G1_PHASE_AND_G1_S_TRANSITION	77	0.383495	1.09477	0.270925	0.7952	1	1940	tags=60%, list=35%, signal=90%
C5 GOBP	GOBP_CARDIAC_VENTRICLE_DEVELOPMENT	43	0.393789	1.00415	0.437743	0.795345	1	344	tags=14%, list=6%, signal=15%
C5 GOBP	GOBP_POSITIVE_REGULATION_OF_PROTEIN_CONTAINING_COMPLEX_DISASSEMBLY	18	0.460019	1.00218	0.457661	0.795362	1	126	tags=11%, list=2%, signal=11%
C5 GOBP	GOBP_CELLULAR_RESPONSE_TO_RADIATION	65	0.359885	1.00314	0.447853	0.795409	1	940	tags=23%, list=17%, signal=27%
C5 GOBP	GOBP_HEART_PROCESS	99	0.338505	0.999509	0.429158	0.795417	1	493	tags=12%, list=9%, signal=13%
C5 GOBP	GOBP_PRIMARY_ALCOHOL_METABOLIC_PROCESS	44	0.387489	0.999146	0.430894	0.795533	1	350	tags=16%, list=6%, signal=17%
C5 GOBP	GOBP_MICROTUBULE_ANCHORING	15	0.473832	0.997566	0.480084	0.795542	1	1062	tags=33%, list=19%, signal=41%
C5 GOBP	GOBP_REGULATION_OF_B_CELL_ACTIVATION	26	0.43082	1.00245	0.446953	0.795568	1	654	tags=23%, list=12%, signal=26%
C5 GOBP	GOBP_NEGATIVE_REGULATION_OF_TRANSMEMBRANE_TRANSPORT	49	0.384949	1.00428	0.445298	0.795983	1	791	tags=20%, list=14%, signal=24%
C5 GOBP	GOBP_CELL_GROWTH	213	0.308355	0.999528	0.443478	0.796411	1	453	tags=12%, list=8%, signal=13%
C5 GOBP	GOBP_G_PROTEIN_COUPLED_RECEPTOR_SIGNALING_PATHWAY	140	0.325169	0.999834	0.458167	0.796537	1	498	tags=14%, list=9%, signal=15%
C5 GOBP	GOBP_RUFFLE_ORGANIZATION	30	0.400467	0.99693	0.451477	0.79661	1	1035	tags=37%, list=18%, signal=45%
C5 GOBP	GOBP_POSITIVE_REGULATION_OF_VIRAL_PROCESS	34	0.405611	1.00009	0.46493	0.796749	1	1667	tags=41%, list=30%, signal=58%
C5 GOBP	GOBP_ORGANIC_CYCLIC_COMPOUND_CATABOLIC_PROCESS	244	-0.299021	-0.96624	0.545113	0.796868	1	248	tags=5%, list=4%, signal=5%
C5 GOBP	GOBP_CELLULAR_RESPONSE_TO_OXYGEN_CONTAINING_COMPOUND	437	0.291631	1.00019	0.464516	0.797457	1	571	tags=13%, list=10%, signal=13%
C5 GOBP	GOBP_CARDIAC_MUSCLE_CELL_ACTION_POTENTIAL_INVOLVED_IN_CONTRACTION	16	-0.464898	-0.966281	0.544231	0.797893	1	403	tags=25%, list=7%, signal=27%
C2 Reactome	REACTOME_NUCLEAR_ENVELOPE_BREAKDOWN	38	-0.412941	-1.018	0.415238	0.798017	1	104	tags=5%, list=2%, signal=5%
C2 Reactome	REACTOME_FGFR1_MUTANT_RECEPTOR_ACTIVATION	15	0.530818	1.10712	0.351889	0.798158	1	1272	tags=47%, list=23%, signal=60%
C5 GOBP	GOBP_INTRINSIC_APOPTOTIC_SIGNALING_PATHWAY_IN_RESPONSE_TO_ENDOPLASMIC_RETICULUM_STRESS	27	0.419532	0.996031	0.458696	0.798482	1	788	tags=19%, list=14%, signal=21%
C2 Reactome	REACTOME_NEGATIVE_REGULATORS_OF_DDX58_IFIH1_SIGNALING	17	0.519423	1.09539	0.36105	0.798587	1	754	tags=29%, list=13%, signal=34%
C5 GOBP	GOBP_RESPONSE_TO_ALCOHOL	84	-0.340631	-0.964737	0.55102	0.799047	1	597	tags=18%, list=11%, signal=20%
C5 GOBP	GOBP_PROTEIN_PROCESSING	90	-0.337436	-0.965024	0.52495	0.799331	1	707	tags=16%, list=13%, signal=18%
C2 Reactome	REACTOME_APOPTOSIS	119	0.359844	1.08541	0.277778	0.800425	1	1729	tags=41%, list=31%, signal=58%
C5 GOBP	GOBP_REGULATION_OF_NEURON_DIFFERENTIATION	47	0.381019	0.9903	0.469307	0.800493	1	430	tags=13%, list=8%, signal=14%
C6 oncogenic	KRAS.300_UP.V1_UP	37	-0.359844	-0.903257	0.627049	0.80055	1	590	tags=32%, list=11%, signal=36%
C5 GOBP	GOBP_REGULATION_OF_MAP_KINASE_ACTIVITY	64	-0.353768	-0.961731	0.517431	0.801038	1	321	tags=11%, list=6%, signal=11%
C5 GOBP	GOBP_NEGATIVE_REGULATION_OF_PROTEASOMAL_UBIQUITIN_DEPENDENT_PROTEIN_CATABOLIC_PROCESS	20	0.441279	0.991691	0.480412	0.801101	1	2110	tags=65%, list=38%, signal=104%
C5 GOBP	GOBP_PALLIUM_DEVELOPMENT	75	-0.349393	-0.962113	0.502879	0.801102	1	564	tags=19%, list=10%, signal=20%
C5 GOBP	GOBP_RAS_PROTEIN_SIGNAL_TRANSDUCTION	165	0.314495	0.990389	0.467368	0.801215	1	549	tags=11%, list=10%, signal=12%
C5 GOBP	GOBP_HISTONE_H3_K9_MODIFICATION	19	0.451009	0.98965	0.487903	0.801453	1	654	tags=21%, list=12%, signal=24%
C5 GOBP	GOBP_REGULATION_OF_POTASSIUM_ION_TRANSPORT	35	0.396875	0.990938	0.472917	0.801467	1	162	tags=9%, list=3%, signal=9%
C5 GOBP	GOBP_NEGATIVE_REGULATION_OF_CALCIUM_ION_TRANSMEMBRANE_TRANSPORT	16	-0.453823	-0.962745	0.507547	0.801493	1	699	tags=19%, list=12%, signal=21%
C5 GOBP	GOBP_RESPONSE_TO_NITROGEN_COMPOUND	468	-0.283935	-0.961187	0.608379	0.801556	1	707	tags=15%, list=13%, signal=15%
C5 GOBP	GOBP_POSITIVE_REGULATION_OF_RESPONSE_TO_BIOTIC_STIMULUS	59	0.359719	0.989235	0.482474	0.801756	1	754	tags=17%, list=13%, signal=19%
C5 GOBP	GOBP_NEGATIVE_REGULATION_OF_CELL_DEATH	383	0.290673	0.991173	0.489316	0.801774	1	838	tags=17%, list=15%, signal=19%
C5 GOBP	GOBP_REGULATION_OF_ESTABLISHMENT_OF_PROTEIN_LOCALIZATION	225	0.304734	0.991794	0.469214	0.801781	1	522	tags=9%, list=9%, signal=10%
C5 GOBP	GOBP_NEGATIVE_REGULATION_OF_EPITHELIAL_CELL_APOPTOTIC_PROCESS	18	-0.44974	-0.96219	0.510763	0.802022	1	240	tags=17%, list=4%, signal=17%
C5 GOBP	GOBP_NEGATIVE_REGULATION_OF_PROTEIN_CATABOLIC_PROCESS	65	-0.35506	-0.960606	0.497132	0.802076	1	720	tags=11%, list=13%, signal=12%
C5 GOBP	GOBP_NEUROTROPHIN_SIGNALING_PATHWAY	17	-0.449982	-0.962909	0.51503	0.802148	1	247	tags=12%, list=4%, signal=12%
C5 GOBP	GOBP_NEPHRON_DEVELOPMENT	40	0.388497	0.990402	0.45328	0.802183	1	355	tags=13%, list=6%, signal=13%
C5 GOBP	GOBP_RESPONSE_TO_VITAMIN	31	-0.401053	-0.963253	0.507547	0.802256	1	597	tags=29%, list=11%, signal=32%
C5 GOBP	GOBP_PROTEIN_CONTAINING_COMPLEX_DISASSEMBLY	151	0.317547	0.99183	0.459695	0.802685	1	473	tags=7%, list=8%, signal=8%
C2 Reactome	REACTOME_GLOBAL_GENOME_NUCLEOTIDE_EXCISION_REPAIR_GG_NER	42	0.438093	1.09577	0.306288	0.802942	1	310	tags=7%, list=6%, signal=8%
C5 GOBP	GOBP_REGULATION_OF_SMOOTHENED_SIGNALING_PATHWAY	24	-0.419133	-0.959885	0.532803	0.80304	1	597	tags=21%, list=11%, signal=23%
C5 GOBP	GOBP_ERYTHROCYTE_HOMEOSTASIS	52	0.368918	0.988374	0.48728	0.803535	1	720	tags=17%, list=13%, signal=20%
C6 oncogenic	STK33_UP	81	0.31934	0.919716	0.615217	0.803565	1	408	tags=14%, list=7%, signal=14%
C5 GOBP	GOBP_INSULIN_LIKE_GROWTH_FACTOR_RECEPTOR_SIGNALING_PATHWAY	16	0.478833	0.993128	0.4926	0.803671	1	465	tags=25%, list=8%, signal=27%
C5 GOBP	GOBP_REGULATION_OF_INSULIN_SECRETION	43	0.389347	0.991839	0.469262	0.803675	1	409	tags=14%, list=7%, signal=15%
C5 GOBP	GOBP_REGULATION_OF_CHROMOSOME_ORGANIZATION	93	0.335936	0.986788	0.470954	0.803704	1	644	tags=12%, list=11%, signal=13%
C5 GOBP	GOBP_BIOLOGICAL_PROCESS_INVOLVED_IN_SYMBIOTIC_INTERACTION	124	0.323647	0.987685	0.491632	0.803754	1	635	tags=11%, list=11%, signal=12%
C2 Reactome	REACTOME_CELL_CELL_JUNCTION_ORGANIZATION	26	0.459633	1.0859	0.340122	0.80408	1	493	tags=23%, list=9%, signal=25%
C5 GOBP	GOBP_POSITIVE_REGULATION_OF_NEUROGENESIS	100	0.338675	0.993637	0.48764	0.804094	1	532	tags=15%, list=9%, signal=16%
C5 GOBP	GOBP_BLOOD_VESSEL_MORPHOGENESIS	240	0.305724	0.993961	0.471933	0.804128	1	592	tags=16%, list=11%, signal=17%
H Hallmark	HALLMARK_APOPTOSIS	80	0.341334	0.974029	0.506148	0.804261	1	786	tags=26%, list=14%, signal=30%
C5 GOBP	GOBP_HYDROGEN_PEROXIDE_METABOLIC_PROCESS	20	0.444452	0.993255	0.488613	0.804297	1	0	tags=5%, list=0%, signal=5%
C5 GOBP	GOBP_SMOOTH_MUSCLE_CELL_PROLIFERATION	52	0.36971	0.987821	0.472406	0.804329	1	346	tags=15%, list=6%, signal=16%
C5 GOBP	GOBP_REGULATION_OF_METAL_ION_TRANSPORT	135	0.321748	0.992598	0.45625	0.804347	1	453	tags=10%, list=8%, signal=11%
C5 GOBP	GOBP_REGULATION_OF_STEROL_TRANSPORT	19	0.458812	0.987202	0.492813	0.804368	1	1	tags=11%, list=0%, signal=10%
C5 GOBP	GOBP_POSITIVE_REGULATION_OF_LIPID_TRANSPORT	25	0.425817	0.986847	0.467775	0.804531	1	458	tags=16%, list=8%, signal=17%
C5 GOBP	GOBP_UNSATURATED_FATTY_ACID_METABOLIC_PROCESS	40	0.383553	0.991873	0.471983	0.804581	1	728	tags=28%, list=13%, signal=31%
C6 oncogenic	RELA_DN.V1_DN	23	-0.395812	-0.89285	0.631179	0.804625	1	908	tags=48%, list=16%, signal=57%
C2 Reactome	REACTOME_DOWNSTREAM_SIGNALING_EVENTS_OF_B_CELL_RECEPTOR_BCR	59	0.398931	1.09046	0.305328	0.804668	1	2141	tags=63%, list=38%, signal=100%
C5 GOBP	GOBP_REGULATION_OF_PHOSPHORUS_METABOLIC_PROCESS	478	-0.282165	-0.958804	0.613357	0.804972	1	989	tags=19%, list=18%, signal=21%
C5 GOBP	GOBP_CELL_ACTIVATION	293	0.297591	0.992	0.457965	0.8052	1	484	tags=12%, list=9%, signal=13%
C5 GOBP	GOBP_INTRACELLULAR_RECEPTOR_SIGNALING_PATHWAY	102	0.332339	0.984704	0.478166	0.805375	1	422	tags=10%, list=8%, signal=10%
[truncated: 1,409 more rows]

## Sheet: PTCCvsWT
Database	NAME	SIZE	ES	NES	NOM p-val	FDR q-val	FWER p-val	RANK AT MAX	LEADING EDGE
C5 GOBP	GOBP_CYTOPLASMIC_TRANSLATION	122	-0.713892	-2.0558	0	0	0	637	tags=36%, list=11%, signal=40%
H hallmark	HALLMARK_E2F_TARGETS	100	0.628322	1.94678	0	0	0	1347	tags=51%, list=24%, signal=66%
H hallmark	HALLMARK_MYOGENESIS	115	-0.635874	-1.84492	0	0	0	813	tags=53%, list=14%, signal=61%
C2 KEGG	KEGG_RIBOSOME	75	-0.812413	-2.22246	0	0	0	637	tags=61%, list=11%, signal=68%
C2 reactome	REACTOME_CELLULAR_RESPONSE_TO_STARVATION	112	-0.754592	-2.19449	0	0	0	637	tags=43%, list=11%, signal=47%
C2 reactome	REACTOME_EUKARYOTIC_TRANSLATION_ELONGATION	81	-0.799877	-2.22106	0	0	0	637	tags=57%, list=11%, signal=63%
C2 reactome	REACTOME_EUKARYOTIC_TRANSLATION_INITIATION	106	-0.775237	-2.20985	0	0	0	637	tags=43%, list=11%, signal=48%
C2 reactome	REACTOME_INFLUENZA_INFECTION	133	-0.69345	-2.05394	0	0	0	637	tags=35%, list=11%, signal=38%
C2 reactome	REACTOME_NONSENSE_MEDIATED_DECAY_NMD	96	-0.768484	-2.15859	0	0	0	637	tags=48%, list=11%, signal=53%
C2 reactome	REACTOME_REGULATION_OF_EXPRESSION_OF_SLITS_AND_ROBOS	143	-0.72378	-2.15752	0	0	0	637	tags=36%, list=11%, signal=39%
C2 reactome	REACTOME_RESPONSE_OF_EIF2AK4_GCN2_TO_AMINO_ACID_DEFICIENCY	83	-0.788864	-2.16929	0	0	0	637	tags=57%, list=11%, signal=63%
C2 reactome	REACTOME_SELENOAMINO_ACID_METABOLISM	98	-0.748306	-2.13036	0	0	0	637	tags=47%, list=11%, signal=52%
C2 reactome	REACTOME_SRP_DEPENDENT_COTRANSLATIONAL_PROTEIN_TARGETING_TO_MEMBRANE	97	-0.767828	-2.18453	0	0	0	637	tags=47%, list=11%, signal=53%
C2 reactome	REACTOME_STRIATED_MUSCLE_CONTRACTION	29	-0.845041	-1.97508	0	7.10901e-05	0.001	484	tags=72%, list=9%, signal=79%
C2 reactome	REACTOME_MUSCLE_CONTRACTION	91	-0.707732	-1.97593	0	7.75528e-05	0.001	966	tags=55%, list=17%, signal=65%
C2 reactome	REACTOME_TRANSLATION	215	-0.644681	-2.02229	0	8.53081e-05	0.001	637	tags=25%, list=11%, signal=27%
C2 reactome	REACTOME_SIGNALING_BY_ROBO_RECEPTORS	179	-0.640731	-1.94902	0	0.000137925	0.002	637	tags=28%, list=11%, signal=31%
C2 reactome	REACTOME_RECOGNITION_AND_ASSOCIATION_OF_DNA_GLYCOSYLASE_WITH_SITE_CONTAINING_AN_AFFECTED_PURINE	24	-0.850164	-1.92381	0	0.000419374	0.007	5	tags=17%, list=0%, signal=17%
C2 reactome	REACTOME_BASE_EXCISION_REPAIR_AP_SITE_FORMATION	24	-0.850164	-1.92391	0	0.00044933	0.007	5	tags=17%, list=0%, signal=17%
C2 reactome	REACTOME_DEPOSITION_OF_NEW_CENPA_CONTAINING_NUCLEOSOMES_AT_THE_CENTROMERE	28	-0.838537	-1.90849	0	0.000450856	0.008	5	tags=14%, list=0%, signal=14%
C2 reactome	REACTOME_ECM_PROTEOGLYCANS	52	-0.732585	-1.88072	0	0.00085364	0.016	586	tags=50%, list=10%, signal=55%
C2 reactome	REACTOME_RRNA_PROCESSING	140	-0.633344	-1.86385	0	0.00110638	0.022	637	tags=36%, list=11%, signal=39%
C2 reactome	REACTOME_METABOLISM_OF_AMINO_ACIDS_AND_DERIVATIVES	241	-0.588936	-1.84724	0	0.00124154	0.026	980	tags=31%, list=17%, signal=36%
C2 reactome	REACTOME_MEIOTIC_SYNAPSIS	36	-0.7706	-1.84391	0	0.00127037	0.028	5	tags=11%, list=0%, signal=11%
C5 GOBP	GOBP_CELLULAR_COMPONENT_ASSEMBLY_INVOLVED_IN_MORPHOGENESIS	59	-0.72539	-1.91233	0	0.0014625	0.008	732	tags=49%, list=13%, signal=56%
C5 GOBP	GOBP_MUSCLE_CELL_DEVELOPMENT	82	-0.696613	-1.93775	0	0.0015302	0.005	759	tags=44%, list=14%, signal=50%
C5 GOBP	GOBP_STRIATED_MUSCLE_CELL_DEVELOPMENT	39	-0.786402	-1.91719	0	0.00182812	0.008	720	tags=59%, list=13%, signal=67%
C5 GOBP	GOBP_BONE_MINERALIZATION	28	-0.809619	-1.89226	0	0.00198026	0.013	540	tags=54%, list=10%, signal=59%
C2 reactome	REACTOME_COLLAGEN_BIOSYNTHESIS_AND_MODIFYING_ENZYMES	41	-0.731744	-1.82312	0	0.00216444	0.05	633	tags=56%, list=11%, signal=63%
C5 GOBP	GOBP_RIBOSOMAL_LARGE_SUBUNIT_BIOGENESIS	35	-0.795143	-1.9398	0	0.0022953	0.005	357	tags=34%, list=6%, signal=36%
H hallmark	HALLMARK_EPITHELIAL_MESENCHYMAL_TRANSITION	135	-0.588848	-1.73744	0	0.00391911	0.008	729	tags=40%, list=13%, signal=45%
C2 reactome	REACTOME_DNA_DAMAGE_TELOMERE_STRESS_INDUCED_SENESCENCE	33	-0.747482	-1.78709	0	0.00435074	0.104	5	tags=12%, list=0%, signal=12%
C2 reactome	REACTOME_HCMV_LATE_EVENTS	66	-0.659533	-1.76886	0	0.0059162	0.145	5	tags=6%, list=0%, signal=6%
C2 reactome	REACTOME_PHASE_I_FUNCTIONALIZATION_OF_COMPOUNDS	28	-0.759997	-1.7694	0.00178253	0.00605753	0.142	399	tags=29%, list=7%, signal=31%
C2 KEGG	KEGG_HYPERTROPHIC_CARDIOMYOPATHY_HCM	46	-0.703592	-1.76437	0	0.00656445	0.032	614	tags=41%, list=11%, signal=46%
C2 KEGG	KEGG_DILATED_CARDIOMYOPATHY	45	-0.708071	-1.78067	0	0.00669115	0.026	614	tags=42%, list=11%, signal=47%
C2 reactome	REACTOME_E3_UBIQUITIN_LIGASES_UBIQUITINATE_TARGET_PROTEINS	36	-0.717145	-1.75337	0.00172414	0.00803068	0.205	5	tags=8%, list=0%, signal=8%
C2 reactome	REACTOME_EXTRACELLULAR_MATRIX_ORGANIZATION	167	-0.580481	-1.7498	0	0.00821226	0.216	766	tags=41%, list=14%, signal=46%
C2 reactome	REACTOME_ACTIVATION_OF_THE_MRNA_UPON_BINDING_OF_THE_CAP_BINDING_COMPLEX_AND_EIFS_AND_SUBSEQUENT_BINDING_TO_43S	56	-0.670125	-1.75446	0	0.00831431	0.204	726	tags=30%, list=13%, signal=35%
C2 reactome	REACTOME_COLLAGEN_CHAIN_TRIMERIZATION	24	-0.77516	-1.7449	0	0.00844568	0.228	586	tags=71%, list=10%, signal=79%
C2 KEGG	KEGG_ECM_RECEPTOR_INTERACTION	54	-0.684886	-1.7819	0	0.00892153	0.026	586	tags=46%, list=10%, signal=51%
C2 reactome	REACTOME_CARDIAC_CONDUCTION	38	-0.717457	-1.73237	0	0.0103609	0.276	966	tags=55%, list=17%, signal=66%
C2 KEGG	KEGG_CARDIAC_MUSCLE_CONTRACTION	38	-0.689346	-1.73471	0.00166113	0.0116602	0.068	1044	tags=45%, list=19%, signal=55%
C2 reactome	REACTOME_NEUROTRANSMITTER_RELEASE_CYCLE	27	-0.748951	-1.723	0	0.011991	0.323	1061	tags=59%, list=19%, signal=73%
C2 KEGG	KEGG_ARRHYTHMOGENIC_RIGHT_VENTRICULAR_CARDIOMYOPATHY_ARVC	41	-0.722568	-1.78342	0	0.0128753	0.025	545	tags=39%, list=10%, signal=43%
C2 reactome	REACTOME_CHOLESTEROL_BIOSYNTHESIS	20	0.834947	1.91064	0	0.0157855	0.013	515	tags=65%, list=9%, signal=71%
C2 reactome	REACTOME_LAMININ_INTERACTIONS	24	-0.764492	-1.70439	0.00173611	0.0162436	0.414	546	tags=54%, list=10%, signal=60%
C2 reactome	REACTOME_BASE_EXCISION_REPAIR	43	-0.66551	-1.67776	0.003125	0.0246222	0.574	5	tags=9%, list=0%, signal=9%
C2 reactome	REACTOME_HATS_ACETYLATE_HISTONES	53	-0.628635	-1.64561	0.00502513	0.0391227	0.76	178	tags=9%, list=3%, signal=10%
C2 reactome	REACTOME_UNFOLDED_PROTEIN_RESPONSE_UPR	53	0.636459	1.79331	0	0.0413524	0.132	332	tags=17%, list=6%, signal=18%
C2 reactome	REACTOME_SUMOYLATION_OF_CHROMATIN_ORGANIZATION_PROTEINS	41	0.690183	1.82558	0	0.0458975	0.077	97	tags=12%, list=2%, signal=12%
C2 reactome	REACTOME_INTERFERON_ALPHA_BETA_SIGNALING	24	0.761969	1.80092	0.00231481	0.0480083	0.116	634	tags=42%, list=11%, signal=47%
H hallmark	HALLMARK_CHOLESTEROL_HOMEOSTASIS	49	0.577997	1.58561	0.00254453	0.0480747	0.088	758	tags=41%, list=14%, signal=47%
C2 reactome	REACTOME_MATURATION_OF_SARS_COV_2_SPIKE_PROTEIN	17	-0.78222	-1.62408	0.0136054	0.0513209	0.864	126	tags=12%, list=2%, signal=12%
C2 reactome	REACTOME_COLLAGEN_FORMATION	54	-0.618461	-1.6249	0	0.0521853	0.86	729	tags=52%, list=13%, signal=59%
C5 GOBP	GOBP_BIOMINERALIZATION	40	-0.729181	-1.77421	0.00167504	0.0530536	0.336	540	tags=45%, list=10%, signal=49%
C2 reactome	REACTOME_HCMV_INFECTION	96	-0.563131	-1.61564	0.00155521	0.0539029	0.898	335	tags=6%, list=6%, signal=7%
C2 reactome	REACTOME_NCAM1_INTERACTIONS	17	-0.762182	-1.61742	0.00888099	0.0540816	0.89	586	tags=53%, list=10%, signal=59%
C2 reactome	REACTOME_HCMV_EARLY_EVENTS	80	-0.589242	-1.61129	0.00152207	0.0556665	0.914	335	tags=8%, list=6%, signal=8%
C5 GOBP	GOBP_ACTOMYOSIN_STRUCTURE_ORGANIZATION	111	-0.612064	-1.76248	0	0.0602117	0.405	426	tags=24%, list=8%, signal=26%
C2 reactome	REACTOME_DEGRADATION_OF_THE_EXTRACELLULAR_MATRIX	65	-0.585588	-1.59985	0.00335008	0.0632163	0.938	586	tags=40%, list=10%, signal=44%
C2 reactome	REACTOME_NERVOUS_SYSTEM_DEVELOPMENT	374	-0.493602	-1.59732	0	0.0637949	0.946	637	tags=21%, list=11%, signal=22%
C2 reactome	REACTOME_MOLECULES_ASSOCIATED_WITH_ELASTIC_FIBRES	25	-0.713881	-1.59206	0.00505902	0.0667013	0.957	1054	tags=60%, list=19%, signal=74%
C2 reactome	REACTOME_NEURONAL_SYSTEM	151	-0.531486	-1.58735	0.00152672	0.0675219	0.966	1066	tags=34%, list=19%, signal=41%
C2 reactome	REACTOME_NCAM_SIGNALING_FOR_NEURITE_OUT_GROWTH	33	-0.664053	-1.58855	0.00675676	0.06798	0.965	1165	tags=55%, list=21%, signal=68%
H hallmark	HALLMARK_G2M_CHECKPOINT	96	0.487716	1.49266	0.0167598	0.068641	0.237	1259	tags=38%, list=22%, signal=48%
C5 GOBP	GOBP_SARCOMERE_ORGANIZATION	26	-0.780444	-1.75181	0	0.0700261	0.498	720	tags=62%, list=13%, signal=70%
C2 reactome	REACTOME_SUMOYLATION_OF_DNA_DAMAGE_RESPONSE_AND_REPAIR_PROTEINS	49	0.625624	1.75463	0	0.0703025	0.255	1205	tags=39%, list=21%, signal=49%
C2 reactome	REACTOME_DISEASES_OF_METABOLISM	110	-0.545075	-1.57899	0	0.0733547	0.976	785	tags=33%, list=14%, signal=37%
C2 reactome	REACTOME_DEVELOPMENTAL_BIOLOGY	498	-0.476351	-1.57664	0	0.074134	0.977	637	tags=19%, list=11%, signal=20%
H hallmark	HALLMARK_IL2_STAT5_SIGNALING	68	-0.575815	-1.51573	0.013289	0.0763469	0.27	1124	tags=41%, list=20%, signal=51%
C2 reactome	REACTOME_CYTOPROTECTION_BY_HMOX1	85	-0.564536	-1.56995	0.00654665	0.0769444	0.981	198	tags=8%, list=4%, signal=8%
C2 reactome	REACTOME_NONHOMOLOGOUS_END_JOINING_NHEJ	33	-0.653431	-1.57089	0.0155709	0.0776881	0.981	5	tags=12%, list=0%, signal=12%
C5 GOBP	GOBP_REGULATION_OF_BONE_MINERALIZATION	19	-0.791133	-1.71757	0.00527241	0.0782726	0.749	540	tags=53%, list=10%, signal=58%
C2 reactome	REACTOME_ACTIVATION_OF_ANTERIOR_HOX_GENES_IN_HINDBRAIN_DEVELOPMENT_DURING_EARLY_EMBRYOGENESIS	49	-0.608113	-1.56581	0.0116861	0.079042	0.982	149	tags=12%, list=3%, signal=12%
C5 GOBP	GOBP_NEUROTRANSMITTER_TRANSPORT	84	-0.623738	-1.71997	0	0.0791827	0.732	890	tags=37%, list=16%, signal=43%
C5 GOBP	GOBP_MULTICELLULAR_ORGANISMAL_SIGNALING	61	-0.65884	-1.73846	0	0.0816889	0.599	966	tags=49%, list=17%, signal=59%
C5 GOBP	GOBP_REGULATION_OF_OSSIFICATION	33	-0.722759	-1.72124	0.00337268	0.08315	0.725	938	tags=48%, list=17%, signal=58%
C2 reactome	REACTOME_HDACS_DEACETYLATE_HISTONES	44	-0.6304	-1.55784	0.0101695	0.0833465	0.989	198	tags=11%, list=4%, signal=12%
H hallmark	HALLMARK_ANDROGEN_RESPONSE	59	0.534457	1.50298	0.0105263	0.0840773	0.218	468	tags=24%, list=8%, signal=26%
C2 reactome	REACTOME_NON_INTEGRIN_MEMBRANE_ECM_INTERACTIONS	42	-0.611298	-1.55863	0.013468	0.0844125	0.989	766	tags=50%, list=14%, signal=57%
C5 GOBP	GOBP_REGULATION_OF_NEUROTRANSMITTER_LEVELS	94	-0.621527	-1.73078	0	0.0876579	0.654	898	tags=38%, list=16%, signal=45%
C5 GOBP	GOBP_POLARIZED_EPITHELIAL_CELL_DIFFERENTIATION	16	-0.827463	-1.722	0	0.0886359	0.719	390	tags=38%, list=7%, signal=40%
C2 reactome	REACTOME_G2_M_DNA_DAMAGE_CHECKPOINT	42	-0.615121	-1.54854	0.0182421	0.0911373	0.995	5	tags=10%, list=0%, signal=9%
C5 GOBP	GOBP_POSITIVE_REGULATION_OF_CELL_SUBSTRATE_ADHESION	74	-0.622564	-1.72392	0	0.0923836	0.709	620	tags=27%, list=11%, signal=30%
H hallmark	HALLMARK_P53_PATHWAY	71	-0.560049	-1.52173	0.0109034	0.0952341	0.252	1061	tags=37%, list=19%, signal=45%
C2 reactome	REACTOME_INTEGRIN_CELL_SURFACE_INTERACTIONS	50	-0.596651	-1.53667	0.0117057	0.102533	0.999	586	tags=40%, list=10%, signal=44%
C5 GOBP	GOBP_ANION_TRANSMEMBRANE_TRANSPORT	66	-0.633714	-1.69475	0.0016129	0.105459	0.878	977	tags=33%, list=17%, signal=40%
C5 GOBP	GOBP_SENSORY_SYSTEM_DEVELOPMENT	111	-0.588519	-1.69613	0	0.108342	0.87	390	tags=23%, list=7%, signal=24%
C5 GOBP	GOBP_REGULATION_OF_BIOMINERALIZATION	26	-0.737666	-1.69019	0	0.109058	0.897	317	tags=42%, list=6%, signal=45%
C2 reactome	REACTOME_PROCESSING_OF_DNA_DOUBLE_STRAND_BREAK_ENDS	42	-0.611381	-1.5257	0.0120482	0.113543	1	5	tags=10%, list=0%, signal=9%
C2 reactome	REACTOME_INHIBITION_OF_DNA_RECOMBINATION_AT_TELOMERE	32	-0.634614	-1.52136	0.0259965	0.116773	1	5	tags=13%, list=0%, signal=12%
C5 GOBP	GOBP_STRIATED_MUSCLE_CELL_DIFFERENTIATION	114	-0.586243	-1.67866	0	0.12028	0.933	759	tags=34%, list=14%, signal=39%
C5 GOBP	GOBP_CELL_SUBSTRATE_ADHESION	177	-0.550635	-1.68133	0	0.120749	0.93	586	tags=23%, list=10%, signal=25%
H hallmark	HALLMARK_TGF_BETA_SIGNALING	23	-0.648066	-1.44612	0.0471015	0.124804	0.488	1123	tags=35%, list=20%, signal=43%
H hallmark	HALLMARK_COMPLEMENT	92	-0.500799	-1.42566	0.0170543	0.125619	0.55	668	tags=22%, list=12%, signal=24%
C6 oncogenic	KRAS.50_UP.V1_UP	15	0.709583	1.52829	0.0258065	0.129151	0.674	590	tags=53%, list=11%, signal=59%
C2 reactome	REACTOME_RND1_GTPASE_CYCLE	24	-0.671662	-1.50825	0.0378378	0.132487	1	256	tags=17%, list=5%, signal=17%
C2 reactome	REACTOME_DOPAMINE_NEUROTRANSMITTER_RELEASE_CYCLE	17	-0.716952	-1.50436	0.0208333	0.13551	1	1029	tags=53%, list=18%, signal=65%
C2 reactome	REACTOME_GLYCOSAMINOGLYCAN_METABOLISM	48	-0.595201	-1.50119	0.0189003	0.13749	1	785	tags=35%, list=14%, signal=41%
C6 oncogenic	KRAS.BREAST_UP.V1_UP	21	0.656266	1.53623	0.0408654	0.139629	0.644	449	tags=38%, list=8%, signal=41%
C6 oncogenic	MTOR_UP.V1_UP	71	0.533475	1.5781	0.00531915	0.14041	0.5	758	tags=32%, list=14%, signal=37%
H hallmark	HALLMARK_UNFOLDED_PROTEIN_RESPONSE	77	0.464693	1.38429	0.0215054	0.141509	0.498	293	tags=8%, list=5%, signal=8%
C5 GOBP	GOBP_SMOOTHENED_SIGNALING_PATHWAY	34	-0.693404	-1.66326	0.00160772	0.141878	0.961	181	tags=18%, list=3%, signal=18%
C5 GOBP	GOBP_COLLAGEN_FIBRIL_ORGANIZATION	38	-0.678209	-1.66591	0.00330579	0.142124	0.959	673	tags=50%, list=12%, signal=56%
C5 GOBP	GOBP_SYNAPTIC_SIGNALING	261	-0.527438	-1.66055	0	0.14233	0.964	1074	tags=34%, list=19%, signal=40%
C2 reactome	REACTOME_ELASTIC_FIBRE_FORMATION	30	-0.634588	-1.49323	0.0233333	0.146101	1	1054	tags=57%, list=19%, signal=69%
C2 reactome	REACTOME_SIRT1_NEGATIVELY_REGULATES_RRNA_EXPRESSION	25	-0.647416	-1.48899	0.0350263	0.14749	1	5	tags=16%, list=0%, signal=16%
C2 reactome	REACTOME_ASSEMBLY_OF_THE_ORC_COMPLEX_AT_THE_ORIGIN_OF_REPLICATION	28	-0.641347	-1.49032	0.0395869	0.148043	1	5	tags=14%, list=0%, signal=14%
C2 reactome	REACTOME_COLLAGEN_DEGRADATION	33	-0.625101	-1.48515	0.0287162	0.148137	1	586	tags=48%, list=10%, signal=54%
C2 reactome	REACTOME_ACTIVATED_PKN1_STIMULATES_TRANSCRIPTION_OF_AR_ANDROGEN_RECEPTOR_REGULATED_GENES_KLK2_AND_KLK3	27	-0.639635	-1.48529	0.0320946	0.150445	1	5	tags=15%, list=0%, signal=15%
C2 reactome	REACTOME_RND3_GTPASE_CYCLE	25	-0.663252	-1.48164	0.029877	0.151035	1	256	tags=16%, list=5%, signal=17%
C2 reactome	REACTOME_DISEASES_OF_PROGRAMMED_CELL_DEATH	48	-0.576097	-1.47854	0.0236593	0.151103	1	5	tags=8%, list=0%, signal=8%
C2 reactome	REACTOME_DNA_DOUBLE_STRAND_BREAK_RESPONSE	37	-0.60255	-1.47909	0.020979	0.152694	1	214	tags=14%, list=4%, signal=14%
C5 GOBP	GOBP_SENSORY_ORGAN_DEVELOPMENT	153	-0.550602	-1.65264	0	0.153579	0.978	390	tags=19%, list=7%, signal=20%
C6 oncogenic	CSR_LATE_UP.V1_UP	80	0.530212	1.59718	0.00261097	0.153892	0.437	1141	tags=43%, list=20%, signal=53%
C5 GOBP	GOBP_HISTONE_H3_ACETYLATION	27	0.755148	1.86674	0	0.155171	0.126	346	tags=26%, list=6%, signal=27%
C2 reactome	REACTOME_TRANSPORT_OF_INORGANIC_CATIONS_ANIONS_AND_AMINO_ACIDS_OLIGOPEPTIDES	27	-0.629774	-1.46878	0.040636	0.155859	1	883	tags=44%, list=16%, signal=52%
C2 reactome	REACTOME_DISEASES_ASSOCIATED_WITH_GLYCOSAMINOGLYCAN_METABOLISM	27	-0.64348	-1.45956	0.0415945	0.156504	1	766	tags=41%, list=14%, signal=47%
C2 reactome	REACTOME_G2_M_CHECKPOINTS	92	-0.516475	-1.46957	0.00322061	0.156968	1	117	tags=5%, list=2%, signal=5%
C2 reactome	REACTOME_DNA_METHYLATION	27	-0.632666	-1.47242	0.0430293	0.157316	1	5	tags=15%, list=0%, signal=15%
C2 reactome	REACTOME_NEGATIVE_EPIGENETIC_REGULATION_OF_RRNA_EXPRESSION	39	-0.591699	-1.47084	0.0352941	0.157421	1	5	tags=10%, list=0%, signal=10%
C2 reactome	REACTOME_RHO_GTPASES_ACTIVATE_PKNS	48	-0.572876	-1.46327	0.0290323	0.157689	1	5	tags=8%, list=0%, signal=8%
C2 reactome	REACTOME_CELLULAR_RESPONSES_TO_STIMULI	464	-0.443421	-1.46438	0	0.158243	1	637	tags=15%, list=11%, signal=16%
C2 reactome	REACTOME_RNA_POLYMERASE_I_PROMOTER_ESCAPE	31	-0.619353	-1.4598	0.0396552	0.158258	1	5	tags=13%, list=0%, signal=13%
C5 GOBP	GOBP_CARDIAC_CONDUCTION	41	-0.664706	-1.63642	0	0.158947	0.992	966	tags=54%, list=17%, signal=64%
C2 reactome	REACTOME_TRANSCRIPTIONAL_REGULATION_OF_GRANULOPOIESIS	33	-0.609378	-1.46551	0.033389	0.158985	1	5	tags=12%, list=0%, signal=12%
C2 reactome	REACTOME_BIOLOGICAL_OXIDATIONS	78	-0.531868	-1.46047	0.0287443	0.159516	1	1357	tags=38%, list=24%, signal=50%
C6 oncogenic	KRAS.LUNG.BREAST_UP.V1_UP	25	0.637373	1.5415	0.0273632	0.160058	0.623	449	tags=44%, list=8%, signal=48%
C5 GOBP	GOBP_REGULATION_OF_JUN_KINASE_ACTIVITY	22	-0.753053	-1.64151	0.0017301	0.162455	0.99	263	tags=23%, list=5%, signal=24%
C5 GOBP	GOBP_MACROPHAGE_MIGRATION	20	-0.751302	-1.64316	0.00732601	0.16406	0.99	732	tags=40%, list=13%, signal=46%
C5 GOBP	GOBP_REGULATION_OF_CARDIAC_MUSCLE_CONTRACTION_BY_CALCIUM_ION_SIGNALING	16	-0.766761	-1.6365	0.00350877	0.164063	0.992	830	tags=63%, list=15%, signal=73%
C5 GOBP	GOBP_MUSCLE_CONTRACTION	141	-0.555513	-1.64507	0.00146843	0.16589	0.989	921	tags=46%, list=16%, signal=54%
C5 GOBP	GOBP_CELL_COMMUNICATION_INVOLVED_IN_CARDIAC_CONDUCTION	24	-0.715648	-1.6377	0.00833333	0.166276	0.992	966	tags=58%, list=17%, signal=70%
C2 reactome	REACTOME_RUNX1_REGULATES_TRANSCRIPTION_OF_GENES_INVOLVED_IN_DIFFERENTIATION_OF_HSCS	73	-0.536816	-1.45139	0.0114754	0.166347	1	117	tags=7%, list=2%, signal=7%
C5 GOBP	GOBP_NEUROMUSCULAR_PROCESS	62	-0.610901	-1.63035	0.0015361	0.169073	0.996	790	tags=35%, list=14%, signal=41%
C5 GOBP	GOBP_EYE_MORPHOGENESIS	47	-0.639742	-1.60623	0.0136286	0.172646	1	312	tags=26%, list=6%, signal=27%
C5 GOBP	GOBP_CHLORIDE_TRANSMEMBRANE_TRANSPORT	15	-0.786167	-1.61013	0.0125899	0.176191	1	800	tags=53%, list=14%, signal=62%
C5 GOBP	GOBP_MUCOPOLYSACCHARIDE_METABOLIC_PROCESS	23	-0.717237	-1.62522	0.00688468	0.176383	0.999	609	tags=30%, list=11%, signal=34%
C5 GOBP	GOBP_REGULATION_OF_SYNAPSE_ASSEMBLY	37	-0.663144	-1.60635	0.00496689	0.176407	1	1053	tags=49%, list=19%, signal=59%
C5 GOBP	GOBP_CARDIAC_CELL_DEVELOPMENT	34	-0.666479	-1.6009	0.0149254	0.178348	1	707	tags=38%, list=13%, signal=43%
C5 GOBP	GOBP_ESTABLISHMENT_OR_MAINTENANCE_OF_MONOPOLAR_CELL_POLARITY	18	-0.762142	-1.61105	0.00543478	0.178408	1	390	tags=28%, list=7%, signal=30%
C2 reactome	REACTOME_MEIOTIC_RECOMBINATION	33	-0.600865	-1.44032	0.0482529	0.17905	1	5	tags=12%, list=0%, signal=12%
C5 GOBP	GOBP_POSITIVE_REGULATION_OF_SUBSTRATE_ADHESION_DEPENDENT_CELL_SPREADING	29	-0.687063	-1.60686	0.00886525	0.179438	1	1027	tags=34%, list=18%, signal=42%
C2 KEGG	KEGG_TGF_BETA_SIGNALING_PATHWAY	27	-0.647898	-1.52442	0.0189655	0.179822	0.767	756	tags=26%, list=13%, signal=30%
C5 GOBP	GOBP_EXPORT_ACROSS_PLASMA_MEMBRANE	21	-0.728232	-1.61217	0.0051458	0.179853	1	966	tags=67%, list=17%, signal=80%
C2 reactome	REACTOME_TRANSCRIPTIONAL_REGULATION_BY_SMALL_RNAS	62	-0.542836	-1.44035	0.0196078	0.181341	1	5	tags=6%, list=0%, signal=6%
C5 GOBP	GOBP_MUSCLE_ORGAN_DEVELOPMENT	115	-0.54647	-1.6012	0.0015873	0.181521	1	586	tags=30%, list=10%, signal=32%
C2 reactome	REACTOME_B_WICH_COMPLEX_POSITIVELY_REGULATES_RRNA_EXPRESSION	38	-0.591352	-1.43684	0.0349418	0.182061	1	214	tags=13%, list=4%, signal=14%
C5 GOBP	GOBP_MUSCLE_SYSTEM_PROCESS	175	-0.534849	-1.62088	0	0.182472	1	921	tags=42%, list=16%, signal=49%
C5 GOBP	GOBP_INORGANIC_ANION_TRANSMEMBRANE_TRANSPORT	20	-0.747302	-1.61467	0.005291	0.183081	1	800	tags=45%, list=14%, signal=52%
C5 GOBP	GOBP_CAMERA_TYPE_EYE_DEVELOPMENT	93	-0.580943	-1.61279	0.00152439	0.183123	1	390	tags=23%, list=7%, signal=24%
C2 reactome	REACTOME_DISEASES_OF_GLYCOSYLATION	70	-0.526632	-1.43436	0.0174881	0.183635	1	766	tags=37%, list=14%, signal=42%
C5 GOBP	GOBP_EXTERNAL_ENCAPSULATING_STRUCTURE_ORGANIZATION	136	-0.543118	-1.59347	0	0.185076	1	633	tags=38%, list=11%, signal=42%
C5 GOBP	GOBP_POSITIVE_REGULATION_OF_OSTEOBLAST_DIFFERENTIATION	17	-0.762395	-1.61545	0.0105263	0.186355	1	639	tags=41%, list=11%, signal=46%
C5 GOBP	GOBP_AMINOGLYCAN_METABOLIC_PROCESS	38	-0.647757	-1.59386	0.00985222	0.187853	1	1136	tags=45%, list=20%, signal=56%
C5 GOBP	GOBP_BASEMENT_MEMBRANE_ORGANIZATION	17	-0.759268	-1.59066	0.00364964	0.18795	1	577	tags=47%, list=10%, signal=52%
C5 GOBP	GOBP_REGULATION_OF_CELL_SUBSTRATE_ADHESION	118	-0.546513	-1.58886	0.00150602	0.188394	1	620	tags=23%, list=11%, signal=25%
C5 GOBP	GOBP_ODONTOGENESIS	33	-0.663855	-1.58279	0.010274	0.188523	1	871	tags=42%, list=16%, signal=50%
C5 GOBP	GOBP_EXTRACELLULAR_MATRIX_ASSEMBLY	25	-0.728882	-1.61637	0.00694444	0.188689	1	1054	tags=60%, list=19%, signal=74%
C5 GOBP	GOBP_ESTABLISHMENT_OF_EPITHELIAL_CELL_POLARITY	20	-0.735954	-1.59501	0.00924214	0.188692	1	819	tags=40%, list=15%, signal=47%
C5 GOBP	GOBP_RIBOSOMAL_LARGE_SUBUNIT_ASSEMBLY	16	-0.779013	-1.58409	0.00868056	0.188853	1	696	tags=50%, list=12%, signal=57%
C6 oncogenic	KRAS.600.LUNG.BREAST_UP.V1_UP	50	0.581895	1.61601	0.00746269	0.189103	0.381	449	tags=34%, list=8%, signal=37%
C5 GOBP	GOBP_VIRAL_PROTEIN_PROCESSING	16	-0.753	-1.5867	0.0229682	0.189878	1	126	tags=13%, list=2%, signal=13%
C5 GOBP	GOBP_RIBOSOME_ASSEMBLY	35	-0.660429	-1.58425	0.0131363	0.192006	1	1102	tags=40%, list=20%, signal=49%
C6 oncogenic	PDGF_ERK_DN.V1_DN	43	0.620515	1.66552	0	0.192106	0.22	497	tags=26%, list=9%, signal=28%
C2 KEGG	KEGG_DRUG_METABOLISM_CYTOCHROME_P450	18	-0.718901	-1.52972	0.0250447	0.193261	0.74	177	tags=22%, list=3%, signal=23%
C2 reactome	REACTOME_REGULATION_OF_INSULIN_LIKE_GROWTH_FACTOR_IGF_TRANSPORT_AND_UPTAKE_BY_INSULIN_LIKE_GROWTH_FACTOR_BINDING_PROTEINS_IGFBPS	65	-0.527153	-1.42648	0.0304	0.194325	1	850	tags=37%, list=15%, signal=43%
C2 reactome	REACTOME_PROTEIN_UBIQUITINATION	51	-0.56144	-1.4242	0.0428336	0.195589	1	5	tags=6%, list=0%, signal=6%
C2 reactome	REACTOME_ION_HOMEOSTASIS	31	-0.602211	-1.42038	0.0326461	0.196906	1	1429	tags=65%, list=25%, signal=86%
H hallmark	HALLMARK_INFLAMMATORY_RESPONSE	40	0.500687	1.31734	0.0883055	0.198414	0.682	462	tags=18%, list=8%, signal=19%
C2 reactome	REACTOME_PRC2_METHYLATES_HISTONES_AND_DNA	30	-0.60882	-1.42077	0.045614	0.19865	1	5	tags=13%, list=0%, signal=13%
C2 reactome	REACTOME_TRANSMISSION_ACROSS_CHEMICAL_SYNAPSES	119	-0.492411	-1.41454	0.0121396	0.204118	1	1066	tags=34%, list=19%, signal=41%
C2 reactome	REACTOME_RUNX1_REGULATES_GENES_INVOLVED_IN_MEGAKARYOCYTE_DIFFERENTIATION_AND_PLATELET_FUNCTION	42	-0.565395	-1.41273	0.0582363	0.204997	1	97	tags=12%, list=2%, signal=12%
C2 reactome	REACTOME_SUMOYLATION_OF_RNA_BINDING_PROTEINS	38	0.616172	1.65082	0.00493827	0.205125	0.776	1185	tags=34%, list=21%, signal=43%
C5 GOBP	GOBP_SENSORY_ORGAN_MORPHOGENESIS	68	-0.579235	-1.5726	0.00492611	0.212192	1	313	tags=22%, list=6%, signal=23%
C2 reactome	REACTOME_PROCESSING_OF_CAPPED_INTRON_CONTAINING_PRE_MRNA	205	0.491279	1.65773	0	0.213392	0.743	1901	tags=58%, list=34%, signal=84%
C2 reactome	REACTOME_DISEASES_OF_CARBOHYDRATE_METABOLISM	19	-0.650167	-1.40232	0.0746269	0.214676	1	1658	tags=79%, list=30%, signal=112%
C2 reactome	REACTOME_DNA_REPLICATION_PRE_INITIATION	82	-0.511949	-1.40501	0.0416	0.215164	1	117	tags=6%, list=2%, signal=6%
C2 reactome	REACTOME_HOMOLOGY_DIRECTED_REPAIR	51	-0.539945	-1.40327	0.0425532	0.215469	1	190	tags=10%, list=3%, signal=10%
C5 GOBP	GOBP_REGULATION_OF_CALCINEURIN_MEDIATED_SIGNALING	16	-0.754944	-1.56991	0.0146789	0.215476	1	434	tags=31%, list=8%, signal=34%
C5 GOBP	GOBP_NEUROTRANSMITTER_SECRETION	67	-0.584896	-1.5653	0.0114007	0.217014	1	890	tags=34%, list=16%, signal=40%
C2 reactome	REACTOME_MEIOSIS	48	-0.552834	-1.39946	0.0422764	0.217135	1	5	tags=8%, list=0%, signal=8%
C2 reactome	REACTOME_TRIGLYCERIDE_METABOLISM	16	0.741499	1.63706	0.00697674	0.217449	0.831	758	tags=38%, list=14%, signal=43%
C6 oncogenic	KRAS.BREAST_UP.V1_DN	35	-0.689154	-1.67642	0.00162866	0.217994	0.171	1099	tags=54%, list=20%, signal=67%
C2 reactome	REACTOME_REPRODUCTION	50	-0.532616	-1.39711	0.0557325	0.218823	1	5	tags=8%, list=0%, signal=8%
C5 GOBP	GOBP_TUMOR_NECROSIS_FACTOR_MEDIATED_SIGNALING_PATHWAY	32	-0.659332	-1.56536	0.0135135	0.220554	1	181	tags=16%, list=3%, signal=16%
C5 GOBP	GOBP_INORGANIC_ANION_TRANSPORT	47	-0.601685	-1.56651	0.00511945	0.221371	1	642	tags=28%, list=11%, signal=31%
C2 reactome	REACTOME_AMYLOID_FIBER_FORMATION	46	-0.545245	-1.38871	0.0722496	0.223407	1	5	tags=9%, list=0%, signal=9%
C2 reactome	REACTOME_O_LINKED_GLYCOSYLATION	24	-0.610565	-1.39272	0.0598706	0.22382	1	733	tags=54%, list=13%, signal=62%
C2 reactome	REACTOME_UB_SPECIFIC_PROCESSING_PROTEASES	116	-0.478775	-1.39085	0.03003	0.224488	1	324	tags=6%, list=6%, signal=6%
C2 reactome	REACTOME_METABOLISM_OF_WATER_SOLUBLE_VITAMINS_AND_COFACTORS	48	-0.551152	-1.38899	0.0384615	0.225347	1	469	tags=13%, list=8%, signal=14%
C5 GOBP	GOBP_REGULATION_OF_VIRAL_PROCESS	68	0.607467	1.77503	0	0.236271	0.584	857	tags=28%, list=15%, signal=33%
C2 reactome	REACTOME_TRIGLYCERIDE_CATABOLISM	15	0.763429	1.66175	0.00223714	0.23799	0.722	758	tags=40%, list=14%, signal=46%
C2 reactome	REACTOME_SUMOYLATION_OF_DNA_REPLICATION_PROTEINS	35	0.618746	1.58256	0.0119332	0.238886	0.963	1185	tags=37%, list=21%, signal=47%
C5 GOBP	GOBP_REGULATION_OF_TUMOR_NECROSIS_FACTOR_MEDIATED_SIGNALING_PATHWAY	18	-0.724762	-1.55509	0.0212766	0.239812	1	181	tags=17%, list=3%, signal=17%
C5 GOBP	GOBP_PEPTIDE_METABOLIC_PROCESS	471	-0.469807	-1.55378	0	0.240199	1	733	tags=18%, list=13%, signal=19%
C5 GOBP	GOBP_REGULATION_OF_CELL_MORPHOGENESIS_INVOLVED_IN_DIFFERENTIATION	55	-0.582375	-1.53896	0.0213115	0.245978	1	947	tags=27%, list=17%, signal=32%
C5 GOBP	GOBP_APPENDAGE_DEVELOPMENT	48	-0.605072	-1.54006	0.00815661	0.246013	1	602	tags=31%, list=11%, signal=35%
C2 reactome	REACTOME_CONDENSATION_OF_PROPHASE_CHROMOSOMES	29	-0.578526	-1.37415	0.0816327	0.247482	1	5	tags=14%, list=0%, signal=14%
C2 reactome	REACTOME_IRE1ALPHA_ACTIVATES_CHAPERONES	35	0.619449	1.58506	0.01	0.249349	0.961	289	tags=14%, list=5%, signal=15%
C5 GOBP	GOBP_PLATELET_AGGREGATION	35	-0.625033	-1.54007	0.0141593	0.249501	1	287	tags=17%, list=5%, signal=18%
C6 oncogenic	SNF5_DN.V1_UP	81	-0.549779	-1.5295	0.0143084	0.250516	0.783	887	tags=32%, list=16%, signal=38%
C5 GOBP	GOBP_REGULATION_OF_SYNAPSE_STRUCTURE_OR_ACTIVITY	96	-0.537052	-1.53306	0.00747384	0.251133	1	890	tags=28%, list=16%, signal=33%
C5 GOBP	GOBP_POSITIVE_REGULATION_OF_CELL_MORPHOGENESIS_INVOLVED_IN_DIFFERENTIATION	48	-0.6046	-1.54069	0.0194805	0.251367	1	1027	tags=27%, list=18%, signal=33%
C2 reactome	REACTOME_INTERFERON_SIGNALING	99	0.517615	1.59925	0.00298507	0.251411	0.94	634	tags=18%, list=11%, signal=20%
C5 GOBP	GOBP_STRIATED_MUSCLE_CONTRACTION	79	-0.554264	-1.53387	0.00157233	0.25238	1	949	tags=51%, list=17%, signal=60%
C2 reactome	REACTOME_CELLULAR_RESPONSE_TO_CHEMICAL_STRESS	109	-0.471889	-1.36949	0.029595	0.25322	1	198	tags=6%, list=4%, signal=7%
C5 GOBP	GOBP_NEURON_PROJECTION_REGENERATION	32	-0.654911	-1.5346	0.0125448	0.253889	1	545	tags=28%, list=10%, signal=31%
C5 GOBP	GOBP_REGULATION_OF_TRANS_SYNAPTIC_SIGNALING	169	-0.511535	-1.54078	0	0.254891	1	1005	tags=32%, list=18%, signal=38%
C5 GOBP	GOBP_MORPHOGENESIS_OF_A_POLARIZED_EPITHELIUM	41	-0.621513	-1.54442	0.00970874	0.255334	1	690	tags=27%, list=12%, signal=30%
C5 GOBP	GOBP_CATECHOL_CONTAINING_COMPOUND_METABOLIC_PROCESS	17	-0.726166	-1.54706	0.0304569	0.255891	1	1061	tags=47%, list=19%, signal=58%
C5 GOBP	GOBP_MULTICELLULAR_ORGANISMAL_RESPONSE_TO_STRESS	27	-0.664957	-1.54528	0.0173913	0.256824	1	655	tags=22%, list=12%, signal=25%
C5 GOBP	GOBP_REGULATION_OF_SUBSTRATE_ADHESION_DEPENDENT_CELL_SPREADING	36	-0.642023	-1.54123	0.0170648	0.257421	1	1027	tags=36%, list=18%, signal=44%
C2 reactome	REACTOME_REGULATION_OF_PTEN_GENE_TRANSCRIPTION	36	0.613894	1.58898	0.0130548	0.257879	0.955	827	tags=36%, list=15%, signal=42%
C5 GOBP	GOBP_POSITIVE_REGULATION_OF_WNT_SIGNALING_PATHWAY	53	-0.593158	-1.52818	0.0102564	0.258084	1	770	tags=25%, list=14%, signal=28%
C5 GOBP	GOBP_REGULATION_OF_CALCIUM_MEDIATED_SIGNALING	27	-0.662223	-1.54227	0.0107335	0.258265	1	451	tags=30%, list=8%, signal=32%
C5 GOBP	GOBP_REGULATION_OF_MEMBRANE_POTENTIAL	123	-0.522357	-1.52872	0.00479233	0.26	1	979	tags=33%, list=17%, signal=39%
C5 GOBP	GOBP_POSITIVE_REGULATION_OF_SYNAPSE_ASSEMBLY	23	-0.692214	-1.52615	0.0180505	0.260306	1	655	tags=35%, list=12%, signal=39%
C5 GOBP	GOBP_SCHWANN_CELL_DEVELOPMENT	19	-0.712253	-1.52353	0.020073	0.264076	1	734	tags=42%, list=13%, signal=48%
C5 GOBP	GOBP_POSITIVE_REGULATION_OF_SYNAPTIC_TRANSMISSION	67	-0.559998	-1.51974	0.0114943	0.265271	1	1005	tags=37%, list=18%, signal=45%
C2 reactome	REACTOME_PRE_NOTCH_EXPRESSION_AND_PROCESSING	46	-0.528921	-1.36172	0.0660066	0.265484	1	234	tags=11%, list=4%, signal=11%
C2 reactome	REACTOME_VEGFR2_MEDIATED_VASCULAR_PERMEABILITY	20	0.693902	1.60163	0.00700935	0.26636	0.933	43	tags=15%, list=1%, signal=15%
C5 GOBP	GOBP_METAL_ION_TRANSPORT	240	-0.482674	-1.51975	0	0.268512	1	966	tags=30%, list=17%, signal=34%
C5 GOBP	GOBP_SODIUM_ION_TRANSPORT	63	-0.56997	-1.52078	0.00990099	0.268899	1	966	tags=41%, list=17%, signal=49%
C6 oncogenic	PRC2_EZH2_UP.V1_UP	50	-0.59192	-1.50958	0.0214168	0.270603	0.848	525	tags=32%, list=9%, signal=35%
C2 reactome	REACTOME_RAB_GERANYLGERANYLATION	42	0.598665	1.60817	0.00234742	0.271009	0.91	455	tags=12%, list=8%, signal=13%
C6 oncogenic	CYCLIN_D1_UP.V1_UP	69	-0.558175	-1.49708	0.0144695	0.272448	0.884	613	tags=23%, list=11%, signal=26%
C5 GOBP	GOBP_POSITIVE_REGULATION_OF_CANONICAL_WNT_SIGNALING_PATHWAY	41	-0.620632	-1.51579	0.0191972	0.27285	1	453	tags=20%, list=8%, signal=21%
C5 GOBP	GOBP_POSITIVE_REGULATION_OF_ERK1_AND_ERK2_CASCADE	52	-0.582086	-1.50978	0.0195759	0.273693	1	621	tags=27%, list=11%, signal=30%
C5 GOBP	GOBP_PEPTIDE_BIOSYNTHETIC_PROCESS	378	-0.46701	-1.51063	0	0.274572	1	730	tags=17%, list=13%, signal=19%
C5 GOBP	GOBP_REGULATION_OF_FAT_CELL_DIFFERENTIATION	30	-0.639195	-1.50813	0.022807	0.275366	1	407	tags=23%, list=7%, signal=25%
C5 GOBP	GOBP_MULTICELLULAR_ORGANISMAL_MOVEMENT	29	-0.642705	-1.51258	0.0246914	0.275667	1	484	tags=38%, list=9%, signal=41%
C6 oncogenic	RB_DN.V1_UP	52	0.514639	1.42679	0.0388601	0.276014	0.947	394	tags=15%, list=7%, signal=16%
C5 GOBP	GOBP_REGULATION_OF_CELLULAR_RESPONSE_TO_TRANSFORMING_GROWTH_FACTOR_BETA_STIMULUS	54	-0.569442	-1.51093	0.0182119	0.276991	1	756	tags=30%, list=13%, signal=34%
H hallmark	HALLMARK_MTORC1_SIGNALING	145	0.383493	1.24571	0.0668693	0.2777	0.854	1361	tags=37%, list=24%, signal=47%
C5 GOBP	GOBP_REGULATION_OF_PEPTIDYL_LYSINE_ACETYLATION	35	0.653633	1.71345	0.00236967	0.277918	0.889	946	tags=37%, list=17%, signal=44%
C5 GOBP	GOBP_INORGANIC_ION_TRANSMEMBRANE_TRANSPORT	235	-0.486724	-1.51289	0	0.278028	1	977	tags=25%, list=17%, signal=29%
C6 oncogenic	AKT_UP.V1_DN	73	-0.561717	-1.53178	0.00616333	0.280903	0.769	1067	tags=41%, list=19%, signal=50%
C6 oncogenic	CRX_DN.V1_DN	47	-0.561757	-1.44761	0.0206186	0.282712	0.967	530	tags=26%, list=9%, signal=28%
C5 GOBP	GOBP_VIRAL_RNA_GENOME_REPLICATION	20	0.784153	1.7826	0	0.283371	0.543	733	tags=40%, list=13%, signal=46%
C5 GOBP	GOBP_SYNAPSE_ORGANIZATION	188	-0.487765	-1.50298	0.00293686	0.283992	1	1066	tags=32%, list=19%, signal=38%
C5 GOBP	GOBP_SMAD_PROTEIN_SIGNAL_TRANSDUCTION	27	-0.652831	-1.50157	0.0196078	0.284729	1	690	tags=33%, list=12%, signal=38%
C2 reactome	REACTOME_PERK_REGULATES_GENE_EXPRESSION	17	0.69527	1.5528	0.0262009	0.285596	0.986	332	tags=24%, list=6%, signal=25%
C5 GOBP	GOBP_SYNAPSE_ASSEMBLY	70	-0.540122	-1.50323	0.0177419	0.28654	1	1066	tags=43%, list=19%, signal=52%
C5 GOBP	GOBP_CARDIAC_MUSCLE_CELL_ACTION_POTENTIAL	29	-0.641133	-1.49849	0.0379507	0.290219	1	1014	tags=52%, list=18%, signal=63%
C2 reactome	REACTOME_PROTEIN_PROTEIN_INTERACTIONS_AT_SYNAPSES	44	-0.526645	-1.34738	0.0697674	0.290808	1	1029	tags=39%, list=18%, signal=47%
C2 reactome	REACTOME_FORMATION_OF_THE_BETA_CATENIN_TCF_TRANSACTIVATING_COMPLEX	40	-0.544357	-1.34511	0.0912106	0.292427	1	97	tags=13%, list=2%, signal=13%
C2 reactome	REACTOME_ERCC6_CSB_AND_EHMT2_G9A_POSITIVELY_REGULATE_RRNA_EXPRESSION	39	-0.540948	-1.34371	0.0881834	0.292431	1	5	tags=10%, list=0%, signal=10%
C2 reactome	REACTOME_ASSEMBLY_OF_COLLAGEN_FIBRILS_AND_OTHER_MULTIMERIC_STRUCTURES	34	-0.560773	-1.34195	0.0783972	0.292852	1	679	tags=53%, list=12%, signal=60%
C6 oncogenic	EGFR_UP.V1_UP	78	-0.516628	-1.40868	0.0337423	0.294553	0.993	642	tags=26%, list=11%, signal=29%
C5 GOBP	GOBP_IMPORT_ACROSS_PLASMA_MEMBRANE	55	-0.568777	-1.49577	0.0114566	0.294595	1	966	tags=42%, list=17%, signal=50%
C2 reactome	REACTOME_G_ALPHA_S_SIGNALLING_EVENTS	23	0.649977	1.53218	0.0209302	0.295093	0.996	69	tags=13%, list=1%, signal=13%
C5 GOBP	GOBP_NEGATIVE_REGULATION_OF_VIRAL_PROCESS	36	0.685428	1.80218	0	0.29645	0.412	626	tags=31%, list=11%, signal=34%
C2 reactome	REACTOME_MRNA_SPLICING	161	0.484792	1.5553	0	0.297015	0.984	1878	tags=58%, list=33%, signal=84%
C5 GOBP	GOBP_TRANSMISSION_OF_NERVE_IMPULSE	22	-0.662087	-1.49374	0.028169	0.297761	1	931	tags=45%, list=17%, signal=54%
C2 reactome	REACTOME_DNA_DOUBLE_STRAND_BREAK_REPAIR	65	-0.503923	-1.33685	0.0711974	0.30045	1	214	tags=9%, list=4%, signal=9%
C6 oncogenic	MTOR_UP.V1_DN	67	-0.531096	-1.41268	0.032	0.30118	0.992	949	tags=45%, list=17%, signal=53%
C2 reactome	REACTOME_CHROMOSOME_MAINTENANCE	59	-0.504242	-1.33397	0.0749186	0.303206	1	5	tags=7%, list=0%, signal=7%
C6 oncogenic	ESC_V6.5_UP_EARLY.V1_DN	73	-0.529369	-1.44798	0.0157729	0.303569	0.967	884	tags=44%, list=16%, signal=51%
C5 GOBP	GOBP_REGULATION_OF_PROTEIN_ACETYLATION	39	0.643326	1.71507	0.00241546	0.304683	0.885	946	tags=36%, list=17%, signal=43%
C2 reactome	REACTOME_CHONDROITIN_SULFATE_DERMATAN_SULFATE_METABOLISM	26	-0.57531	-1.32947	0.122124	0.306587	1	971	tags=42%, list=17%, signal=51%
C6 oncogenic	KRAS.600_UP.V1_DN	48	-0.558635	-1.41759	0.0399361	0.306711	0.99	833	tags=38%, list=15%, signal=44%
C2 reactome	REACTOME_TELOMERE_MAINTENANCE	53	-0.513934	-1.33049	0.066343	0.307563	1	5	tags=8%, list=0%, signal=7%
C5 GOBP	GOBP_INORGANIC_ION_IMPORT_ACROSS_PLASMA_MEMBRANE	28	-0.638569	-1.48464	0.0326797	0.309002	1	1400	tags=64%, list=25%, signal=85%
C5 GOBP	GOBP_SUBSTRATE_ADHESION_DEPENDENT_CELL_SPREADING	57	-0.566282	-1.48569	0.0144462	0.309247	1	1027	tags=32%, list=18%, signal=38%
C2 reactome	REACTOME_EXTENSION_OF_TELOMERES	23	0.648357	1.53817	0.0242826	0.309624	0.994	1131	tags=43%, list=20%, signal=54%
C6 oncogenic	ERBB2_UP.V1_UP	79	-0.557564	-1.53989	0.00647249	0.30976	0.739	755	tags=30%, list=13%, signal=35%
C2 reactome	REACTOME_DNA_STRAND_ELONGATION	16	0.691964	1.5323	0.0273349	0.310448	0.996	1314	tags=75%, list=23%, signal=98%
C6 oncogenic	IL21_UP.V1_DN	33	-0.651717	-1.58003	0.00516351	0.310481	0.544	323	tags=27%, list=6%, signal=29%
C5 GOBP	GOBP_LENS_DEVELOPMENT_IN_CAMERA_TYPE_EYE	17	-0.693976	-1.48275	0.054386	0.311738	1	780	tags=53%, list=14%, signal=61%
C5 GOBP	GOBP_METAL_ION_EXPORT	20	-0.682827	-1.48569	0.0315236	0.312384	1	966	tags=60%, list=17%, signal=72%
C2 reactome	REACTOME_MITOTIC_PROPHASE	81	-0.482568	-1.32505	0.0643087	0.313076	1	64	tags=6%, list=1%, signal=6%
C5 GOBP	GOBP_POSITIVE_REGULATION_OF_OXIDOREDUCTASE_ACTIVITY	19	-0.688178	-1.47994	0.0415913	0.314018	1	253	tags=16%, list=5%, signal=16%
C5 GOBP	GOBP_NEGATIVE_REGULATION_OF_TRANSMEMBRANE_RECEPTOR_PROTEIN_SERINE_THREONINE_KINASE_SIGNALING_PATHWAY	50	-0.578776	-1.4862	0.0111111	0.314264	1	509	tags=24%, list=9%, signal=26%
C5 GOBP	GOBP_CELL_MATRIX_ADHESION	115	-0.51087	-1.47552	0.00784929	0.315415	1	586	tags=22%, list=10%, signal=24%
C5 GOBP	GOBP_AMINE_TRANSPORT	24	-0.665405	-1.48667	0.0345423	0.316001	1	1092	tags=50%, list=19%, signal=62%
C6 oncogenic	ATF2_S_UP.V1_DN	64	-0.537617	-1.42847	0.0212072	0.316222	0.985	582	tags=34%, list=10%, signal=38%
C5 GOBP	GOBP_REGULATION_OF_HEART_RATE	29	-0.627509	-1.48013	0.0344234	0.316489	1	921	tags=48%, list=16%, signal=57%
C6 oncogenic	BMI1_DN_MEL18_DN.V1_DN	54	-0.5094	-1.34592	0.0835962	0.317112	1	668	tags=33%, list=12%, signal=37%
C5 GOBP	GOBP_FILOPODIUM_ASSEMBLY	35	-0.602676	-1.47589	0.0343053	0.317292	1	819	tags=23%, list=15%, signal=27%
C2 reactome	REACTOME_ESTROGEN_DEPENDENT_GENE_EXPRESSION	68	-0.490721	-1.32147	0.0853081	0.317779	1	193	tags=9%, list=3%, signal=9%
C6 oncogenic	ESC_V6.5_UP_LATE.V1_UP	68	-0.52268	-1.42078	0.027027	0.318351	0.988	1099	tags=41%, list=20%, signal=51%
C5 GOBP	GOBP_ADULT_BEHAVIOR	54	-0.56532	-1.47609	0.0116861	0.31956	1	870	tags=30%, list=16%, signal=35%
C5 GOBP	GOBP_PATHWAY_RESTRICTED_SMAD_PROTEIN_PHOSPHORYLATION	15	-0.726534	-1.47291	0.0301418	0.320298	1	904	tags=47%, list=16%, signal=55%
C5 GOBP	GOBP_REGULATION_OF_ANIMAL_ORGAN_MORPHOGENESIS	31	-0.616567	-1.47666	0.0284757	0.320937	1	1416	tags=55%, list=25%, signal=73%
C6 oncogenic	MEK_UP.V1_UP	95	-0.521797	-1.46985	0.0153139	0.322026	0.933	971	tags=29%, list=17%, signal=35%
C6 oncogenic	RAPA_EARLY_UP.V1_UP	48	-0.522876	-1.3384	0.0744501	0.323451	1	662	tags=29%, list=12%, signal=33%
C6 oncogenic	PKCA_DN.V1_DN	52	-0.519113	-1.34748	0.0766721	0.324236	1	701	tags=29%, list=12%, signal=33%
C5 GOBP	GOBP_DICARBOXYLIC_ACID_TRANSPORT	29	-0.625741	-1.47033	0.0518135	0.325056	1	890	tags=31%, list=16%, signal=37%
C5 GOBP	GOBP_EMBRYONIC_ORGAN_MORPHOGENESIS	60	-0.553796	-1.4679	0.0145631	0.326503	1	696	tags=35%, list=12%, signal=40%
C2 reactome	REACTOME_REGULATION_OF_TP53_ACTIVITY_THROUGH_ACETYLATION	23	0.632369	1.48486	0.0398126	0.326709	0.999	716	tags=35%, list=13%, signal=40%
C5 GOBP	GOBP_HOMOTYPIC_CELL_CELL_ADHESION	47	-0.572245	-1.46865	0.0285714	0.327196	1	910	tags=34%, list=16%, signal=40%
C6 oncogenic	P53_DN.V2_UP	23	-0.651338	-1.44865	0.0419463	0.327256	0.967	985	tags=52%, list=18%, signal=63%
C2 reactome	REACTOME_POSTMITOTIC_NUCLEAR_PORE_COMPLEX_NPC_REFORMATION	25	0.612349	1.48804	0.0292793	0.328939	0.999	90	tags=8%, list=2%, signal=8%
C6 oncogenic	KRAS.600.LUNG.BREAST_UP.V1_DN	59	-0.521355	-1.36034	0.0522023	0.329301	1	815	tags=36%, list=15%, signal=41%
C5 GOBP	GOBP_NEGATIVE_REGULATION_OF_VIRAL_GENOME_REPLICATION	28	0.696105	1.69291	0.00729927	0.329725	0.95	713	tags=39%, list=13%, signal=45%
C2 reactome	REACTOME_CA_DEPENDENT_EVENTS	22	0.606357	1.45168	0.0586797	0.330855	1	299	tags=18%, list=5%, signal=19%
C6 oncogenic	BMI1_DN.V1_DN	51	-0.522844	-1.34969	0.0722496	0.330977	1	678	tags=24%, list=12%, signal=27%
C5 GOBP	GOBP_STEROL_BIOSYNTHETIC_PROCESS	37	0.660252	1.71761	0.00761421	0.334517	0.879	515	tags=35%, list=9%, signal=38%
C5 GOBP	GOBP_REGULATION_OF_RECEPTOR_SIGNALING_PATHWAY_VIA_STAT	18	-0.690683	-1.4579	0.0378378	0.336305	1	90	tags=17%, list=2%, signal=17%
C2 reactome	REACTOME_EXTRA_NUCLEAR_ESTROGEN_SIGNALING	41	0.543455	1.4899	0.0318182	0.336359	0.999	759	tags=27%, list=14%, signal=31%
C5 GOBP	GOBP_ADULT_LOCOMOTORY_BEHAVIOR	36	-0.594421	-1.44501	0.029654	0.33744	1	393	tags=17%, list=7%, signal=18%
C2 reactome	REACTOME_GENE_SILENCING_BY_RNA	72	-0.486333	-1.30909	0.0605096	0.337537	1	5	tags=6%, list=0%, signal=5%
C5 GOBP	GOBP_HETEROTYPIC_CELL_CELL_ADHESION	30	-0.621539	-1.458	0.0352941	0.338852	1	931	tags=37%, list=17%, signal=44%
C5 GOBP	GOBP_CAMERA_TYPE_EYE_MORPHOGENESIS	37	-0.58267	-1.44292	0.0445969	0.339072	1	807	tags=38%, list=14%, signal=44%
C6 oncogenic	ATF2_UP.V1_DN	61	-0.549297	-1.45455	0.029654	0.339176	0.96	960	tags=43%, list=17%, signal=51%
C5 GOBP	GOBP_ION_TRANSMEMBRANE_TRANSPORT	303	-0.458173	-1.44517	0	0.339502	1	979	tags=23%, list=17%, signal=27%
C5 GOBP	GOBP_CARDIAC_MUSCLE_CELL_DIFFERENTIATION	38	-0.601339	-1.45863	0.028754	0.339945	1	707	tags=37%, list=13%, signal=42%
C6 oncogenic	KRAS.DF.V1_DN	62	-0.508471	-1.3513	0.0585284	0.340035	1	538	tags=27%, list=10%, signal=30%
C5 GOBP	GOBP_TORC1_SIGNALING	17	-0.691049	-1.44342	0.0464716	0.340043	1	644	tags=18%, list=11%, signal=20%
C2 reactome	REACTOME_MRNA_SPLICING_MINOR_PATHWAY	38	0.553269	1.45194	0.026178	0.340261	1	1680	tags=66%, list=30%, signal=93%
C5 GOBP	GOBP_POST_EMBRYONIC_DEVELOPMENT	32	-0.612979	-1.45483	0.0441426	0.340388	1	1250	tags=34%, list=22%, signal=44%
C5 GOBP	GOBP_SYNAPTIC_VESICLE_EXOCYTOSIS	51	-0.562371	-1.44087	0.0371622	0.340477	1	890	tags=31%, list=16%, signal=37%
C2 reactome	REACTOME_SENESCENCE_ASSOCIATED_SECRETORY_PHENOTYPE_SASP	48	-0.504576	-1.30915	0.088141	0.34049	1	5	tags=8%, list=0%, signal=8%
C6 oncogenic	KRAS.KIDNEY_UP.V1_DN	15	-0.667887	-1.3609	0.10683	0.341114	1	417	tags=33%, list=7%, signal=36%
C5 GOBP	GOBP_MUSCLE_TISSUE_DEVELOPMENT	142	-0.485194	-1.45918	0.00917431	0.341209	1	707	tags=30%, list=13%, signal=33%
C5 GOBP	GOBP_MONOVALENT_INORGANIC_CATION_HOMEOSTASIS	54	-0.548815	-1.4535	0.0289608	0.341498	1	1039	tags=35%, list=19%, signal=43%
C5 GOBP	GOBP_RESPONSE_TO_TOXIC_SUBSTANCE	96	-0.512222	-1.44534	0.0192878	0.341511	1	808	tags=22%, list=14%, signal=25%
C5 GOBP	GOBP_CELLULAR_RESPONSE_TO_RETINOIC_ACID	16	-0.690282	-1.45517	0.0657194	0.342179	1	675	tags=31%, list=12%, signal=35%
C5 GOBP	GOBP_ERK1_AND_ERK2_CASCADE	93	-0.517337	-1.45135	0.015674	0.342609	1	1066	tags=35%, list=19%, signal=43%
C5 GOBP	GOBP_SKELETAL_MUSCLE_ORGAN_DEVELOPMENT	64	-0.537022	-1.44097	0.0215947	0.342782	1	1103	tags=39%, list=20%, signal=48%
C5 GOBP	GOBP_POSITIVE_REGULATION_OF_SODIUM_ION_TRANSPORT	20	-0.666116	-1.4605	0.0567108	0.343127	1	966	tags=50%, list=17%, signal=60%
C5 GOBP	GOBP_MYELOID_LEUKOCYTE_MIGRATION	69	-0.534751	-1.45953	0.022293	0.343133	1	1432	tags=52%, list=26%, signal=69%
C5 GOBP	GOBP_BIOLOGICAL_PROCESS_INVOLVED_IN_INTRASPECIES_INTERACTION_BETWEEN_ORGANISMS	17	-0.678097	-1.45206	0.0401396	0.343295	1	979	tags=47%, list=17%, signal=57%
C5 GOBP	GOBP_REGULATION_OF_POSTSYNAPSE_ORGANIZATION	44	-0.574481	-1.45012	0.0407166	0.343569	1	890	tags=30%, list=16%, signal=35%
C2 reactome	REACTOME_DEADENYLATION_DEPENDENT_MRNA_DECAY	45	0.528508	1.45405	0.026738	0.343783	1	1492	tags=47%, list=27%, signal=63%
C5 GOBP	GOBP_CELL_COMMUNICATION_BY_ELECTRICAL_COUPLING	18	-0.687175	-1.44536	0.057554	0.344124	1	966	tags=67%, list=17%, signal=80%
C2 reactome	REACTOME_LISTERIA_MONOCYTOGENES_ENTRY_INTO_HOST_CELLS	15	0.687854	1.4916	0.0394432	0.344349	0.999	579	tags=27%, list=10%, signal=30%
C5 GOBP	GOBP_REGULATION_OF_TRANSMEMBRANE_RECEPTOR_PROTEIN_SERINE_THREONINE_KINASE_SIGNALING_PATHWAY	96	-0.507817	-1.44838	0.0195759	0.345783	1	756	tags=28%, list=13%, signal=32%
C5 GOBP	GOBP_LOCOMOTORY_BEHAVIOR	79	-0.532425	-1.46064	0.0189873	0.345808	1	883	tags=27%, list=16%, signal=31%
C5 GOBP	GOBP_SODIUM_ION_TRANSMEMBRANE_TRANSPORT	46	-0.572842	-1.43714	0.0420712	0.346581	1	1014	tags=41%, list=18%, signal=50%
C5 GOBP	GOBP_PTERIDINE_CONTAINING_COMPOUND_METABOLIC_PROCESS	19	-0.668155	-1.44536	0.04811	0.346812	1	469	tags=21%, list=8%, signal=23%
C2 reactome	REACTOME_TRANSPORT_OF_MATURE_TRANSCRIPT_TO_CYTOPLASM	72	0.486527	1.45636	0.0190217	0.347674	1	1836	tags=54%, list=33%, signal=79%
C2 reactome	REACTOME_DISEASES_ASSOCIATED_WITH_O_GLYCOSYLATION_OF_PROTEINS	20	-0.595592	-1.30249	0.144762	0.348299	1	733	tags=65%, list=13%, signal=75%
C5 GOBP	GOBP_CALCIUM_ION_TRANSMEMBRANE_TRANSPORT	100	-0.503457	-1.43569	0.0178838	0.348378	1	962	tags=32%, list=17%, signal=38%
C2 reactome	REACTOME_SUMOYLATION_OF_UBIQUITINYLATION_PROTEINS	30	0.598011	1.50106	0.0268293	0.348582	0.998	1205	tags=33%, list=21%, signal=42%
C5 GOBP	GOBP_NON_MEMBRANE_BOUNDED_ORGANELLE_ASSEMBLY	186	-0.476524	-1.44567	0.00878477	0.348617	1	421	tags=15%, list=8%, signal=16%
C5 GOBP	GOBP_MEMBRANE_DEPOLARIZATION	25	-0.631811	-1.43714	0.0502513	0.349104	1	1014	tags=48%, list=18%, signal=58%
C6 oncogenic	P53_DN.V2_DN	33	-0.564999	-1.3632	0.0740741	0.349553	1	379	tags=24%, list=7%, signal=26%
C5 GOBP	GOBP_POSITIVE_REGULATION_OF_DNA_TEMPLATED_TRANSCRIPTION_ELONGATION	21	0.69724	1.6251	0.0108696	0.34972	0.998	312	tags=19%, list=6%, signal=20%
C6 oncogenic	JAK2_DN.V1_UP	32	-0.574003	-1.37512	0.0761246	0.350509	1	535	tags=41%, list=10%, signal=45%
C2 reactome	REACTOME_TCF_DEPENDENT_SIGNALING_IN_RESPONSE_TO_WNT	117	-0.444277	-1.29985	0.0497738	0.350706	1	324	tags=9%, list=6%, signal=9%
C5 GOBP	GOBP_NEGATIVE_REGULATION_OF_TRANSFORMING_GROWTH_FACTOR_BETA_RECEPTOR_SIGNALING_PATHWAY	31	-0.621458	-1.44578	0.0492958	0.351031	1	509	tags=23%, list=9%, signal=25%
C2 reactome	REACTOME_DNA_REPLICATION	97	-0.459388	-1.29764	0.0736498	0.352311	1	260	tags=6%, list=5%, signal=6%
C2 reactome	REACTOME_AUTOPHAGY	98	0.473773	1.45838	0.0136986	0.353305	0.999	249	tags=7%, list=4%, signal=7%
C2 reactome	REACTOME_MITOPHAGY	19	0.646905	1.47116	0.0547046	0.35339	0.999	51	tags=5%, list=1%, signal=5%
C6 oncogenic	LEF1_UP.V1_UP	63	-0.514987	-1.36769	0.0534846	0.353715	1	638	tags=32%, list=11%, signal=35%
C2 reactome	REACTOME_SYNTHESIS_OF_ACTIVE_UBIQUITIN_ROLES_OF_E1_AND_E2_ENZYMES	20	0.637287	1.49255	0.0448113	0.356526	0.998	1363	tags=60%, list=24%, signal=79%
C5 GOBP	GOBP_ANTIMICROBIAL_HUMORAL_RESPONSE	16	-0.686257	-1.4312	0.0616438	0.356805	1	66	tags=19%, list=1%, signal=19%
C5 GOBP	GOBP_MODULATION_OF_EXCITATORY_POSTSYNAPTIC_POTENTIAL	17	-0.670134	-1.43198	0.0634058	0.357178	1	617	tags=35%, list=11%, signal=40%
C6 oncogenic	KRAS.AMP.LUNG_UP.V1_UP	19	-0.614955	-1.32022	0.120629	0.357928	1	429	tags=37%, list=8%, signal=40%
C5 GOBP	GOBP_CARDIAC_MUSCLE_CELL_ACTION_POTENTIAL_INVOLVED_IN_CONTRACTION	16	-0.683335	-1.4289	0.0572451	0.358818	1	613	tags=38%, list=11%, signal=42%
C2 reactome	REACTOME_SUMOYLATION_OF_SUMOYLATION_PROTEINS	30	0.602814	1.5028	0.0414634	0.359777	0.998	1185	tags=33%, list=21%, signal=42%
C6 oncogenic	ATM_DN.V1_UP	40	-0.566012	-1.37793	0.0506757	0.360035	1	901	tags=48%, list=16%, signal=56%
C5 GOBP	GOBP_NEGATIVE_REGULATION_OF_CELL_JUNCTION_ASSEMBLY	15	-0.687558	-1.42914	0.0673575	0.360577	1	579	tags=33%, list=10%, signal=37%
C2 reactome	REACTOME_RHOH_GTPASE_CYCLE	30	0.583562	1.45986	0.0363196	0.361225	0.999	1022	tags=40%, list=18%, signal=49%
C6 oncogenic	ALK_DN.V1_DN	31	-0.653031	-1.5453	0.0153061	0.361556	0.713	852	tags=45%, list=15%, signal=53%
C5 GOBP	GOBP_CELLULAR_METABOLIC_COMPOUND_SALVAGE	17	0.730386	1.64335	0.00470588	0.363976	0.995	700	tags=35%, list=12%, signal=40%
C5 GOBP	GOBP_IMMUNOGLOBULIN_PRODUCTION	37	0.630341	1.62566	0.00767263	0.364682	0.998	527	tags=27%, list=9%, signal=30%
C5 GOBP	GOBP_NUCLEAR_TRANSCRIBED_MRNA_CATABOLIC_PROCESS_DEADENYLATION_DEPENDENT_DECAY	33	0.633518	1.63438	0.00719425	0.365378	0.997	772	tags=30%, list=14%, signal=35%
C5 GOBP	GOBP_HETEROCHROMATIN_ORGANIZATION	35	0.644575	1.67771	0.00240964	0.366038	0.975	530	tags=31%, list=9%, signal=34%
C6 oncogenic	E2F1_UP.V1_UP	79	0.461354	1.37241	0.044665	0.36718	0.984	1119	tags=30%, list=20%, signal=37%
C5 GOBP	GOBP_POSITIVE_REGULATION_OF_CHROMOSOME_ORGANIZATION	42	0.600352	1.6291	0.00990099	0.368095	0.998	530	tags=14%, list=9%, signal=16%
C2 reactome	REACTOME_RNA_POLYMERASE_I_TRANSCRIPTION	46	-0.514561	-1.28887	0.0916399	0.368109	1	5	tags=9%, list=0%, signal=9%
C5 GOBP	GOBP_REGULATION_OF_SMOOTHENED_SIGNALING_PATHWAY	24	-0.626603	-1.41682	0.0757825	0.370792	1	134	tags=13%, list=2%, signal=13%
C2 reactome	REACTOME_RESOLUTION_OF_AP_SITES_VIA_THE_MULTIPLE_NUCLEOTIDE_PATCH_REPLACEMENT_PATHWAY	16	0.668232	1.46076	0.0470588	0.370837	0.999	1131	tags=56%, list=20%, signal=70%
C5 GOBP	GOBP_EMBRYONIC_APPENDAGE_MORPHOGENESIS	35	-0.585662	-1.41743	0.0429752	0.371371	1	540	tags=29%, list=10%, signal=31%
C5 GOBP	GOBP_PROTEIN_ACETYLATION	88	0.540539	1.65238	0.00277778	0.372079	0.991	946	tags=28%, list=17%, signal=34%
C5 GOBP	GOBP_SUPRAMOLECULAR_FIBER_ORGANIZATION	413	-0.435225	-1.41765	0.00126422	0.373149	1	646	tags=20%, list=12%, signal=21%
C2 reactome	REACTOME_HSF1_DEPENDENT_TRANSACTIVATION	24	-0.562486	-1.28463	0.150613	0.374415	1	1575	tags=42%, list=28%, signal=58%
C5 GOBP	GOBP_REGULATION_OF_FILOPODIUM_ASSEMBLY	28	-0.611068	-1.41802	0.066335	0.374631	1	819	tags=25%, list=15%, signal=29%
C2 reactome	REACTOME_SIGNALING_BY_NOTCH	122	-0.434334	-1.28308	0.0683507	0.374634	1	234	tags=7%, list=4%, signal=7%
C5 GOBP	GOBP_CELL_COMMUNICATION_BY_ELECTRICAL_COUPLING_INVOLVED_IN_CARDIAC_CONDUCTION	15	-0.675408	-1.41463	0.0828829	0.374893	1	966	tags=67%, list=17%, signal=80%
C2 reactome	REACTOME_DAP12_SIGNALING	15	0.63508	1.42418	0.0757238	0.374903	1	951	tags=53%, list=17%, signal=64%
C5 GOBP	GOBP_HISTONE_DEACETYLATION	37	0.615445	1.6463	0.00769231	0.374995	0.995	1049	tags=41%, list=19%, signal=50%
C5 GOBP	GOBP_CLEAVAGE_INVOLVED_IN_RRNA_PROCESSING	18	0.74748	1.65753	0.0071599	0.375519	0.989	375	tags=33%, list=7%, signal=36%
C5 GOBP	GOBP_REGULATION_OF_ION_TRANSMEMBRANE_TRANSPORT	137	-0.47556	-1.41194	0.010574	0.375893	1	979	tags=31%, list=17%, signal=37%
C2 reactome	REACTOME_INTERFERON_GAMMA_SIGNALING	28	0.589704	1.42757	0.0530973	0.375965	1	547	tags=32%, list=10%, signal=35%
C5 GOBP	GOBP_REGULATION_OF_MACROPHAGE_MIGRATION	15	-0.702645	-1.41837	0.0628272	0.376004	1	889	tags=40%, list=16%, signal=47%
C5 GOBP	GOBP_REGULATION_OF_TOR_SIGNALING	40	-0.578736	-1.41883	0.0433387	0.377063	1	990	tags=20%, list=18%, signal=24%
C5 GOBP	GOBP_POSITIVE_REGULATION_OF_LEUKOCYTE_CHEMOTAXIS	30	-0.600985	-1.41296	0.0533333	0.377627	1	1384	tags=47%, list=25%, signal=62%
C5 GOBP	GOBP_MUSCLE_CELL_DIFFERENTIATION	153	-0.477567	-1.41201	0.00739645	0.378163	1	759	tags=29%, list=14%, signal=32%
C5 GOBP	GOBP_ANIMAL_ORGAN_MORPHOGENESIS	308	-0.441667	-1.41926	0.00134409	0.378273	1	980	tags=33%, list=17%, signal=38%
C2 reactome	REACTOME_TRNA_PROCESSING	55	0.512896	1.43009	0.0364963	0.37874	1	375	tags=9%, list=7%, signal=10%
C5 GOBP	GOBP_RESPONSE_TO_AXON_INJURY	38	-0.571419	-1.40666	0.0552764	0.379972	1	545	tags=21%, list=10%, signal=23%
C5 GOBP	GOBP_REGULATION_OF_POSTSYNAPTIC_MEMBRANE_POTENTIAL	32	-0.601761	-1.41953	0.0611205	0.380104	1	1061	tags=34%, list=19%, signal=42%
C5 GOBP	GOBP_SOMATIC_DIVERSIFICATION_OF_IMMUNE_RECEPTORS	27	0.644872	1.63523	0.0144231	0.380777	0.997	875	tags=37%, list=16%, signal=44%
C5 GOBP	GOBP_GRANULOCYTE_CHEMOTAXIS	35	-0.590577	-1.42092	0.0670103	0.380872	1	1384	tags=49%, list=25%, signal=64%
C5 GOBP	GOBP_POLYOL_BIOSYNTHETIC_PROCESS	21	-0.634231	-1.40693	0.0790861	0.381395	1	954	tags=29%, list=17%, signal=34%
C5 GOBP	GOBP_AMIDE_BIOSYNTHETIC_PROCESS	434	-0.436682	-1.41994	0	0.381467	1	737	tags=17%, list=13%, signal=18%
C5 GOBP	GOBP_POSITIVE_REGULATION_OF_CHEMOTAXIS	45	-0.56492	-1.40805	0.035	0.382818	1	1402	tags=56%, list=25%, signal=73%
C5 GOBP	GOBP_REGULATION_OF_TRANSMEMBRANE_TRANSPORT	174	-0.46022	-1.40726	0.0135747	0.382829	1	1031	tags=32%, list=18%, signal=38%
C5 GOBP	GOBP_NEGATIVE_REGULATION_OF_CELL_CELL_ADHESION	51	-0.535811	-1.40868	0.0556492	0.383254	1	760	tags=27%, list=14%, signal=31%
C5 GOBP	GOBP_TOR_SIGNALING	51	-0.540362	-1.4038	0.0529915	0.384311	1	330	tags=10%, list=6%, signal=10%
C2 reactome	REACTOME_POSITIVE_EPIGENETIC_REGULATION_OF_RRNA_EXPRESSION	52	-0.497091	-1.27742	0.124126	0.384356	1	214	tags=10%, list=4%, signal=10%
C2 KEGG	KEGG_SPLICEOSOME	114	0.523277	1.64162	0	0.384411	0.33	2204	tags=74%, list=39%, signal=119%
C5 GOBP	GOBP_CATION_TRANSMEMBRANE_TRANSPORT	253	-0.445933	-1.40443	0.00706215	0.384691	1	1039	tags=26%, list=19%, signal=30%
C5 GOBP	GOBP_NEGATIVE_REGULATION_OF_GENE_EXPRESSION_EPIGENETIC	32	0.666922	1.71811	0.0023753	0.386078	0.876	530	tags=31%, list=9%, signal=34%
C5 GOBP	GOBP_PEPTIDYL_LYSINE_ACETYLATION	78	0.562551	1.66698	0	0.386989	0.985	946	tags=31%, list=17%, signal=36%
C2 KEGG	KEGG_DNA_REPLICATION	18	0.688461	1.57249	0.018018	0.392871	0.548	1131	tags=67%, list=20%, signal=83%
C6 oncogenic	PRC2_EED_DN.V1_UP	44	-0.520934	-1.29693	0.107438	0.395813	1	506	tags=23%, list=9%, signal=25%
C5 GOBP	GOBP_MESONEPHROS_DEVELOPMENT	23	-0.634946	-1.39899	0.0757576	0.397011	1	1416	tags=65%, list=25%, signal=87%
C6 oncogenic	P53_DN.V1_UP	85	-0.469931	-1.30089	0.0633914	0.39827	1	1053	tags=47%, list=19%, signal=57%
C2 reactome	REACTOME_RNA_POLYMERASE_II_TRANSCRIPTION_TERMINATION	55	0.506133	1.40106	0.0291005	0.399029	1	1823	tags=62%, list=32%, signal=91%
C2 reactome	REACTOME_RUNX1_INTERACTS_WITH_CO_FACTORS_WHOSE_PRECISE_EFFECT_ON_RUNX1_TARGETS_IS_NOT_KNOWN	25	0.594325	1.41137	0.0648148	0.399379	1	739	tags=40%, list=13%, signal=46%
C5 GOBP	GOBP_ACTION_POTENTIAL	48	-0.551951	-1.39742	0.0379538	0.399718	1	1014	tags=42%, list=18%, signal=50%
C5 GOBP	GOBP_REGULATION_OF_IMMUNOGLOBULIN_PRODUCTION	24	0.666217	1.60917	0.00678733	0.400399	1	330	tags=25%, list=6%, signal=26%
C6 oncogenic	KRAS.KIDNEY_UP.V1_UP	53	-0.494231	-1.28568	0.0859504	0.402765	1	992	tags=43%, list=18%, signal=52%
C5 GOBP	GOBP_ISOPRENOID_BIOSYNTHETIC_PROCESS	15	0.76456	1.65779	0.002331	0.402808	0.989	755	tags=53%, list=13%, signal=61%
C5 GOBP	GOBP_REGULATION_OF_SYSTEM_PROCESS	183	-0.452382	-1.3881	0.00988701	0.402977	1	979	tags=36%, list=17%, signal=42%
C6 oncogenic	SRC_UP.V1_UP	36	-0.526578	-1.28114	0.151304	0.403044	1	739	tags=36%, list=13%, signal=41%
C6 oncogenic	BRCA1_DN.V1_UP	19	-0.744495	-1.59076	0.0125899	0.403142	0.494	573	tags=47%, list=10%, signal=53%
C5 GOBP	GOBP_CALCIUM_MEDIATED_SIGNALING	64	-0.521692	-1.39476	0.0386473	0.403405	1	591	tags=25%, list=11%, signal=28%
C2 reactome	REACTOME_RESOLUTION_OF_ABASIC_SITES_AP_SITES	20	0.62033	1.40294	0.0710901	0.403591	1	1131	tags=45%, list=20%, signal=56%
C5 GOBP	GOBP_CALCINEURIN_MEDIATED_SIGNALING	20	-0.643121	-1.39539	0.0781527	0.403925	1	434	tags=25%, list=8%, signal=27%
C6 oncogenic	BMI1_DN.V1_UP	49	-0.49869	-1.2895	0.115254	0.404022	1	630	tags=27%, list=11%, signal=30%
C5 GOBP	GOBP_RESPONSE_TO_CALCIUM_ION	58	-0.5291	-1.3885	0.0326264	0.404192	1	322	tags=17%, list=6%, signal=18%
C5 GOBP	GOBP_GMP_METABOLIC_PROCESS	20	0.679668	1.59761	0.0183486	0.404194	1	629	tags=30%, list=11%, signal=34%
C2 reactome	REACTOME_KINESINS	28	0.565053	1.40573	0.065	0.405399	1	1177	tags=46%, list=21%, signal=58%
C5 GOBP	GOBP_XENOBIOTIC_METABOLIC_PROCESS	31	-0.580163	-1.38887	0.0698467	0.405448	1	684	tags=19%, list=12%, signal=22%
C5 GOBP	GOBP_NEURON_PROJECTION_EXTENSION_INVOLVED_IN_NEURON_PROJECTION_GUIDANCE	15	-0.671452	-1.39238	0.0894737	0.406087	1	1250	tags=67%, list=22%, signal=86%
C5 GOBP	GOBP_REGULATION_OF_LEUKOCYTE_CHEMOTAXIS	39	-0.560074	-1.36051	0.0664395	0.406242	1	1318	tags=44%, list=23%, signal=57%
C5 GOBP	GOBP_ACTIN_FILAMENT_BASED_PROCESS	413	-0.417771	-1.36473	0.00129702	0.406747	1	720	tags=20%, list=13%, signal=22%
C5 GOBP	GOBP_REGULATION_OF_NEUTROPHIL_MIGRATION	16	-0.666509	-1.36087	0.0892532	0.406964	1	1318	tags=63%, list=23%, signal=81%
C5 GOBP	GOBP_NEGATIVE_REGULATION_OF_SYNAPTIC_TRANSMISSION	24	-0.597997	-1.364	0.105448	0.407058	1	218	tags=17%, list=4%, signal=17%
C5 GOBP	GOBP_METANEPHROS_DEVELOPMENT	20	-0.634587	-1.36135	0.101266	0.407378	1	674	tags=35%, list=12%, signal=40%
C5 GOBP	GOBP_L_ALPHA_AMINO_ACID_TRANSMEMBRANE_TRANSPORT	17	-0.6431	-1.36327	0.0974729	0.407464	1	921	tags=29%, list=16%, signal=35%
C5 GOBP	GOBP_REGULATION_OF_RELEASE_OF_SEQUESTERED_CALCIUM_ION_INTO_CYTOSOL	30	-0.584267	-1.36513	0.0841751	0.407465	1	830	tags=37%, list=15%, signal=43%
C5 GOBP	GOBP_CELLULAR_COMPONENT_MORPHOGENESIS	368	-0.425666	-1.38891	0	0.407632	1	893	tags=24%, list=16%, signal=27%
C5 GOBP	GOBP_CELLULAR_MONOVALENT_INORGANIC_CATION_HOMEOSTASIS	49	-0.544475	-1.39256	0.0597015	0.407952	1	1039	tags=35%, list=19%, signal=42%
C5 GOBP	GOBP_FOREBRAIN_NEURON_DIFFERENTIATION	17	0.705412	1.6003	0.0113379	0.407971	1	601	tags=35%, list=11%, signal=39%
C5 GOBP	GOBP_LEUKOCYTE_CHEMOTAXIS	65	-0.506676	-1.36176	0.0567261	0.408064	1	1409	tags=45%, list=25%, signal=59%
C2 reactome	REACTOME_CHROMATIN_MODIFYING_ENZYMES	113	-0.436867	-1.26594	0.072643	0.408134	1	198	tags=6%, list=4%, signal=6%
C5 GOBP	GOBP_NEUTROPHIL_CHEMOTAXIS	27	-0.595843	-1.36238	0.0719178	0.408158	1	1364	tags=48%, list=24%, signal=63%
C5 GOBP	GOBP_MAMMARY_GLAND_EPITHELIUM_DEVELOPMENT	19	-0.646372	-1.38998	0.0916955	0.408961	1	769	tags=32%, list=14%, signal=36%
C5 GOBP	GOBP_SEQUESTERING_OF_CALCIUM_ION	43	-0.546691	-1.36527	0.0692568	0.408977	1	830	tags=30%, list=15%, signal=35%
C5 GOBP	GOBP_VESICLE_MEDIATED_TRANSPORT_IN_SYNAPSE	102	-0.476061	-1.36833	0.0204082	0.409766	1	890	tags=30%, list=16%, signal=35%
C5 GOBP	GOBP_REGULATION_OF_SYNAPTIC_VESICLE_EXOCYTOSIS	26	-0.607881	-1.38892	0.0655738	0.409983	1	1005	tags=31%, list=18%, signal=37%
C5 GOBP	GOBP_CALCIUM_ION_TRANSPORT_INTO_CYTOSOL	50	-0.52889	-1.36753	0.0606557	0.410059	1	535	tags=22%, list=10%, signal=24%
C5 GOBP	GOBP_BONE_REMODELING	25	-0.614581	-1.39028	0.0750436	0.410373	1	558	tags=32%, list=10%, signal=35%
C5 GOBP	GOBP_RESPIRATORY_GASEOUS_EXCHANGE_BY_RESPIRATORY_SYSTEM	24	-0.603181	-1.36877	0.110927	0.410399	1	1132	tags=46%, list=20%, signal=57%
C5 GOBP	GOBP_SKELETAL_MUSCLE_CONTRACTION	22	-0.637987	-1.38485	0.0938053	0.410649	1	484	tags=45%, list=9%, signal=50%
C5 GOBP	GOBP_LYMPHOCYTE_APOPTOTIC_PROCESS	19	-0.636061	-1.36538	0.0992908	0.410649	1	397	tags=26%, list=7%, signal=28%
C5 GOBP	GOBP_RESPONSE_TO_WOUNDING	225	-0.437628	-1.36592	0.0132159	0.410957	1	910	tags=25%, list=16%, signal=29%
C5 GOBP	GOBP_CARDIAC_MUSCLE_CONTRACTION	59	-0.516993	-1.35752	0.0575296	0.411246	1	949	tags=47%, list=17%, signal=57%
C5 GOBP	GOBP_REGULATION_OF_BMP_SIGNALING_PATHWAY	41	-0.537536	-1.35789	0.0660066	0.411969	1	574	tags=27%, list=10%, signal=30%
C5 GOBP	GOBP_CELLULAR_RESPONSE_TO_ALKALOID	15	-0.660652	-1.36881	0.0960854	0.412329	1	706	tags=33%, list=13%, signal=38%
C5 GOBP	GOBP_RECEPTOR_SIGNALING_PATHWAY_VIA_STAT	35	-0.568067	-1.38363	0.072758	0.412373	1	969	tags=29%, list=17%, signal=34%
C5 GOBP	GOBP_WOUND_HEALING	172	-0.450692	-1.36596	0.0218023	0.412807	1	910	tags=27%, list=16%, signal=32%
C5 GOBP	GOBP_APPENDAGE_MORPHOGENESIS	40	-0.552189	-1.36899	0.0904762	0.413821	1	586	tags=28%, list=10%, signal=30%
C5 GOBP	GOBP_GLIAL_CELL_DEVELOPMENT	51	-0.534983	-1.36934	0.0571895	0.414979	1	904	tags=37%, list=16%, signal=44%
C5 GOBP	GOBP_MITOCHONDRION_LOCALIZATION	25	-0.593271	-1.36956	0.0883392	0.416428	1	319	tags=12%, list=6%, signal=13%
C5 GOBP	GOBP_HUMORAL_IMMUNE_RESPONSE	39	-0.557744	-1.37016	0.0746528	0.416638	1	626	tags=26%, list=11%, signal=29%
C5 GOBP	GOBP_TRANSMEMBRANE_RECEPTOR_PROTEIN_SERINE_THREONINE_KINASE_SIGNALING_PATHWAY	142	-0.461174	-1.38146	0.0196375	0.416715	1	586	tags=20%, list=10%, signal=21%
C6 oncogenic	CAHOY_ASTROCYTIC	35	-0.524634	-1.27144	0.144231	0.416934	1	667	tags=29%, list=12%, signal=32%
C5 GOBP	GOBP_POSTSYNAPSE_ASSEMBLY	16	-0.66849	-1.37201	0.086116	0.417463	1	979	tags=56%, list=17%, signal=68%
C5 GOBP	GOBP_REGULATION_OF_TISSUE_REMODELING	22	-0.621617	-1.37688	0.104452	0.417628	1	93	tags=14%, list=2%, signal=14%
C5 GOBP	GOBP_NEGATIVE_REGULATION_OF_BMP_SIGNALING_PATHWAY	20	-0.628554	-1.37819	0.0944351	0.418042	1	477	tags=30%, list=9%, signal=33%
C5 GOBP	GOBP_MUSCLE_STRUCTURE_DEVELOPMENT	242	-0.437436	-1.37033	0.00691563	0.418206	1	760	tags=27%, list=14%, signal=30%
C5 GOBP	GOBP_REGULATION_OF_ESTABLISHMENT_OF_PLANAR_POLARITY	20	-0.625954	-1.35457	0.119718	0.418238	1	1416	tags=60%, list=25%, signal=80%
C5 GOBP	GOBP_REGULATION_OF_CALCIUM_ION_TRANSPORT_INTO_CYTOSOL	36	-0.566062	-1.37242	0.0734558	0.418356	1	830	tags=33%, list=15%, signal=39%
C5 GOBP	GOBP_INOSITOL_PHOSPHATE_MEDIATED_SIGNALING	23	-0.601663	-1.37095	0.0909091	0.418492	1	434	tags=26%, list=8%, signal=28%
C5 GOBP	GOBP_REGULATION_OF_REACTIVE_OXYGEN_SPECIES_BIOSYNTHETIC_PROCESS	16	-0.658715	-1.37704	0.0742754	0.419365	1	882	tags=31%, list=16%, signal=37%
C5 GOBP	GOBP_ORGANIC_ACID_TRANSMEMBRANE_TRANSPORT	44	-0.549637	-1.37278	0.0606586	0.419384	1	921	tags=30%, list=16%, signal=35%
C5 GOBP	GOBP_RESPONSE_TO_COLD	21	-0.624901	-1.35226	0.109489	0.419629	1	506	tags=24%, list=9%, signal=26%
C5 GOBP	GOBP_REGULATION_OF_CHROMOSOME_ORGANIZATION	93	0.527888	1.60147	0.00290698	0.419685	1	396	tags=12%, list=7%, signal=13%
C5 GOBP	GOBP_SENSORY_PERCEPTION_OF_LIGHT_STIMULUS	37	-0.569946	-1.37549	0.0638655	0.42001	1	550	tags=24%, list=10%, signal=27%
C5 GOBP	GOBP_RESPONSE_TO_FIBROBLAST_GROWTH_FACTOR	30	-0.573635	-1.3515	0.0902896	0.42002	1	579	tags=27%, list=10%, signal=30%
C5 GOBP	GOBP_SYNAPTIC_TRANSMISSION_GLUTAMATERGIC	33	-0.568616	-1.35087	0.0722689	0.420087	1	196	tags=12%, list=3%, signal=12%
C5 GOBP	GOBP_TRANSMEMBRANE_TRANSPORT	406	-0.422982	-1.37823	0.002574	0.420267	1	1039	tags=24%, list=19%, signal=27%
C5 GOBP	GOBP_CARDIOCYTE_DIFFERENTIATION	52	-0.531018	-1.37303	0.055205	0.420869	1	707	tags=33%, list=13%, signal=37%
C5 GOBP	GOBP_POSITIVE_REGULATION_OF_FAT_CELL_DIFFERENTIATION	16	-0.655236	-1.35232	0.112676	0.421372	1	828	tags=38%, list=15%, signal=44%
C5 GOBP	GOBP_RETINA_DEVELOPMENT_IN_CAMERA_TYPE_EYE	45	-0.545349	-1.37851	0.0660066	0.421592	1	390	tags=22%, list=7%, signal=24%
C5 GOBP	GOBP_POSTSYNAPSE_ORGANIZATION	86	-0.500426	-1.3735	0.0404355	0.421662	1	1047	tags=31%, list=19%, signal=38%
C5 GOBP	GOBP_ACIDIC_AMINO_ACID_TRANSPORT	26	-0.610982	-1.37915	0.0826307	0.421905	1	1316	tags=38%, list=23%, signal=50%
C5 GOBP	GOBP_POSITIVE_REGULATION_OF_VASCULATURE_DEVELOPMENT	58	-0.513441	-1.34962	0.0554593	0.421973	1	589	tags=22%, list=10%, signal=25%
C6 oncogenic	AKT_UP_MTOR_DN.V1_DN	75	-0.456411	-1.26494	0.0815047	0.422736	1	916	tags=33%, list=16%, signal=39%
C5 GOBP	GOBP_NEGATIVE_REGULATION_OF_DEVELOPMENTAL_GROWTH	31	-0.57927	-1.35244	0.0896785	0.422899	1	551	tags=26%, list=10%, signal=28%
C5 GOBP	GOBP_MORPHOGENESIS_OF_AN_EPITHELIAL_SHEET	30	-0.587738	-1.37355	0.0822148	0.42374	1	545	tags=23%, list=10%, signal=26%
C5 GOBP	GOBP_SCHWANN_CELL_DIFFERENTIATION	22	-0.606596	-1.34721	0.0989583	0.427435	1	734	tags=36%, list=13%, signal=42%
C2 reactome	REACTOME_INTRA_GOLGI_AND_RETROGRADE_GOLGI_TO_ER_TRAFFIC	138	0.432664	1.38713	0.0125392	0.42788	1	1542	tags=37%, list=27%, signal=50%
C2 reactome	REACTOME_DEUBIQUITINATION	144	-0.421607	-1.25628	0.0649547	0.428314	1	217	tags=4%, list=4%, signal=4%
C5 GOBP	GOBP_REGULATION_OF_VIRAL_GENOME_REPLICATION	46	0.634564	1.72331	0.00253165	0.429291	0.857	857	tags=33%, list=15%, signal=38%
C2 reactome	REACTOME_CARGO_CONCENTRATION_IN_THE_ER	22	-0.565334	-1.25427	0.197861	0.429562	1	566	tags=14%, list=10%, signal=15%
C5 GOBP	GOBP_REGULATION_OF_SYNAPTIC_TRANSMISSION_GLUTAMATERGIC	24	-0.599238	-1.34437	0.0962838	0.434373	1	979	tags=38%, list=17%, signal=45%
C5 GOBP	GOBP_COLLAGEN_BIOSYNTHETIC_PROCESS	15	-0.657008	-1.34359	0.120148	0.434921	1	633	tags=53%, list=11%, signal=60%
C5 GOBP	GOBP_HEART_VALVE_MORPHOGENESIS	19	-0.613491	-1.34288	0.12326	0.435138	1	531	tags=37%, list=9%, signal=41%
C5 GOBP	GOBP_SOMITOGENESIS	19	-0.612482	-1.33703	0.101399	0.436123	1	263	tags=16%, list=5%, signal=17%
C5 GOBP	GOBP_CELLULAR_RESPONSE_TO_XENOBIOTIC_STIMULUS	55	-0.506217	-1.33905	0.0831974	0.437319	1	306	tags=11%, list=5%, signal=11%
C5 GOBP	GOBP_NEGATIVE_CHEMOTAXIS	18	-0.628417	-1.33714	0.123389	0.437617	1	405	tags=28%, list=7%, signal=30%
C5 GOBP	GOBP_INTRINSIC_APOPTOTIC_SIGNALING_PATHWAY_IN_RESPONSE_TO_DNA_DAMAGE_BY_P53_CLASS_MEDIATOR	15	-0.640268	-1.33821	0.132353	0.437988	1	296	tags=27%, list=5%, signal=28%
C5 GOBP	GOBP_CATION_TRANSPORT	334	-0.414986	-1.3357	0.013459	0.438508	1	1002	tags=25%, list=18%, signal=28%
C5 GOBP	GOBP_NEURAL_RETINA_DEVELOPMENT	21	-0.600816	-1.33745	0.123746	0.438514	1	187	tags=19%, list=3%, signal=20%
C5 GOBP	GOBP_EMBRYONIC_MORPHOGENESIS	186	-0.433214	-1.33928	0.0241821	0.438515	1	545	tags=18%, list=10%, signal=20%
C5 GOBP	GOBP_CYTOSOLIC_CALCIUM_ION_TRANSPORT	59	-0.510723	-1.33445	0.0853462	0.438726	1	962	tags=31%, list=17%, signal=36%
C5 GOBP	GOBP_CHEMICAL_SYNAPTIC_TRANSMISSION_POSTSYNAPTIC	30	-0.569557	-1.34041	0.0926244	0.438783	1	617	tags=20%, list=11%, signal=22%
C5 GOBP	GOBP_RESPONSE_TO_TUMOR_NECROSIS_FACTOR	73	-0.491592	-1.33494	0.0769231	0.439044	1	579	tags=16%, list=10%, signal=18%
C5 GOBP	GOBP_AMYLOID_BETA_FORMATION	25	-0.580777	-1.33307	0.129433	0.439489	1	951	tags=32%, list=17%, signal=38%
C5 GOBP	GOBP_DENDRITIC_SPINE_DEVELOPMENT	57	-0.516962	-1.33952	0.0823723	0.439567	1	1006	tags=28%, list=18%, signal=34%
C5 GOBP	GOBP_REGULATION_OF_CYTOSOLIC_CALCIUM_ION_CONCENTRATION	73	-0.493675	-1.34073	0.0604134	0.43969	1	977	tags=33%, list=17%, signal=39%
C5 GOBP	GOBP_REGULATION_OF_OXIDOREDUCTASE_ACTIVITY	33	-0.555657	-1.33345	0.0785597	0.440137	1	1052	tags=27%, list=19%, signal=33%
C2 reactome	REACTOME_GLUCONEOGENESIS	22	-0.565033	-1.24807	0.183502	0.441887	1	1795	tags=45%, list=32%, signal=67%
C5 GOBP	GOBP_SEMI_LUNAR_VALVE_DEVELOPMENT	16	-0.642401	-1.33038	0.131175	0.442224	1	531	tags=44%, list=9%, signal=48%
C2 reactome	REACTOME_TP53_REGULATES_TRANSCRIPTION_OF_DNA_REPAIR_GENES	28	0.553256	1.37517	0.0773067	0.442578	1	328	tags=18%, list=6%, signal=19%
C5 GOBP	GOBP_POSITIVE_REGULATION_OF_MAPK_CASCADE	138	-0.454203	-1.33056	0.045388	0.443435	1	1077	tags=29%, list=19%, signal=35%
C5 GOBP	GOBP_NUCLEOSOME_ASSEMBLY	48	-0.522442	-1.33094	0.0807249	0.44415	1	5	tags=8%, list=0%, signal=8%
C2 reactome	REACTOME_NR1H3_NR1H2_REGULATE_GENE_EXPRESSION_LINKED_TO_CHOLESTEROL_TRANSPORT_AND_EFFLUX	18	-0.579222	-1.24569	0.179396	0.444262	1	423	tags=22%, list=8%, signal=24%
C5 GOBP	GOBP_IMPORT_INTO_CELL	78	-0.487215	-1.32851	0.0598425	0.444354	1	966	tags=35%, list=17%, signal=41%
C5 GOBP	GOBP_BONE_DEVELOPMENT	72	-0.484572	-1.32867	0.0699523	0.445604	1	935	tags=33%, list=17%, signal=39%
C2 reactome	REACTOME_SNRNP_ASSEMBLY	46	0.499947	1.37712	0.0668449	0.447127	1	2307	tags=74%, list=41%, signal=124%
C5 GOBP	GOBP_CALCIUM_ION_REGULATED_EXOCYTOSIS	27	-0.575786	-1.32557	0.114286	0.447769	1	703	tags=26%, list=13%, signal=29%
C5 GOBP	GOBP_CELLULAR_RESPONSE_TO_NUTRIENT	17	-0.608079	-1.32437	0.145985	0.447824	1	453	tags=35%, list=8%, signal=38%
C5 GOBP	GOBP_OSTEOCLAST_DIFFERENTIATION	24	-0.59411	-1.32596	0.120275	0.448348	1	531	tags=17%, list=9%, signal=18%
C5 GOBP	GOBP_CHLORIDE_TRANSPORT	29	-0.567393	-1.32653	0.100173	0.44849	1	992	tags=45%, list=18%, signal=54%
C5 GOBP	GOBP_REGULATION_OF_SYNAPTIC_PLASTICITY	81	-0.474772	-1.32339	0.0560748	0.449	1	1066	tags=33%, list=19%, signal=41%
C5 GOBP	GOBP_ION_TRANSPORT	418	-0.404534	-1.32275	0.003861	0.449228	1	1002	tags=23%, list=18%, signal=26%
C5 GOBP	GOBP_RESPONSE_TO_HYDROGEN_PEROXIDE	60	-0.507393	-1.32441	0.0704	0.449478	1	769	tags=20%, list=14%, signal=23%
C2 reactome	REACTOME_PEPTIDE_HORMONE_METABOLISM	35	-0.514343	-1.24235	0.16804	0.449611	1	218	tags=11%, list=4%, signal=12%
C2 reactome	REACTOME_RNA_POLYMERASE_I_TRANSCRIPTION_INITIATION	18	0.602021	1.36825	0.102397	0.452371	1	716	tags=39%, list=13%, signal=44%
C5 GOBP	GOBP_DNA_TEMPLATED_TRANSCRIPTION_ELONGATION	45	0.574512	1.53168	0.0273973	0.454481	1	312	tags=11%, list=6%, signal=12%
C5 GOBP	GOBP_REGULATION_OF_MITOTIC_SISTER_CHROMATID_SEGREGATION	17	0.721699	1.57512	0.0136674	0.454677	1	396	tags=24%, list=7%, signal=25%
C5 GOBP	GOBP_RIBONUCLEOSIDE_MONOPHOSPHATE_BIOSYNTHETIC_PROCESS	26	0.640261	1.53643	0.0302326	0.455163	1	629	tags=23%, list=11%, signal=26%
C6 oncogenic	STK33_SKM_DN	79	-0.447099	-1.24913	0.103774	0.455574	1	852	tags=28%, list=15%, signal=32%
C5 GOBP	GOBP_REGULATION_OF_PROTEIN_LOCALIZATION_TO_PLASMA_MEMBRANE	56	-0.495854	-1.31994	0.0751252	0.456322	1	1163	tags=27%, list=21%, signal=33%
C6 oncogenic	LTE2_UP.V1_UP	77	-0.452258	-1.24021	0.127036	0.456534	1	1248	tags=32%, list=22%, signal=41%
C5 GOBP	GOBP_PROTEIN_ACYLATION	98	0.523521	1.58219	0	0.457142	1	1205	tags=35%, list=21%, signal=43%
C5 GOBP	GOBP_REGULATION_OF_MICROTUBULE_POLYMERIZATION	38	0.572888	1.52619	0.0169082	0.457168	1	203	tags=11%, list=4%, signal=11%
C2 reactome	REACTOME_INTERACTIONS_OF_REV_WITH_HOST_CELLULAR_PROTEINS	34	0.520178	1.36336	0.0885781	0.457176	1	2009	tags=59%, list=36%, signal=91%
C5 GOBP	GOBP_REGULATION_OF_DNA_TEMPLATED_TRANSCRIPTION_ELONGATION	33	0.612583	1.57147	0.00925926	0.457387	1	312	tags=12%, list=6%, signal=13%
C5 GOBP	GOBP_POSITIVE_REGULATION_OF_PEPTIDYL_TYROSINE_PHOSPHORYLATION	51	-0.505987	-1.31889	0.0822368	0.45761	1	1055	tags=37%, list=19%, signal=45%
C5 GOBP	GOBP_NEGATIVE_REGULATION_OF_HISTONE_MODIFICATION	24	0.630115	1.52362	0.0201342	0.457798	1	943	tags=42%, list=17%, signal=50%
C5 GOBP	GOBP_EXPLORATION_BEHAVIOR	15	-0.645922	-1.31812	0.150177	0.458291	1	1211	tags=47%, list=22%, signal=59%
C5 GOBP	GOBP_NEGATIVE_REGULATION_OF_CALCIUM_ION_TRANSMEMBRANE_TRANSPORT	16	-0.638699	-1.31688	0.147601	0.458653	1	830	tags=44%, list=15%, signal=51%
C5 GOBP	GOBP_REGULATION_OF_MUSCLE_CONTRACTION	62	-0.497183	-1.31627	0.0778342	0.458869	1	949	tags=50%, list=17%, signal=60%
C5 GOBP	GOBP_POSITIVE_REGULATION_OF_STRESS_ACTIVATED_PROTEIN_KINASE_SIGNALING_CASCADE	37	-0.535181	-1.31551	0.0970537	0.459392	1	851	tags=24%, list=15%, signal=28%
C2 reactome	REACTOME_INTRA_GOLGI_TRAFFIC	31	0.538654	1.35949	0.0616114	0.459483	1	1030	tags=32%, list=18%, signal=39%
C5 GOBP	GOBP_NEGATIVE_REGULATION_OF_MUSCLE_CELL_DIFFERENTIATION	23	-0.582756	-1.31472	0.131944	0.46002	1	265	tags=17%, list=5%, signal=18%
C5 GOBP	GOBP_DEFENSE_RESPONSE_TO_GRAM_POSITIVE_BACTERIUM	19	-0.611352	-1.31692	0.137871	0.460308	1	407	tags=21%, list=7%, signal=23%
C5 GOBP	GOBP_REGULATION_OF_VASCULAR_PERMEABILITY	21	0.67203	1.54902	0.02331	0.46041	1	103	tags=19%, list=2%, signal=19%
C5 GOBP	GOBP_AORTA_DEVELOPMENT	24	0.633062	1.53238	0.0313253	0.461994	1	137	tags=21%, list=2%, signal=21%
C5 GOBP	GOBP_REGULATION_OF_MYELOID_LEUKOCYTE_DIFFERENTIATION	22	-0.598697	-1.31344	0.12963	0.462013	1	531	tags=23%, list=9%, signal=25%
C5 GOBP	GOBP_POSITIVE_REGULATION_OF_JNK_CASCADE	27	-0.569901	-1.31284	0.106762	0.462068	1	851	tags=26%, list=15%, signal=30%
C5 GOBP	GOBP_LIPOPROTEIN_BIOSYNTHETIC_PROCESS	31	0.602897	1.53691	0.0324074	0.464314	1	164	tags=10%, list=3%, signal=10%
C5 GOBP	GOBP_PROTEIN_SUMOYLATION	20	0.655613	1.52647	0.0261905	0.46626	1	1070	tags=45%, list=19%, signal=55%
C6 oncogenic	KRAS.PROSTATE_UP.V1_UP	23	-0.556782	-1.24072	0.214411	0.466472	1	987	tags=39%, list=18%, signal=47%
C5 GOBP	GOBP_POSITIVE_REGULATION_OF_MITOCHONDRION_ORGANIZATION	34	0.602351	1.5761	0.016317	0.466549	1	403	tags=18%, list=7%, signal=19%
C5 GOBP	GOBP_DEFENSE_RESPONSE_TO_SYMBIONT	94	0.498252	1.51873	0.00578035	0.467862	1	403	tags=13%, list=7%, signal=14%
C5 GOBP	GOBP_ACTIN_MEDIATED_CELL_CONTRACTION	49	-0.516232	-1.30997	0.109677	0.467867	1	420	tags=31%, list=7%, signal=33%
C5 GOBP	GOBP_REGULATION_OF_NEUROTRANSMITTER_TRANSPORT	46	-0.512958	-1.30876	0.120275	0.468039	1	890	tags=33%, list=16%, signal=38%
C5 GOBP	GOBP_POSITIVE_REGULATION_OF_PROTEIN_TYROSINE_KINASE_ACTIVITY	17	-0.608923	-1.30919	0.134168	0.46848	1	977	tags=41%, list=17%, signal=50%
C5 GOBP	GOBP_NEGATIVE_REGULATION_OF_INNATE_IMMUNE_RESPONSE	30	0.603339	1.50927	0.021028	0.468965	1	793	tags=33%, list=14%, signal=39%
C5 GOBP	GOBP_SYNAPTIC_TRANSMISSION_GABAERGIC	18	-0.613976	-1.31008	0.129534	0.469247	1	1172	tags=44%, list=21%, signal=56%
C5 GOBP	GOBP_NEGATIVE_REGULATION_OF_MRNA_PROCESSING	26	0.614161	1.51364	0.0269663	0.469715	1	1366	tags=46%, list=24%, signal=61%
C5 GOBP	GOBP_NUCLEUS_ORGANIZATION	76	0.49876	1.51567	0.00791557	0.470831	1	545	tags=13%, list=10%, signal=14%
C5 GOBP	GOBP_REGULATION_OF_LEUKOCYTE_APOPTOTIC_PROCESS	17	-0.620187	-1.30651	0.135888	0.471508	1	891	tags=41%, list=16%, signal=49%
C2 reactome	REACTOME_OPIOID_SIGNALLING	54	0.478394	1.35155	0.0598504	0.472107	1	539	tags=17%, list=10%, signal=18%
C5 GOBP	GOBP_FIBROBLAST_GROWTH_FACTOR_RECEPTOR_SIGNALING_PATHWAY	22	-0.589345	-1.30684	0.134039	0.472258	1	579	tags=27%, list=10%, signal=30%
C5 GOBP	GOBP_REGULATION_OF_CHROMATIN_ORGANIZATION	15	0.71973	1.54913	0.0230947	0.47275	1	65	tags=13%, list=1%, signal=13%
C5 GOBP	GOBP_FERTILIZATION	52	0.544929	1.51042	0.0221607	0.473767	1	364	tags=17%, list=6%, signal=18%
C5 GOBP	GOBP_NUCLEAR_TRANSCRIBED_MRNA_CATABOLIC_PROCESS_EXONUCLEOLYTIC	15	0.721614	1.53988	0.0211268	0.474269	1	332	tags=20%, list=6%, signal=21%
C5 GOBP	GOBP_PROTEIN_K63_LINKED_UBIQUITINATION	26	0.638026	1.53694	0.0205011	0.475778	1	546	tags=23%, list=10%, signal=25%
C2 reactome	REACTOME_NS1_MEDIATED_EFFECTS_ON_HOST_PATHWAYS	37	0.521663	1.34392	0.0673317	0.476603	1	2305	tags=76%, list=41%, signal=128%
C2 reactome	REACTOME_TRNA_PROCESSING_IN_THE_NUCLEUS	41	0.50549	1.34069	0.0738095	0.477189	1	2305	tags=76%, list=41%, signal=127%
C5 GOBP	GOBP_REGULATION_OF_GRANULOCYTE_CHEMOTAXIS	18	-0.617051	-1.30311	0.165217	0.480308	1	1384	tags=56%, list=25%, signal=74%
C6 oncogenic	CSR_EARLY_UP.V1_UP	67	0.446604	1.31527	0.0817439	0.483173	0.999	443	tags=15%, list=8%, signal=16%
C5 GOBP	GOBP_POSITIVE_REGULATION_OF_POTASSIUM_ION_TRANSPORT	15	-0.645464	-1.30102	0.146429	0.483193	1	966	tags=53%, list=17%, signal=64%
C5 GOBP	GOBP_VIRAL_GENOME_REPLICATION	73	0.522024	1.5407	0.00269542	0.483331	1	733	tags=22%, list=13%, signal=25%
C5 GOBP	GOBP_POSITIVE_REGULATION_OF_FILOPODIUM_ASSEMBLY	18	-0.623265	-1.2993	0.138596	0.483497	1	750	tags=22%, list=13%, signal=26%
C5 GOBP	GOBP_MIDBRAIN_DEVELOPMENT	40	-0.521484	-1.30148	0.111296	0.483572	1	1515	tags=43%, list=27%, signal=58%
C2 reactome	REACTOME_BINDING_AND_UPTAKE_OF_LIGANDS_BY_SCAVENGER_RECEPTORS	25	-0.540767	-1.22458	0.192042	0.484184	1	586	tags=40%, list=10%, signal=44%
C5 GOBP	GOBP_RNA_DESTABILIZATION	52	0.565781	1.54969	0.0151515	0.484256	1	772	tags=25%, list=14%, signal=29%
C2 reactome	REACTOME_L1CAM_INTERACTIONS	80	-0.443722	-1.22573	0.1424	0.484719	1	1027	tags=25%, list=18%, signal=30%
C5 GOBP	GOBP_POSITIVE_REGULATION_OF_RESPONSE_TO_CYTOKINE_STIMULUS	22	-0.586846	-1.29944	0.15331	0.48481	1	343	tags=18%, list=6%, signal=19%
C2 reactome	REACTOME_ANTIVIRAL_MECHANISM_BY_IFN_STIMULATED_GENES	65	0.464006	1.3444	0.0550964	0.484868	1	1484	tags=35%, list=26%, signal=48%
C5 GOBP	GOBP_DENDRITIC_SPINE_MORPHOGENESIS	36	-0.542216	-1.29986	0.117355	0.485199	1	1006	tags=31%, list=18%, signal=37%
C5 GOBP	GOBP_MAINTENANCE_OF_PROTEIN_LOCATION_IN_CELL	36	0.60365	1.56206	0.0184757	0.486062	1	732	tags=25%, list=13%, signal=29%
C5 GOBP	GOBP_NEGATIVE_REGULATION_OF_MRNA_SPLICING_VIA_SPLICEOSOME	18	0.678484	1.55216	0.0295455	0.486356	1	1266	tags=56%, list=23%, signal=72%
C5 GOBP	GOBP_CELL_JUNCTION_ORGANIZATION	314	-0.402833	-1.29068	0.0172872	0.486423	1	979	tags=27%, list=17%, signal=31%
C5 GOBP	GOBP_FOREBRAIN_GENERATION_OF_NEURONS	19	0.682321	1.55848	0.028169	0.48754	1	601	tags=32%, list=11%, signal=35%
C5 GOBP	GOBP_REGULATION_OF_OSTEOBLAST_DIFFERENTIATION	30	-0.554157	-1.29083	0.137288	0.487624	1	239	tags=20%, list=4%, signal=21%
C5 GOBP	GOBP_PRODUCTION_OF_MOLECULAR_MEDIATOR_INVOLVED_IN_INFLAMMATORY_RESPONSE	27	-0.555615	-1.29734	0.140728	0.487868	1	1381	tags=56%, list=25%, signal=73%
C2 reactome	REACTOME_EPIGENETIC_REGULATION_OF_GENE_EXPRESSION	62	-0.460252	-1.22596	0.132328	0.488019	1	310	tags=10%, list=6%, signal=10%
C5 GOBP	GOBP_RESPONSE_TO_ALKALOID	44	-0.511487	-1.29658	0.113452	0.488539	1	535	tags=14%, list=10%, signal=15%
C5 GOBP	GOBP_CELLULAR_RESPONSE_TO_AMYLOID_BETA	22	-0.578642	-1.29105	0.130435	0.48867	1	977	tags=45%, list=17%, signal=55%
C5 GOBP	GOBP_ESTABLISHMENT_OR_MAINTENANCE_OF_BIPOLAR_CELL_POLARITY	33	-0.535443	-1.28509	0.153061	0.48869	1	390	tags=15%, list=7%, signal=16%
C5 GOBP	GOBP_LYMPHOCYTE_HOMEOSTASIS	16	-0.611671	-1.29141	0.171329	0.489259	1	330	tags=19%, list=6%, signal=20%
C5 GOBP	GOBP_POSITIVE_REGULATION_OF_ACTIN_FILAMENT_BUNDLE_ASSEMBLY	34	-0.529482	-1.2891	0.131175	0.489609	1	501	tags=18%, list=9%, signal=19%
C6 oncogenic	HOXA9_DN.V1_DN	72	0.446057	1.29798	0.0657534	0.490146	0.999	578	tags=26%, list=10%, signal=29%
C5 GOBP	GOBP_STRIATED_MUSCLE_ADAPTATION	18	-0.596444	-1.28515	0.16844	0.490158	1	435	tags=33%, list=8%, signal=36%
C5 GOBP	GOBP_ANATOMICAL_STRUCTURE_FORMATION_INVOLVED_IN_MORPHOGENESIS	416	-0.39028	-1.28614	0.00767263	0.49033	1	694	tags=20%, list=12%, signal=22%
C5 GOBP	GOBP_INTRA_GOLGI_VESICLE_MEDIATED_TRANSPORT	29	0.616282	1.49915	0.0389908	0.490569	1	411	tags=14%, list=7%, signal=15%
C5 GOBP	GOBP_REGULATION_OF_CELLULAR_RESPONSE_TO_GROWTH_FACTOR_STIMULUS	120	-0.440643	-1.29143	0.0517504	0.490904	1	756	tags=24%, list=13%, signal=27%
C5 GOBP	GOBP_CHROMOSOME_CONDENSATION	21	0.641404	1.50146	0.0366133	0.490939	1	545	tags=38%, list=10%, signal=42%
C5 GOBP	GOBP_CELL_CELL_ADHESION_VIA_PLASMA_MEMBRANE_ADHESION_MOLECULES	82	-0.46322	-1.2865	0.0901771	0.490947	1	988	tags=39%, list=18%, signal=47%
C5 GOBP	GOBP_HETEROPHILIC_CELL_CELL_ADHESION_VIA_PLASMA_MEMBRANE_CELL_ADHESION_MOLECULES	21	-0.584846	-1.28537	0.155979	0.491062	1	905	tags=43%, list=16%, signal=51%
C5 GOBP	GOBP_POSITIVE_REGULATION_OF_MONONUCLEAR_CELL_MIGRATION	25	-0.563176	-1.28755	0.156197	0.491092	1	1384	tags=48%, list=25%, signal=63%
C5 GOBP	GOBP_ENZYME_LINKED_RECEPTOR_PROTEIN_SIGNALING_PATHWAY	349	-0.396816	-1.28692	0.011811	0.491296	1	667	tags=19%, list=12%, signal=20%
C5 GOBP	GOBP_POSITIVE_REGULATION_OF_PROTEIN_LOCALIZATION_TO_CELL_PERIPHERY	37	-0.527411	-1.29396	0.129934	0.491411	1	1205	tags=32%, list=21%, signal=41%
C5 GOBP	GOBP_HOMOPHILIC_CELL_ADHESION_VIA_PLASMA_MEMBRANE_ADHESION_MOLECULES	50	-0.500712	-1.29452	0.10118	0.49144	1	988	tags=50%, list=18%, signal=60%
C5 GOBP	GOBP_TRANSFORMING_GROWTH_FACTOR_BETA_RECEPTOR_SIGNALING_PATHWAY	88	-0.462897	-1.28359	0.0817236	0.491657	1	756	tags=24%, list=13%, signal=27%
C5 GOBP	GOBP_BRAIN_MORPHOGENESIS	16	-0.628379	-1.29171	0.171171	0.491679	1	263	tags=19%, list=5%, signal=20%
C5 GOBP	GOBP_ANTERIOR_POSTERIOR_PATTERN_SPECIFICATION	42	-0.511029	-1.29199	0.114783	0.49243	1	263	tags=14%, list=5%, signal=15%
C5 GOBP	GOBP_ACTIN_FILAMENT_BASED_MOVEMENT	65	-0.479337	-1.29469	0.089482	0.492636	1	613	tags=29%, list=11%, signal=32%
C5 GOBP	GOBP_NEGATIVE_REGULATION_OF_AMYLOID_PRECURSOR_PROTEIN_CATABOLIC_PROCESS	16	-0.624939	-1.28759	0.166954	0.492638	1	864	tags=38%, list=15%, signal=44%
C5 GOBP	GOBP_AMINO_ACID_TRANSPORT	39	-0.519357	-1.2822	0.12459	0.492736	1	921	tags=31%, list=16%, signal=37%
C5 GOBP	GOBP_SOMATIC_DIVERSIFICATION_OF_IMMUNOGLOBULINS	22	0.666092	1.55398	0.0238663	0.493118	1	875	tags=41%, list=16%, signal=48%
C5 GOBP	GOBP_PLATELET_ACTIVATION	47	-0.510827	-1.28257	0.12116	0.493236	1	287	tags=15%, list=5%, signal=16%
C5 GOBP	GOBP_EMBRYONIC_DIGIT_MORPHOGENESIS	17	-0.615805	-1.29279	0.185639	0.493508	1	263	tags=24%, list=5%, signal=25%
C5 GOBP	GOBP_REGULATION_OF_LIPID_CATABOLIC_PROCESS	22	-0.585818	-1.29217	0.173989	0.493652	1	1181	tags=45%, list=21%, signal=57%
C5 GOBP	GOBP_REGULATION_OF_ADAPTIVE_IMMUNE_RESPONSE	35	0.572703	1.46343	0.0488998	0.493716	1	468	tags=29%, list=8%, signal=31%
C5 GOBP	GOBP_MRNA_CIS_SPLICING_VIA_SPLICEOSOME	19	0.618188	1.4252	0.0849057	0.493926	1	1663	tags=58%, list=30%, signal=82%
C6 oncogenic	PTEN_DN.V1_UP	47	-0.474985	-1.21818	0.178388	0.494302	1	707	tags=28%, list=13%, signal=31%
C2 reactome	REACTOME_ATTENUATION_PHASE	16	-0.58728	-1.21756	0.24	0.495443	1	1466	tags=38%, list=26%, signal=51%
C5 GOBP	GOBP_CELL_ADHESION_MEDIATED_BY_INTEGRIN	40	-0.517387	-1.28083	0.141903	0.495477	1	607	tags=28%, list=11%, signal=31%
C2 reactome	REACTOME_ION_TRANSPORT_BY_P_TYPE_ATPASES	26	-0.530491	-1.21871	0.202147	0.496198	1	1823	tags=69%, list=32%, signal=102%
C5 GOBP	GOBP_CELL_CYCLE_CHECKPOINT_SIGNALING	61	0.50949	1.43806	0.00997506	0.496874	1	530	tags=20%, list=9%, signal=21%
C5 GOBP	GOBP_ACTIN_NUCLEATION	36	0.554604	1.42583	0.0470852	0.496982	1	1409	tags=56%, list=25%, signal=74%
C5 GOBP	GOBP_REGULATION_OF_EPITHELIAL_CELL_DIFFERENTIATION	33	0.561992	1.42867	0.057971	0.49707	1	203	tags=15%, list=4%, signal=16%
C5 GOBP	GOBP_NEGATIVE_REGULATION_OF_IMMUNE_EFFECTOR_PROCESS	27	0.586194	1.43464	0.0643564	0.497435	1	349	tags=22%, list=6%, signal=24%
C5 GOBP	GOBP_MATURATION_OF_5_8S_RRNA	19	0.639096	1.45895	0.0672854	0.497538	1	1138	tags=42%, list=20%, signal=53%
C5 GOBP	GOBP_CELLULAR_SENESCENCE	30	0.576461	1.45569	0.0360577	0.49765	1	711	tags=33%, list=13%, signal=38%
C5 GOBP	GOBP_STEROID_BIOSYNTHETIC_PROCESS	70	0.500857	1.46417	0.00569801	0.497765	1	515	tags=26%, list=9%, signal=28%
C5 GOBP	GOBP_REGULATION_OF_DNA_BINDING	43	0.522134	1.417	0.0421836	0.498439	1	716	tags=30%, list=13%, signal=34%
C6 oncogenic	CAHOY_ASTROGLIAL	35	-0.501283	-1.21255	0.205575	0.498624	1	1137	tags=54%, list=20%, signal=68%
C5 GOBP	GOBP_REGULATION_OF_MITOCHONDRION_ORGANIZATION	72	0.484769	1.41963	0.041769	0.498673	1	403	tags=11%, list=7%, signal=12%
C5 GOBP	GOBP_NEURAL_PRECURSOR_CELL_PROLIFERATION	48	0.516394	1.43888	0.0329949	0.49938	1	379	tags=17%, list=7%, signal=18%
C2 reactome	REACTOME_COOPERATION_OF_PDCL_PHLP1_AND_TRIC_CCT_IN_G_PROTEIN_BETA_FOLDING	23	0.570351	1.32732	0.109557	0.499439	1	173	tags=9%, list=3%, signal=9%
C5 GOBP	GOBP_NEGATIVE_REGULATION_OF_MITOTIC_CELL_CYCLE_PHASE_TRANSITION	55	0.503729	1.4181	0.039801	0.499469	1	530	tags=24%, list=9%, signal=26%
C5 GOBP	GOBP_DNA_REPLICATION	96	0.466925	1.43539	0.00536193	0.500568	1	1155	tags=40%, list=21%, signal=49%
C5 GOBP	GOBP_REGULATION_OF_T_CELL_MEDIATED_IMMUNITY	15	0.662289	1.42916	0.0704846	0.500597	1	468	tags=20%, list=8%, signal=22%
C5 GOBP	GOBP_POSITIVE_REGULATION_OF_INTERFERON_BETA_PRODUCTION	16	0.655939	1.43986	0.0610022	0.501054	1	775	tags=38%, list=14%, signal=43%
C6 oncogenic	ESC_V6.5_UP_EARLY.V1_UP	44	0.471503	1.28058	0.114583	0.501158	1	303	tags=23%, list=5%, signal=24%
C5 GOBP	GOBP_PROTEIN_LOCALIZATION_TO_GOLGI_APPARATUS	18	0.649609	1.4528	0.0614657	0.501306	1	99	tags=11%, list=2%, signal=11%
C5 GOBP	GOBP_RESPONSE_TO_VIRUS	135	0.469956	1.49226	0	0.501335	1	403	tags=11%, list=7%, signal=12%
C6 oncogenic	CTIP_DN.V1_DN	28	-0.514644	-1.21981	0.203419	0.501525	1	1403	tags=54%, list=25%, signal=71%
C5 GOBP	GOBP_RESPONSE_TO_INTERFERON_BETA	16	0.654017	1.44765	0.0784314	0.501746	1	713	tags=31%, list=13%, signal=36%
C5 GOBP	GOBP_BONE_RESORPTION	17	-0.608058	-1.27683	0.156522	0.501836	1	56	tags=18%, list=1%, signal=18%
C5 GOBP	GOBP_CELL_CHEMOTAXIS	90	-0.458604	-1.27624	0.0859729	0.501899	1	1409	tags=42%, list=25%, signal=55%
C5 GOBP	GOBP_NEGATIVE_REGULATION_OF_IMMUNE_RESPONSE	51	0.517411	1.42592	0.039604	0.501951	1	368	tags=18%, list=7%, signal=19%
C5 GOBP	GOBP_REGULATION_OF_DNA_RECOMBINATION	43	0.531756	1.42006	0.0433735	0.502128	1	1141	tags=33%, list=20%, signal=41%
C5 GOBP	GOBP_IMMUNOGLOBULIN_PRODUCTION_INVOLVED_IN_IMMUNOGLOBULIN_MEDIATED_IMMUNE_RESPONSE	15	0.668969	1.45937	0.0614035	0.502531	1	714	tags=40%, list=13%, signal=46%
C5 GOBP	GOBP_DETOXIFICATION	61	-0.483263	-1.27707	0.118297	0.502719	1	808	tags=25%, list=14%, signal=28%
C5 GOBP	GOBP_CELLULAR_RESPONSE_TO_TOXIC_SUBSTANCE	61	-0.480157	-1.2779	0.107029	0.503272	1	808	tags=23%, list=14%, signal=27%
C5 GOBP	GOBP_REGULATION_OF_ALPHA_BETA_T_CELL_ACTIVATION	16	0.662575	1.44907	0.0602679	0.503303	1	407	tags=31%, list=7%, signal=34%
C5 GOBP	GOBP_PIGMENT_GRANULE_ORGANIZATION	15	0.668162	1.42992	0.0699301	0.503391	1	297	tags=20%, list=5%, signal=21%
C5 GOBP	GOBP_POSITIVE_REGULATION_OF_MRNA_METABOLIC_PROCESS	76	0.49719	1.43143	0.0190217	0.503428	1	1520	tags=39%, list=27%, signal=53%
C5 GOBP	GOBP_SPLICEOSOMAL_SNRNP_ASSEMBLY	31	0.566821	1.42105	0.0684597	0.503526	1	1708	tags=58%, list=30%, signal=83%
C5 GOBP	GOBP_MITOTIC_CELL_CYCLE_CHECKPOINT_SIGNALING	47	0.541983	1.46443	0.0336538	0.50364	1	530	tags=23%, list=9%, signal=26%
C5 GOBP	GOBP_REGULATION_OF_EPITHELIAL_TO_MESENCHYMAL_TRANSITION	33	-0.535623	-1.27727	0.132328	0.503673	1	812	tags=27%, list=14%, signal=32%
C5 GOBP	GOBP_REGULATION_OF_LEUKOCYTE_MEDIATED_CYTOTOXICITY	18	0.639532	1.45581	0.0511111	0.503798	1	468	tags=22%, list=8%, signal=24%
C5 GOBP	GOBP_MRNA_MODIFICATION	17	0.650265	1.41287	0.0802752	0.504004	1	1019	tags=41%, list=18%, signal=50%
C5 GOBP	GOBP_SPERMATID_DIFFERENTIATION	27	0.582478	1.41417	0.039801	0.504049	1	197	tags=11%, list=4%, signal=11%
C5 GOBP	GOBP_NEGATIVE_REGULATION_OF_CELL_CYCLE_PHASE_TRANSITION	82	0.486122	1.45045	0.0107817	0.50437	1	530	tags=22%, list=9%, signal=24%
C5 GOBP	GOBP_NEGATIVE_REGULATION_OF_NUCLEAR_DIVISION	15	0.662465	1.44527	0.0714286	0.50463	1	396	tags=20%, list=7%, signal=21%
C5 GOBP	GOBP_TELOMERE_ORGANIZATION	66	0.520971	1.4935	0.00530504	0.504694	1	12	tags=5%, list=0%, signal=5%
C5 GOBP	GOBP_HISTONE_MODIFICATION	193	0.432768	1.44029	0	0.505323	1	588	tags=18%, list=10%, signal=19%
C5 GOBP	GOBP_NUCLEOSIDE_MONOPHOSPHATE_BIOSYNTHETIC_PROCESS	31	0.586553	1.47481	0.0472637	0.505907	1	629	tags=19%, list=11%, signal=22%
C5 GOBP	GOBP_NEGATIVE_REGULATION_OF_CELL_CYCLE	112	0.472252	1.47299	0.00879765	0.506004	1	417	tags=17%, list=7%, signal=18%
C2 reactome	REACTOME_FATTY_ACYL_COA_BIOSYNTHESIS	22	0.56574	1.32797	0.115207	0.506922	1	412	tags=18%, list=7%, signal=20%
C5 GOBP	GOBP_SINGLE_FERTILIZATION	39	0.545149	1.44132	0.0346535	0.507505	1	667	tags=26%, list=12%, signal=29%
C6 oncogenic	JAK2_DN.V1_DN	30	-0.502749	-1.19698	0.215517	0.508	1	130	tags=13%, list=2%, signal=14%
C6 oncogenic	STK33_SKM_UP	70	-0.441066	-1.20508	0.169572	0.508166	1	274	tags=9%, list=5%, signal=9%
C2 reactome	REACTOME_CELL_CYCLE_CHECKPOINTS	145	-0.404778	-1.21123	0.112952	0.508436	1	260	tags=4%, list=5%, signal=4%
C5 GOBP	GOBP_ENDOTHELIAL_CELL_DEVELOPMENT	39	0.551699	1.46488	0.0306122	0.509137	1	531	tags=23%, list=9%, signal=25%
C5 GOBP	GOBP_NEGATIVE_REGULATION_OF_CHROMOSOME_ORGANIZATION	37	0.56093	1.4665	0.0338542	0.509625	1	396	tags=16%, list=7%, signal=17%
C5 GOBP	GOBP_RESPONSE_TO_CADMIUM_ION	27	0.591772	1.46791	0.0458937	0.511419	1	386	tags=22%, list=7%, signal=24%
C5 GOBP	GOBP_ION_HOMEOSTASIS	233	-0.408059	-1.2709	0.0352113	0.512318	1	1067	tags=28%, list=19%, signal=33%
C5 GOBP	GOBP_CARDIAC_MUSCLE_TISSUE_DEVELOPMENT	71	-0.468093	-1.27142	0.114516	0.512372	1	540	tags=28%, list=10%, signal=31%
C5 GOBP	GOBP_CHROMATIN_DISASSEMBLY	16	0.665452	1.47493	0.0658824	0.513558	1	1346	tags=69%, list=24%, signal=90%
C5 GOBP	GOBP_DNA_METHYLATION	18	0.634291	1.44133	0.0643678	0.513679	1	1158	tags=50%, list=21%, signal=63%
C5 GOBP	GOBP_NERVOUS_SYSTEM_PROCESS	292	-0.400771	-1.27152	0.0223097	0.513689	1	979	tags=28%, list=17%, signal=32%
C5 GOBP	GOBP_POSITIVE_REGULATION_OF_TOR_SIGNALING	23	-0.567791	-1.27162	0.158537	0.51502	1	288	tags=9%, list=5%, signal=9%
C5 GOBP	GOBP_HEART_PROCESS	99	-0.440498	-1.26048	0.101881	0.515296	1	1063	tags=42%, list=19%, signal=51%
C5 GOBP	GOBP_NEURON_DEVELOPMENT	487	-0.381964	-1.26391	0.0114504	0.515305	1	893	tags=20%, list=16%, signal=21%
C2 reactome	REACTOME_SUMOYLATION	89	0.4308	1.31957	0.057508	0.515531	1	1205	tags=36%, list=21%, signal=45%
C6 oncogenic	CYCLIN_D1_KE_.V1_UP	77	-0.431554	-1.19811	0.162252	0.515927	1	488	tags=12%, list=9%, signal=13%
C5 GOBP	GOBP_RESPONSE_TO_BMP	56	-0.481046	-1.26921	0.116427	0.516084	1	574	tags=25%, list=10%, signal=28%
C5 GOBP	GOBP_MEMBRANE_BIOGENESIS	40	-0.503642	-1.26409	0.138756	0.516314	1	1247	tags=38%, list=22%, signal=48%
C5 GOBP	GOBP_REGULATION_OF_CELLULAR_PH	38	-0.518317	-1.26061	0.146959	0.516337	1	1039	tags=24%, list=19%, signal=29%
C5 GOBP	GOBP_NEGATIVE_REGULATION_OF_MYELOID_CELL_DIFFERENTIATION	28	-0.542124	-1.26502	0.16041	0.516524	1	333	tags=14%, list=6%, signal=15%
C5 GOBP	GOBP_NEGATIVE_REGULATION_OF_CELLULAR_RESPONSE_TO_GROWTH_FACTOR_STIMULUS	41	-0.507751	-1.26853	0.115578	0.516608	1	932	tags=37%, list=17%, signal=44%
C5 GOBP	GOBP_RNA_METHYLATION	27	0.60517	1.46847	0.0377834	0.516737	1	851	tags=37%, list=15%, signal=43%
C5 GOBP	GOBP_REGULATION_OF_ION_TRANSPORT	199	-0.412695	-1.26443	0.0670554	0.516883	1	992	tags=29%, list=18%, signal=34%
C2 reactome	REACTOME_SPHINGOLIPID_DE_NOVO_BIOSYNTHESIS	20	0.562151	1.31618	0.14059	0.5173	1	513	tags=20%, list=9%, signal=22%
C5 GOBP	GOBP_ACTIN_FILAMENT_ORGANIZATION	241	-0.404391	-1.26222	0.0339463	0.517395	1	629	tags=17%, list=11%, signal=19%
C5 GOBP	GOBP_CELLULAR_RESPONSE_TO_INTERFERON_GAMMA	36	-0.512197	-1.26117	0.139655	0.517703	1	760	tags=25%, list=14%, signal=29%
C5 GOBP	GOBP_CELLULAR_OXIDANT_DETOXIFICATION	51	-0.488969	-1.26068	0.13289	0.51775	1	808	tags=25%, list=14%, signal=30%
C5 GOBP	GOBP_POSITIVE_REGULATION_OF_NITRIC_OXIDE_METABOLIC_PROCESS	16	-0.60512	-1.25824	0.179211	0.517936	1	171	tags=19%, list=3%, signal=19%
C5 GOBP	GOBP_NON_CANONICAL_WNT_SIGNALING_PATHWAY	24	-0.564097	-1.26252	0.175373	0.518074	1	690	tags=33%, list=12%, signal=38%
C5 GOBP	GOBP_POSITIVE_REGULATION_OF_FIBROBLAST_PROLIFERATION	17	-0.596379	-1.26503	0.192513	0.518102	1	335	tags=24%, list=6%, signal=25%
C5 GOBP	GOBP_ROOF_OF_MOUTH_DEVELOPMENT	24	0.588208	1.40743	0.0566038	0.518535	1	208	tags=25%, list=4%, signal=26%
C5 GOBP	GOBP_GRANULOCYTE_MIGRATION	42	-0.499127	-1.25843	0.143573	0.518888	1	1384	tags=48%, list=25%, signal=63%
C5 GOBP	GOBP_AMINOGLYCAN_BIOSYNTHETIC_PROCESS	16	-0.609818	-1.26118	0.187835	0.519251	1	1136	tags=38%, list=20%, signal=47%
C5 GOBP	GOBP_POSITIVE_REGULATION_OF_CELL_ADHESION	155	-0.417126	-1.26517	0.0664653	0.519294	1	700	tags=20%, list=12%, signal=22%
C5 GOBP	GOBP_POSITIVE_REGULATION_OF_PROTEIN_LOCALIZATION_TO_MEMBRANE	58	-0.481916	-1.25724	0.115689	0.519633	1	1184	tags=36%, list=21%, signal=45%
C5 GOBP	GOBP_RESPONSE_TO_ARSENIC_CONTAINING_SUBSTANCE	15	-0.614586	-1.25854	0.198874	0.520086	1	319	tags=13%, list=6%, signal=14%
C5 GOBP	GOBP_RETINOL_METABOLIC_PROCESS	18	-0.585791	-1.2653	0.176883	0.520531	1	807	tags=39%, list=14%, signal=45%
C5 GOBP	GOBP_RESPONSE_TO_COCAINE	19	-0.589433	-1.25646	0.183422	0.520544	1	706	tags=21%, list=13%, signal=24%
C5 GOBP	GOBP_POSITIVE_REGULATION_OF_CELL_DIVISION	21	-0.582153	-1.25498	0.183888	0.520697	1	938	tags=29%, list=17%, signal=34%
C5 GOBP	GOBP_REGULATION_OF_GENE_EXPRESSION_EPIGENETIC	58	0.52547	1.47512	0.0239362	0.520846	1	1061	tags=41%, list=19%, signal=51%
C5 GOBP	GOBP_REGULATION_OF_BLOOD_CIRCULATION	82	-0.45312	-1.26553	0.0983103	0.521416	1	966	tags=41%, list=17%, signal=49%
C5 GOBP	GOBP_POSITIVE_REGULATION_OF_REACTIVE_OXYGEN_SPECIES_METABOLIC_PROCESS	28	-0.546027	-1.25428	0.166378	0.521434	1	1161	tags=39%, list=21%, signal=49%
C5 GOBP	GOBP_NADPH_REGENERATION	15	-0.611556	-1.2552	0.154128	0.521533	1	744	tags=20%, list=13%, signal=23%
C2 reactome	REACTOME_RHOV_GTPASE_CYCLE	23	-0.552089	-1.20368	0.230503	0.521569	1	903	tags=22%, list=16%, signal=26%
C5 GOBP	GOBP_SYNAPTIC_VESICLE_RECYCLING	46	-0.503011	-1.26624	0.127551	0.522281	1	1009	tags=35%, list=18%, signal=42%
C5 GOBP	GOBP_RESPONSE_TO_TRANSFORMING_GROWTH_FACTOR_BETA	113	-0.437681	-1.2554	0.0835913	0.522462	1	756	tags=24%, list=13%, signal=27%
C5 GOBP	GOBP_REGULATION_OF_PH	39	-0.506032	-1.26565	0.131363	0.522714	1	1039	tags=23%, list=19%, signal=28%
C5 GOBP	GOBP_HEMATOPOIETIC_PROGENITOR_CELL_DIFFERENTIATION	36	0.568813	1.48054	0.028777	0.523763	1	748	tags=25%, list=13%, signal=29%
C5 GOBP	GOBP_REGULATION_OF_MONONUCLEAR_CELL_MIGRATION	47	-0.492241	-1.25297	0.152174	0.524022	1	579	tags=19%, list=10%, signal=21%
C5 GOBP	GOBP_NEGATIVE_REGULATION_OF_MITOTIC_CELL_CYCLE	66	0.486038	1.40461	0.0424403	0.524164	1	530	tags=23%, list=9%, signal=25%
C2 reactome	REACTOME_BRANCHED_CHAIN_AMINO_ACID_CATABOLISM	18	-0.566249	-1.20379	0.245989	0.52521	1	2008	tags=72%, list=36%, signal=112%
C5 GOBP	GOBP_REGULATION_OF_CELL_JUNCTION_ASSEMBLY	89	-0.443534	-1.25201	0.106317	0.525568	1	1053	tags=31%, list=19%, signal=38%
C5 GOBP	GOBP_HORMONE_METABOLIC_PROCESS	73	-0.456849	-1.25146	0.128617	0.525802	1	1032	tags=34%, list=18%, signal=41%
C5 GOBP	GOBP_POSITIVE_REGULATION_OF_T_CELL_PROLIFERATION	23	0.63058	1.48199	0.0287081	0.526574	1	595	tags=35%, list=11%, signal=39%
C2 reactome	REACTOME_TP53_REGULATES_TRANSCRIPTION_OF_CELL_CYCLE_GENES	18	0.593638	1.31033	0.146283	0.526934	1	530	tags=22%, list=9%, signal=24%
C5 GOBP	GOBP_REGULATION_OF_DENDRITIC_SPINE_MORPHOGENESIS	29	-0.529039	-1.25062	0.154374	0.527076	1	890	tags=31%, list=16%, signal=37%
C5 GOBP	GOBP_MICROTUBULE_ORGANIZING_CENTER_ORGANIZATION	44	0.548144	1.48419	0.0208333	0.527173	1	987	tags=27%, list=18%, signal=33%
C5 GOBP	GOBP_RESPONSE_TO_ESTRADIOL	47	-0.48461	-1.24888	0.150155	0.528094	1	760	tags=23%, list=14%, signal=27%
C5 GOBP	GOBP_MESODERM_MORPHOGENESIS	22	-0.565643	-1.24744	0.169492	0.528102	1	263	tags=18%, list=5%, signal=19%
C5 GOBP	GOBP_VIRAL_LIFE_CYCLE	158	0.454856	1.4754	0.00900901	0.528283	1	733	tags=18%, list=13%, signal=20%
C5 GOBP	GOBP_REGULATION_OF_TRANSPORTER_ACTIVITY	101	-0.43709	-1.24764	0.0950156	0.528993	1	979	tags=35%, list=17%, signal=41%
C5 GOBP	GOBP_POSITIVE_REGULATION_OF_DNA_BIOSYNTHETIC_PROCESS	37	-0.516064	-1.24894	0.155229	0.529389	1	69	tags=5%, list=1%, signal=5%
C5 GOBP	GOBP_COLLAGEN_METABOLIC_PROCESS	35	-0.512611	-1.24797	0.157168	0.529419	1	849	tags=37%, list=15%, signal=43%
C5 GOBP	GOBP_ORGANELLE_ASSEMBLY	358	-0.385527	-1.24942	0.0356671	0.529459	1	421	tags=10%, list=8%, signal=10%
C5 GOBP	GOBP_SECOND_MESSENGER_MEDIATED_SIGNALING	94	-0.44603	-1.24597	0.0966258	0.529773	1	1022	tags=36%, list=18%, signal=43%
C5 GOBP	GOBP_CENTRAL_NERVOUS_SYSTEM_NEURON_AXONOGENESIS	18	-0.586388	-1.24636	0.194545	0.529999	1	1157	tags=44%, list=21%, signal=56%
C6 oncogenic	TBK1.DN.48HRS_UP	33	0.4872	1.23426	0.148492	0.530621	1	759	tags=24%, list=14%, signal=28%
C5 GOBP	GOBP_PEPTIDYL_TYROSINE_MODIFICATION	112	-0.432138	-1.24515	0.0985075	0.530805	1	595	tags=18%, list=11%, signal=20%
C5 GOBP	GOBP_FIBROBLAST_PROLIFERATION	31	-0.522333	-1.24462	0.179577	0.530977	1	921	tags=29%, list=16%, signal=35%
C5 GOBP	GOBP_POSITIVE_REGULATION_OF_WOUND_HEALING	20	-0.576436	-1.24177	0.203767	0.532747	1	1075	tags=35%, list=19%, signal=43%
C5 GOBP	GOBP_PURINE_NUCLEOSIDE_MONOPHOSPHATE_BIOSYNTHETIC_PROCESS	20	0.6067	1.40088	0.0890869	0.532986	1	1494	tags=50%, list=27%, signal=68%
C5 GOBP	GOBP_HIPPO_SIGNALING	15	-0.612857	-1.24356	0.185121	0.533043	1	102	tags=13%, list=2%, signal=14%
C5 GOBP	GOBP_INTRINSIC_APOPTOTIC_SIGNALING_PATHWAY_BY_P53_CLASS_MEDIATOR	25	-0.553717	-1.24077	0.18197	0.533043	1	296	tags=16%, list=5%, signal=17%
C5 GOBP	GOBP_CALCIUM_ION_TRANSPORT	131	-0.421772	-1.24111	0.0915698	0.533316	1	962	tags=27%, list=17%, signal=32%
C5 GOBP	GOBP_REGULATION_OF_CENTROSOME_CYCLE	18	0.618817	1.3993	0.0939597	0.533685	1	44	tags=6%, list=1%, signal=6%
C5 GOBP	GOBP_BRANCHED_CHAIN_AMINO_ACID_METABOLIC_PROCESS	21	-0.560686	-1.2419	0.1949	0.533841	1	2008	tags=71%, list=36%, signal=111%
C2 KEGG	KEGG_SYSTEMIC_LUPUS_ERYTHEMATOSUS	46	-0.52805	-1.33335	0.092869	0.533926	0.999	473	tags=20%, list=8%, signal=21%
C5 GOBP	GOBP_NEGATIVE_REGULATION_OF_RESPONSE_TO_BIOTIC_STIMULUS	45	0.521679	1.39662	0.0422886	0.534009	1	368	tags=16%, list=7%, signal=17%
C5 GOBP	GOBP_REGULATION_OF_CELL_ADHESION	268	-0.392015	-1.24214	0.0375522	0.53459	1	760	tags=20%, list=14%, signal=22%
C5 GOBP	GOBP_REGULATION_OF_DNA_BIOSYNTHETIC_PROCESS	53	-0.479533	-1.23981	0.127907	0.534603	1	190	tags=8%, list=3%, signal=8%
C5 GOBP	GOBP_POSTSYNAPTIC_SPECIALIZATION_ORGANIZATION	17	-0.589357	-1.24253	0.191667	0.534874	1	979	tags=41%, list=17%, signal=50%
C5 GOBP	GOBP_REGULATION_OF_NUCLEOTIDE_METABOLIC_PROCESS	31	0.590556	1.47592	0.0211268	0.535139	1	321	tags=16%, list=6%, signal=17%
C5 GOBP	GOBP_ESTABLISHMENT_OF_ENDOTHELIAL_BARRIER	30	0.56059	1.39372	0.0760095	0.535332	1	531	tags=27%, list=9%, signal=29%
C5 GOBP	GOBP_REGULATION_OF_POSTSYNAPTIC_MEMBRANE_NEUROTRANSMITTER_RECEPTOR_LEVELS	31	0.554745	1.39493	0.0572792	0.535773	1	536	tags=23%, list=10%, signal=25%
C5 GOBP	GOBP_REGULATION_OF_NEURON_PROJECTION_REGENERATION	17	-0.580837	-1.23843	0.215929	0.536196	1	217	tags=12%, list=4%, signal=12%
C5 GOBP	GOBP_REGULATION_OF_REPRODUCTIVE_PROCESS	38	0.535493	1.3919	0.0616967	0.53734	1	748	tags=32%, list=13%, signal=36%
C5 GOBP	GOBP_MEIOTIC_CELL_CYCLE	57	0.500156	1.39699	0.0514905	0.537397	1	748	tags=25%, list=13%, signal=28%
C5 GOBP	GOBP_INTERLEUKIN_6_PRODUCTION	33	-0.523632	-1.23849	0.170608	0.537529	1	1092	tags=33%, list=19%, signal=41%
C2 KEGG	KEGG_METABOLISM_OF_XENOBIOTICS_BY_CYTOCHROME_P450	21	-0.613524	-1.34271	0.110345	0.539608	0.999	177	tags=19%, list=3%, signal=20%
C2 KEGG	KEGG_VIRAL_MYOCARDITIS	31	-0.569995	-1.36967	0.0829103	0.54075	0.998	545	tags=29%, list=10%, signal=32%
C5 GOBP	GOBP_GOLGI_ORGANIZATION	95	0.450939	1.38201	0.03125	0.540825	1	993	tags=23%, list=18%, signal=28%
C5 GOBP	GOBP_MACROMOLECULE_DEACYLATION	56	0.489383	1.38953	0.0448878	0.540921	1	1049	tags=30%, list=19%, signal=37%
C5 GOBP	GOBP_NEURON_PROJECTION_GUIDANCE	98	-0.43027	-1.2365	0.0936556	0.541007	1	686	tags=27%, list=12%, signal=30%
C5 GOBP	GOBP_UNSATURATED_FATTY_ACID_BIOSYNTHETIC_PROCESS	19	0.603139	1.37939	0.097619	0.541414	1	496	tags=32%, list=9%, signal=35%
C5 GOBP	GOBP_REGULATION_OF_AMYLOID_PRECURSOR_PROTEIN_CATABOLIC_PROCESS	25	-0.544227	-1.23551	0.1777	0.542461	1	951	tags=32%, list=17%, signal=38%
C5 GOBP	GOBP_STRIATED_MUSCLE_CELL_PROLIFERATION	16	0.628744	1.38379	0.0904872	0.54314	1	364	tags=31%, list=6%, signal=33%
C6 oncogenic	PRC2_SUZ12_UP.V1_UP	35	-0.496926	-1.18049	0.226131	0.543853	1	506	tags=26%, list=9%, signal=28%
C5 GOBP	GOBP_REGULATION_OF_MITOTIC_CELL_CYCLE	163	0.42247	1.38241	0.00615385	0.5439	1	721	tags=20%, list=13%, signal=23%
C6 oncogenic	IL15_UP.V1_UP	35	0.476978	1.21706	0.166276	0.544	1	372	tags=14%, list=7%, signal=15%
C2 reactome	REACTOME_OXIDATIVE_STRESS_INDUCED_SENESCENCE	52	-0.465956	-1.19131	0.182566	0.544208	1	5	tags=8%, list=0%, signal=8%
C5 GOBP	GOBP_DNA_DEPENDENT_DNA_REPLICATION	50	0.498216	1.37956	0.0504808	0.545334	1	1119	tags=44%, list=20%, signal=54%
C5 GOBP	GOBP_ENDOPLASMIC_RETICULUM_TO_CYTOSOL_TRANSPORT	16	0.618723	1.37349	0.121348	0.545689	1	1128	tags=38%, list=20%, signal=47%
C2 reactome	REACTOME_SIGNAL_AMPLIFICATION	19	0.570448	1.29822	0.154897	0.545783	1	189	tags=11%, list=3%, signal=11%
C5 GOBP	GOBP_REGULATION_OF_MICROTUBULE_POLYMERIZATION_OR_DEPOLYMERIZATION	50	0.502952	1.37443	0.062201	0.546663	1	203	tags=8%, list=4%, signal=8%
C5 GOBP	GOBP_MEIOTIC_CELL_CYCLE_PROCESS	39	0.518319	1.38395	0.0582524	0.547259	1	394	tags=21%, list=7%, signal=22%
C5 GOBP	GOBP_PEPTIDYL_LYSINE_MODIFICATION	156	0.422597	1.37531	0.00547945	0.547467	1	739	tags=20%, list=13%, signal=22%
C5 GOBP	GOBP_TRNA_MODIFICATION	20	0.598286	1.38507	0.0992908	0.547856	1	280	tags=20%, list=5%, signal=21%
C2 reactome	REACTOME_NEUREXINS_AND_NEUROLIGINS	31	-0.503655	-1.1914	0.213793	0.547952	1	1029	tags=45%, list=18%, signal=55%
C5 GOBP	GOBP_ESTABLISHMENT_OF_TISSUE_POLARITY	27	-0.526182	-1.23321	0.187387	0.548074	1	690	tags=26%, list=12%, signal=29%
C5 GOBP	GOBP_MICROTUBULE_POLYMERIZATION	52	0.493983	1.38631	0.0440771	0.548376	1	966	tags=23%, list=17%, signal=28%
C5 GOBP	GOBP_POSITIVE_REGULATION_OF_PEPTIDYL_SERINE_PHOSPHORYLATION	40	-0.495252	-1.23252	0.183362	0.548852	1	335	tags=13%, list=6%, signal=13%
C2 reactome	REACTOME_SIGNALING_BY_WNT	173	-0.394599	-1.19232	0.099851	0.549631	1	324	tags=8%, list=6%, signal=8%
C2 reactome	REACTOME_GOLGI_TO_ER_RETROGRADE_TRANSPORT	94	0.42225	1.29982	0.0601093	0.550137	1	1542	tags=37%, list=27%, signal=50%
C5 GOBP	GOBP_MYELOID_CELL_ACTIVATION_INVOLVED_IN_IMMUNE_RESPONSE	27	0.55806	1.3758	0.0778894	0.550387	1	725	tags=26%, list=13%, signal=30%
C5 GOBP	GOBP_BEHAVIOR	207	-0.401057	-1.22998	0.0676056	0.551164	1	1092	tags=29%, list=19%, signal=34%
C5 GOBP	GOBP_REGULATION_OF_PEPTIDYL_SERINE_PHOSPHORYLATION	56	-0.4707	-1.23015	0.149254	0.552096	1	484	tags=14%, list=9%, signal=15%
C5 GOBP	GOBP_CELL_CELL_ADHESION	320	-0.38545	-1.23096	0.0483222	0.552264	1	988	tags=29%, list=18%, signal=33%
C5 GOBP	GOBP_REGULATION_OF_ACTIN_NUCLEATION	22	0.573447	1.37045	0.104895	0.552383	1	791	tags=27%, list=14%, signal=32%
C5 GOBP	GOBP_POSITIVE_REGULATION_OF_NEURON_PROJECTION_DEVELOPMENT	78	-0.441373	-1.22821	0.136656	0.552462	1	966	tags=22%, list=17%, signal=26%
C5 GOBP	GOBP_CIRCULATORY_SYSTEM_PROCESS	197	-0.404187	-1.22763	0.072238	0.552788	1	1063	tags=38%, list=19%, signal=45%
C5 GOBP	GOBP_SODIUM_ION_HOMEOSTASIS	15	-0.596156	-1.22902	0.226691	0.552856	1	966	tags=60%, list=17%, signal=72%
C5 GOBP	GOBP_NEGATIVE_REGULATION_OF_NEURON_APOPTOTIC_PROCESS	58	-0.474005	-1.23026	0.12437	0.553188	1	319	tags=9%, list=6%, signal=9%
C5 GOBP	GOBP_POSITIVE_REGULATION_OF_EXOCYTOSIS	36	-0.502519	-1.226	0.176183	0.553488	1	552	tags=17%, list=10%, signal=18%
C5 GOBP	GOBP_TRIGLYCERIDE_METABOLIC_PROCESS	29	-0.509955	-1.22823	0.181973	0.553889	1	1225	tags=34%, list=22%, signal=44%
C5 GOBP	GOBP_REGULATION_OF_PHAGOCYTOSIS	38	-0.49747	-1.22404	0.17851	0.553917	1	237	tags=13%, list=4%, signal=14%
C5 GOBP	GOBP_NEGATIVE_REGULATION_OF_RESPONSE_TO_ENDOPLASMIC_RETICULUM_STRESS	20	0.57961	1.36869	0.0933941	0.5544	1	499	tags=15%, list=9%, signal=16%
C5 GOBP	GOBP_RESPONSE_TO_ZINC_ION	16	-0.59	-1.22426	0.222411	0.554674	1	1216	tags=50%, list=22%, signal=64%
C5 GOBP	GOBP_REGULATION_OF_RESPONSE_TO_WOUNDING	71	-0.449953	-1.22609	0.128455	0.554678	1	1170	tags=32%, list=21%, signal=40%
C5 GOBP	GOBP_EAR_DEVELOPMENT	62	-0.457358	-1.22321	0.149758	0.555125	1	314	tags=16%, list=6%, signal=17%
C5 GOBP	GOBP_HEART_DEVELOPMENT	199	-0.398327	-1.2262	0.0701001	0.555856	1	720	tags=24%, list=13%, signal=26%
C5 GOBP	GOBP_REGULATION_OF_PEPTIDYL_TYROSINE_PHOSPHORYLATION	83	-0.441913	-1.22427	0.14441	0.556107	1	595	tags=18%, list=11%, signal=20%
C5 GOBP	GOBP_REGULATION_OF_MUSCLE_SYSTEM_PROCESS	90	-0.431549	-1.2216	0.158147	0.557204	1	949	tags=39%, list=17%, signal=46%
C5 GOBP	GOBP_PHENOL_CONTAINING_COMPOUND_METABOLIC_PROCESS	29	-0.527068	-1.22437	0.180579	0.557254	1	775	tags=31%, list=14%, signal=36%
C5 GOBP	GOBP_REGULATION_OF_WOUND_HEALING	54	-0.464521	-1.22187	0.158756	0.557833	1	800	tags=26%, list=14%, signal=30%
C5 GOBP	GOBP_NEGATIVE_REGULATION_OF_RESPONSE_TO_WOUNDING	40	-0.490755	-1.22078	0.179229	0.558147	1	642	tags=25%, list=11%, signal=28%
C5 GOBP	GOBP_LEUKOCYTE_APOPTOTIC_PROCESS	28	-0.523434	-1.21986	0.175768	0.558152	1	891	tags=36%, list=16%, signal=42%
C5 GOBP	GOBP_STRESS_FIBER_ASSEMBLY	61	-0.453325	-1.22015	0.159869	0.558656	1	426	tags=13%, list=8%, signal=14%
C6 oncogenic	BMI1_DN_MEL18_DN.V1_UP	42	-0.462727	-1.17117	0.237785	0.559865	1	701	tags=26%, list=12%, signal=30%
C5 GOBP	GOBP_POSITIVE_REGULATION_OF_MICROTUBULE_POLYMERIZATION_OR_DEPOLYMERIZATION	25	0.574187	1.36576	0.080292	0.560564	1	203	tags=12%, list=4%, signal=12%
C6 oncogenic	GCNP_SHH_UP_LATE.V1_UP	85	0.407079	1.23618	0.10992	0.561478	1	643	tags=16%, list=11%, signal=18%
C5 GOBP	GOBP_EPIBOLY	20	-0.558553	-1.21811	0.216638	0.562474	1	406	tags=15%, list=7%, signal=16%
C2 reactome	REACTOME_INFECTION_WITH_MYCOBACTERIUM_TUBERCULOSIS	17	0.589331	1.29045	0.144928	0.562561	1	595	tags=18%, list=11%, signal=20%
C5 GOBP	GOBP_NEGATIVE_REGULATION_OF_AXONOGENESIS	24	-0.553286	-1.21715	0.202726	0.562612	1	823	tags=29%, list=15%, signal=34%
C5 GOBP	GOBP_PEPTIDE_CATABOLIC_PROCESS	15	-0.585014	-1.21738	0.229803	0.563414	1	1357	tags=53%, list=24%, signal=70%
C2 reactome	REACTOME_NUCLEAR_IMPORT_OF_REV_PROTEIN	31	0.507567	1.28058	0.103448	0.567044	1	2305	tags=71%, list=41%, signal=120%
C5 GOBP	GOBP_TISSUE_MORPHOGENESIS	215	-0.391973	-1.21492	0.0727273	0.567103	1	694	tags=21%, list=12%, signal=23%
C5 GOBP	GOBP_ARTERY_DEVELOPMENT	39	0.51297	1.35787	0.0780856	0.567688	1	192	tags=18%, list=3%, signal=18%
C5 GOBP	GOBP_NUCLEOSOME_ORGANIZATION	70	-0.448415	-1.21502	0.165869	0.568263	1	5	tags=6%, list=0%, signal=6%
C5 GOBP	GOBP_REGULATION_OF_LYASE_ACTIVITY	16	0.606742	1.35993	0.109785	0.568979	1	157	tags=13%, list=3%, signal=13%
C5 GOBP	GOBP_ALPHA_BETA_T_CELL_ACTIVATION	25	0.562611	1.35857	0.106481	0.56951	1	407	tags=24%, list=7%, signal=26%
C5 GOBP	GOBP_PROTEIN_LOCALIZATION_TO_MICROTUBULE_ORGANIZING_CENTER	17	0.607901	1.35381	0.118605	0.570122	1	1484	tags=59%, list=26%, signal=80%
C5 GOBP	GOBP_POSITIVE_REGULATION_OF_CELL_CYCLE	119	0.430346	1.36181	0.0176991	0.570774	1	364	tags=10%, list=6%, signal=11%
C5 GOBP	GOBP_KIDNEY_MORPHOGENESIS	18	-0.569637	-1.21307	0.228873	0.571533	1	1250	tags=50%, list=22%, signal=64%
C5 GOBP	GOBP_NEGATIVE_REGULATION_OF_CELL_CYCLE_PROCESS	95	0.441934	1.36038	0.0205279	0.57182	1	530	tags=19%, list=9%, signal=21%
C2 reactome	REACTOME_DAP12_INTERACTIONS	16	0.599099	1.28188	0.156733	0.572035	1	951	tags=50%, list=17%, signal=60%
C5 GOBP	GOBP_RESPONSE_TO_HEAT	53	0.481264	1.35114	0.0501319	0.572179	1	578	tags=11%, list=10%, signal=13%
C5 GOBP	GOBP_MATURATION_OF_SSU_RRNA	24	0.563873	1.35418	0.0921659	0.572987	1	375	tags=25%, list=7%, signal=27%
C5 GOBP	GOBP_TAXIS	206	-0.390372	-1.20934	0.0866261	0.573249	1	1075	tags=32%, list=19%, signal=38%
C5 GOBP	GOBP_NEGATIVE_REGULATION_OF_NUCLEOBASE_CONTAINING_COMPOUND_METABOLIC_PROCESS	434	0.378697	1.3519	0	0.57348	1	732	tags=20%, list=13%, signal=21%
C5 GOBP	GOBP_PLASMA_MEMBRANE_ORGANIZATION	70	-0.454256	-1.21051	0.170732	0.573887	1	903	tags=33%, list=16%, signal=39%
C5 GOBP	GOBP_PEPTIDYL_TYROSINE_DEPHOSPHORYLATION	29	-0.523715	-1.21089	0.200355	0.574088	1	217	tags=14%, list=4%, signal=14%
C5 GOBP	GOBP_REGENERATION	73	-0.442988	-1.20939	0.141524	0.574523	1	545	tags=18%, list=10%, signal=19%
C5 GOBP	GOBP_CELLULAR_RESPONSE_TO_ALCOHOL	33	-0.50678	-1.20984	0.198276	0.574557	1	990	tags=33%, list=18%, signal=40%
C5 GOBP	GOBP_VASOCONSTRICTION	15	-0.592924	-1.21111	0.242424	0.574802	1	921	tags=47%, list=16%, signal=56%
C6 oncogenic	PRC1_BMI_UP.V1_UP	32	0.462652	1.15494	0.227979	0.57525	1	585	tags=38%, list=10%, signal=42%
C5 GOBP	GOBP_STEM_CELL_DIFFERENTIATION	65	0.461331	1.35469	0.0418848	0.575251	1	517	tags=15%, list=9%, signal=17%
C5 GOBP	GOBP_PROTEIN_HYDROXYLATION	18	-0.564406	-1.21129	0.21913	0.575713	1	1485	tags=50%, list=26%, signal=68%
C6 oncogenic	PTEN_DN.V1_DN	28	-0.492538	-1.16117	0.268836	0.577235	1	442	tags=29%, list=8%, signal=31%
C6 oncogenic	PGF_UP.V1_UP	102	0.388819	1.17409	0.135838	0.577339	1	461	tags=12%, list=8%, signal=13%
C5 GOBP	GOBP_POSITIVE_REGULATION_OF_IMMUNOGLOBULIN_PRODUCTION	17	0.61064	1.34834	0.113122	0.578346	1	330	tags=24%, list=6%, signal=25%
C2 reactome	REACTOME_THROMBIN_SIGNALLING_THROUGH_PROTEINASE_ACTIVATED_RECEPTORS_PARS	17	0.572012	1.28224	0.165485	0.580355	1	946	tags=24%, list=17%, signal=28%
H hallmark	HALLMARK_DNA_REPAIR	85	0.358986	1.08536	0.271955	0.580409	0.997	1131	tags=29%, list=20%, signal=36%
C2 reactome	REACTOME_FACTORS_INVOLVED_IN_MEGAKARYOCYTE_DEVELOPMENT_AND_PLATELET_PRODUCTION	68	0.440056	1.27325	0.0833333	0.581615	1	1177	tags=34%, list=21%, signal=42%
C6 oncogenic	CAHOY_OLIGODENDROCUTIC	26	0.491467	1.19311	0.208232	0.582198	1	406	tags=23%, list=7%, signal=25%
C5 GOBP	GOBP_AUTOPHAGOSOME_ORGANIZATION	59	0.473273	1.34491	0.0503979	0.582826	1	215	tags=8%, list=4%, signal=9%
C5 GOBP	GOBP_REGULATION_OF_CELL_CYCLE_PHASE_TRANSITION	136	0.420582	1.346	0.0244648	0.583116	1	417	tags=14%, list=7%, signal=15%
C2 KEGG	KEGG_LEISHMANIA_INFECTION	15	-0.66688	-1.37351	0.1	0.58435	0.996	237	tags=13%, list=4%, signal=14%
C6 oncogenic	IL2_UP.V1_UP	36	0.468984	1.24167	0.15601	0.584579	1	372	tags=17%, list=7%, signal=18%
C5 GOBP	GOBP_EMBRYONIC_ORGAN_DEVELOPMENT	111	-0.417933	-1.20514	0.137615	0.58569	1	696	tags=25%, list=12%, signal=28%
C5 GOBP	GOBP_MRNA_CLEAVAGE	15	0.614292	1.32302	0.155294	0.585755	1	1458	tags=60%, list=26%, signal=81%
C2 reactome	REACTOME_TRANSCRIPTIONAL_REGULATION_BY_TP53	168	0.383947	1.26641	0.0376176	0.586962	1	716	tags=16%, list=13%, signal=18%
C2 KEGG	KEGG_FOCAL_ADHESION	126	-0.443825	-1.30816	0.0549618	0.5874	0.999	667	tags=23%, list=12%, signal=26%
C5 GOBP	GOBP_PYRIMIDINE_CONTAINING_COMPOUND_BIOSYNTHETIC_PROCESS	21	0.573394	1.34245	0.110855	0.587668	1	302	tags=14%, list=5%, signal=15%
C2 KEGG	KEGG_TRYPTOPHAN_METABOLISM	20	-0.623652	-1.343	0.10775	0.588011	0.999	635	tags=20%, list=11%, signal=22%
C5 GOBP	GOBP_NUCLEOTIDE_SUGAR_METABOLIC_PROCESS	24	0.563747	1.32723	0.113164	0.588862	1	910	tags=25%, list=16%, signal=30%
C5 GOBP	GOBP_SKELETAL_SYSTEM_DEVELOPMENT	148	-0.403252	-1.20329	0.11353	0.588907	1	822	tags=27%, list=15%, signal=31%
C5 GOBP	GOBP_POSITIVE_REGULATION_OF_TYPE_I_INTERFERON_PRODUCTION	24	0.54584	1.32816	0.102041	0.588952	1	775	tags=25%, list=14%, signal=29%
C5 GOBP	GOBP_AMINO_ACID_TRANSMEMBRANE_TRANSPORT	23	-0.535217	-1.20369	0.224348	0.588982	1	921	tags=30%, list=16%, signal=36%
C6 oncogenic	CSR_EARLY_UP.V1_DN	45	-0.453789	-1.14177	0.271523	0.589052	1	758	tags=24%, list=14%, signal=28%
C5 GOBP	GOBP_REGULATION_OF_LEUKOCYTE_MEDIATED_IMMUNITY	52	0.480028	1.3231	0.0831234	0.589173	1	468	tags=15%, list=8%, signal=17%
C5 GOBP	GOBP_POTASSIUM_ION_TRANSPORT	56	-0.456325	-1.2027	0.182965	0.589481	1	966	tags=43%, list=17%, signal=51%
C5 GOBP	GOBP_POSITIVE_REGULATION_OF_CELL_CYCLE_G1_S_PHASE_TRANSITION	26	0.539904	1.321	0.107914	0.589655	1	137	tags=8%, list=2%, signal=8%
C5 GOBP	GOBP_ARP2_3_COMPLEX_MEDIATED_ACTIN_NUCLEATION	28	0.540714	1.33512	0.104265	0.590345	1	1812	tags=75%, list=32%, signal=110%
C6 oncogenic	GCNP_SHH_UP_EARLY.V1_UP	79	0.401742	1.17945	0.148352	0.591021	1	746	tags=25%, list=13%, signal=29%
C2 reactome	REACTOME_RECOGNITION_OF_DNA_DAMAGE_BY_PCNA_CONTAINING_REPLICATION_COMPLEX	16	0.600915	1.2676	0.191244	0.591618	1	1314	tags=44%, list=23%, signal=57%
C5 GOBP	GOBP_REGULATION_OF_INNATE_IMMUNE_RESPONSE	87	0.440959	1.3359	0.0393701	0.591629	1	793	tags=23%, list=14%, signal=26%
C5 GOBP	GOBP_CHROMOSOME_ORGANIZATION	393	0.370789	1.32845	0	0.591707	1	716	tags=18%, list=13%, signal=20%
C5 GOBP	GOBP_RNA_PHOSPHODIESTER_BOND_HYDROLYSIS_ENDONUCLEOLYTIC	31	0.530023	1.32926	0.104623	0.592344	1	602	tags=29%, list=11%, signal=32%
C6 oncogenic	KRAS.LUNG_UP.V1_DN	29	-0.497166	-1.14443	0.261023	0.592639	1	465	tags=21%, list=8%, signal=22%
C5 GOBP	GOBP_POSITIVE_REGULATION_OF_ADAPTIVE_IMMUNE_RESPONSE	27	0.534265	1.32315	0.105793	0.592699	1	468	tags=30%, list=8%, signal=32%
C5 GOBP	GOBP_PRODUCTION_OF_MOLECULAR_MEDIATOR_OF_IMMUNE_RESPONSE	58	0.479116	1.33665	0.0580808	0.592833	1	527	tags=22%, list=9%, signal=24%
C6 oncogenic	ALK_DN.V1_UP	25	-0.502325	-1.14843	0.257904	0.592931	1	777	tags=28%, list=14%, signal=32%
C5 GOBP	GOBP_REGULATION_OF_GLIOGENESIS	31	0.529127	1.33328	0.110588	0.593186	1	803	tags=26%, list=14%, signal=30%
C6 oncogenic	GCNP_SHH_UP_LATE.V1_DN	62	-0.429472	-1.15215	0.223684	0.593448	1	1112	tags=32%, list=20%, signal=40%
C5 GOBP	GOBP_POSITIVE_REGULATION_OF_PHAGOCYTOSIS	22	-0.538063	-1.19999	0.232203	0.593963	1	237	tags=18%, list=4%, signal=19%
C5 GOBP	GOBP_REGULATION_OF_PROTEIN_AUTOPHOSPHORYLATION	22	-0.541422	-1.20039	0.208872	0.594068	1	1284	tags=41%, list=23%, signal=53%
C5 GOBP	GOBP_NEURON_PROJECTION_ORGANIZATION	55	-0.458768	-1.20067	0.181818	0.594624	1	890	tags=27%, list=16%, signal=32%
C5 GOBP	GOBP_CELL_CYCLE_PHASE_TRANSITION	182	0.406809	1.33721	0.00334448	0.594877	1	545	tags=16%, list=10%, signal=17%
C5 GOBP	GOBP_SENSORY_PERCEPTION	101	-0.416637	-1.19903	0.153846	0.595741	1	550	tags=16%, list=10%, signal=17%
C5 GOBP	GOBP_T_CELL_DIFFERENTIATION	47	0.488419	1.32938	0.0682415	0.595828	1	527	tags=17%, list=9%, signal=19%
C5 GOBP	GOBP_DNA_METHYLATION_OR_DEMETHYLATION	24	0.56371	1.32329	0.141772	0.595938	1	1194	tags=42%, list=21%, signal=53%
C5 GOBP	GOBP_CELL_MIGRATION_INVOLVED_IN_SPROUTING_ANGIOGENESIS	21	0.560159	1.33772	0.118483	0.596619	1	413	tags=19%, list=7%, signal=20%
C2 reactome	REACTOME_RHOU_GTPASE_CYCLE	28	-0.501559	-1.17173	0.236559	0.596714	1	102	tags=7%, list=2%, signal=7%
C2 reactome	REACTOME_PLATELET_CALCIUM_HOMEOSTASIS	15	-0.572128	-1.17006	0.296089	0.597461	1	1429	tags=73%, list=25%, signal=98%
C5 GOBP	GOBP_PROTEIN_LOCALIZATION_TO_CHROMOSOME	38	0.496235	1.32969	0.0878049	0.598647	1	1709	tags=55%, list=30%, signal=79%
C5 GOBP	GOBP_MITOTIC_DNA_INTEGRITY_CHECKPOINT_SIGNALING	31	0.519261	1.32331	0.101485	0.599617	1	530	tags=26%, list=9%, signal=28%
C5 GOBP	GOBP_DNA_INTEGRITY_CHECKPOINT_SIGNALING	44	0.486243	1.33045	0.0792839	0.599635	1	714	tags=25%, list=13%, signal=28%
C5 GOBP	GOBP_FEMALE_GAMETE_GENERATION	40	0.512735	1.33788	0.0571429	0.600177	1	328	tags=23%, list=6%, signal=24%
C5 GOBP	GOBP_TELOMERE_CAPPING	16	-0.575314	-1.19699	0.257246	0.600803	1	1196	tags=31%, list=21%, signal=40%
C6 oncogenic	MTOR_UP.N4.V1_DN	45	0.424289	1.15528	0.195545	0.602628	1	435	tags=18%, list=8%, signal=19%
C5 GOBP	GOBP_MRNA_PROCESSING	311	0.369897	1.29903	0	0.60311	1	1568	tags=42%, list=28%, signal=55%
C5 GOBP	GOBP_MRNA_METABOLIC_PROCESS	430	0.364574	1.30158	0	0.603912	1	1523	tags=39%, list=27%, signal=50%
C5 GOBP	GOBP_MICROTUBULE_POLYMERIZATION_OR_DEPOLYMERIZATION	66	0.442929	1.29378	0.078125	0.604293	1	1015	tags=21%, list=18%, signal=26%
C5 GOBP	GOBP_NUCLEOBASE_BIOSYNTHETIC_PROCESS	18	0.571908	1.29951	0.139013	0.604712	1	771	tags=28%, list=14%, signal=32%
C5 GOBP	GOBP_REGULATION_OF_CELL_CYCLE	353	0.372398	1.30779	0	0.60522	1	417	tags=10%, list=7%, signal=11%
C5 GOBP	GOBP_POSITIVE_REGULATION_OF_LEUKOCYTE_PROLIFERATION	34	0.50794	1.29429	0.114796	0.605832	1	595	tags=29%, list=11%, signal=33%
C5 GOBP	GOBP_REGULATION_OF_AUTOPHAGY_OF_MITOCHONDRION	22	0.567919	1.3155	0.147196	0.60593	1	835	tags=27%, list=15%, signal=32%
C5 GOBP	GOBP_REGULATION_OF_HISTONE_MODIFICATION	82	0.427716	1.30184	0.0575342	0.606416	1	946	tags=26%, list=17%, signal=30%
C5 GOBP	GOBP_REGULATION_OF_NUCLEAR_TRANSCRIBED_MRNA_CATABOLIC_PROCESS_DEADENYLATION_DEPENDENT_DECAY	15	0.579494	1.2968	0.153675	0.607096	1	596	tags=20%, list=11%, signal=22%
C5 GOBP	GOBP_PROTEIN_DNA_COMPLEX_DISASSEMBLY	15	0.596222	1.29199	0.174672	0.607414	1	1346	tags=67%, list=24%, signal=87%
C5 GOBP	GOBP_REGULATION_OF_CHROMOSOME_SEGREGATION	32	0.513678	1.29574	0.122302	0.607519	1	939	tags=28%, list=17%, signal=34%
C5 GOBP	GOBP_INTERFERON_BETA_PRODUCTION	22	0.565935	1.31403	0.127404	0.607575	1	775	tags=32%, list=14%, signal=37%
C5 GOBP	GOBP_TRNA_PROCESSING	33	0.498737	1.29965	0.109813	0.607644	1	375	tags=15%, list=7%, signal=16%
C5 GOBP	GOBP_POSITIVE_REGULATION_OF_TRANSCRIPTION_BY_RNA_POLYMERASE_II	307	0.370707	1.29467	0.00819672	0.607855	1	517	tags=15%, list=9%, signal=16%
C5 GOBP	GOBP_RNA_3_END_PROCESSING	67	0.45774	1.3042	0.0558376	0.608064	1	1159	tags=28%, list=21%, signal=35%
C5 GOBP	GOBP_BASE_EXCISION_REPAIR	19	0.591061	1.30499	0.149038	0.608509	1	644	tags=26%, list=11%, signal=30%
C5 GOBP	GOBP_CHROMATIN_ORGANIZATION	221	0.386061	1.30783	0.0181159	0.608598	1	716	tags=22%, list=13%, signal=24%
C5 GOBP	GOBP_CELL_CYCLE_G1_S_PHASE_TRANSITION	88	0.430096	1.3031	0.0483871	0.608666	1	533	tags=18%, list=9%, signal=20%
C5 GOBP	GOBP_MESODERM_DEVELOPMENT	32	-0.493311	-1.19278	0.227656	0.608875	1	696	tags=22%, list=12%, signal=25%
C5 GOBP	GOBP_NEUROBLAST_PROLIFERATION	23	0.55184	1.30208	0.141531	0.608993	1	379	tags=22%, list=7%, signal=23%
C5 GOBP	GOBP_RIBONUCLEOSIDE_MONOPHOSPHATE_METABOLIC_PROCESS	42	0.489375	1.30574	0.105882	0.609198	1	629	tags=21%, list=11%, signal=24%
C2 reactome	REACTOME_METABOLISM_OF_CARBOHYDRATES	157	-0.38556	-1.1642	0.15919	0.610049	1	785	tags=16%, list=14%, signal=18%
C5 GOBP	GOBP_NEGATIVE_REGULATION_OF_ERK1_AND_ERK2_CASCADE	26	-0.516307	-1.19286	0.220137	0.610073	1	955	tags=38%, list=17%, signal=46%
C5 GOBP	GOBP_REGULATION_OF_NITRIC_OXIDE_METABOLIC_PROCESS	27	-0.520291	-1.19197	0.233333	0.61013	1	921	tags=33%, list=16%, signal=40%
C5 GOBP	GOBP_POSITIVE_REGULATION_OF_EPITHELIAL_CELL_PROLIFERATION	59	-0.458689	-1.19323	0.180354	0.610349	1	1495	tags=44%, list=27%, signal=59%
C5 GOBP	GOBP_PYRIMIDINE_RIBONUCLEOTIDE_METABOLIC_PROCESS	17	0.58785	1.30929	0.134529	0.610564	1	302	tags=18%, list=5%, signal=19%
C5 GOBP	GOBP_NUCLEAR_TRANSCRIBED_MRNA_CATABOLIC_PROCESS	74	0.451928	1.30818	0.0548303	0.610844	1	1497	tags=46%, list=27%, signal=62%
C5 GOBP	GOBP_NEGATIVE_REGULATION_OF_GROWTH	82	-0.431097	-1.19337	0.160393	0.611355	1	551	tags=17%, list=10%, signal=19%
C5 GOBP	GOBP_NUCLEOSIDE_METABOLIC_PROCESS	32	0.523598	1.30994	0.103365	0.611676	1	407	tags=22%, list=7%, signal=23%
C2 reactome	REACTOME_SLC_MEDIATED_TRANSMEMBRANE_TRANSPORT	55	-0.446567	-1.16215	0.232053	0.612201	1	654	tags=24%, list=12%, signal=26%
C5 GOBP	GOBP_REGULATION_OF_STRIATED_MUSCLE_CONTRACTION	41	-0.482646	-1.18668	0.222031	0.613276	1	949	tags=49%, list=17%, signal=58%
C5 GOBP	GOBP_ORGANIC_HYDROXY_COMPOUND_TRANSPORT	79	-0.427852	-1.18623	0.164319	0.613416	1	1099	tags=30%, list=20%, signal=37%
C5 GOBP	GOBP_ANION_TRANSPORT	125	-0.409668	-1.18522	0.14526	0.613811	1	654	tags=18%, list=12%, signal=19%
C5 GOBP	GOBP_POSITIVE_REGULATION_OF_ENDOTHELIAL_CELL_PROLIFERATION	35	-0.490044	-1.1868	0.232715	0.614324	1	1377	tags=43%, list=25%, signal=56%
C5 GOBP	GOBP_REGULATION_OF_NEURONAL_SYNAPTIC_PLASTICITY	28	-0.51708	-1.19023	0.214533	0.614417	1	1066	tags=39%, list=19%, signal=48%
C5 GOBP	GOBP_REGULATION_OF_CELL_CYCLE_G2_M_PHASE_TRANSITION	36	0.50411	1.31004	0.0990338	0.615005	1	768	tags=25%, list=14%, signal=29%
C5 GOBP	GOBP_REGULATION_OF_ORGAN_GROWTH	21	-0.542443	-1.18529	0.25448	0.615043	1	452	tags=19%, list=8%, signal=21%
C5 GOBP	GOBP_SOMITE_DEVELOPMENT	24	-0.531354	-1.18735	0.238255	0.615416	1	313	tags=17%, list=6%, signal=18%
C5 GOBP	GOBP_POSITIVE_REGULATION_OF_DEVELOPMENTAL_PROCESS	436	-0.363297	-1.18682	0.0536398	0.61572	1	979	tags=24%, list=17%, signal=27%
C5 GOBP	GOBP_REGULATION_OF_ACTION_POTENTIAL	23	-0.52635	-1.1889	0.259194	0.616014	1	962	tags=43%, list=17%, signal=52%
C5 GOBP	GOBP_REGULATION_OF_CALCIUM_ION_TRANSMEMBRANE_TRANSPORT	56	-0.450722	-1.18932	0.188525	0.616028	1	763	tags=32%, list=14%, signal=37%
C5 GOBP	GOBP_SARCOPLASMIC_RETICULUM_CALCIUM_ION_TRANSPORT	19	-0.544232	-1.18359	0.230216	0.616301	1	830	tags=47%, list=15%, signal=55%
C5 GOBP	GOBP_CELLULAR_ION_HOMEOSTASIS	195	-0.386698	-1.18742	0.109649	0.616656	1	1067	tags=26%, list=19%, signal=31%
C5 GOBP	GOBP_CHOLESTEROL_EFFLUX	18	-0.557726	-1.18389	0.26178	0.616698	1	1263	tags=44%, list=23%, signal=57%
C5 GOBP	GOBP_MUSCLE_CELL_APOPTOTIC_PROCESS	24	-0.531386	-1.18298	0.224348	0.616895	1	1406	tags=33%, list=25%, signal=44%
C2 reactome	REACTOME_SULFUR_AMINO_ACID_METABOLISM	20	0.545055	1.24919	0.1693	0.617202	1	700	tags=30%, list=12%, signal=34%
C5 GOBP	GOBP_DICARBOXYLIC_ACID_METABOLIC_PROCESS	54	-0.464462	-1.18763	0.2	0.617308	1	1321	tags=31%, list=24%, signal=41%
C5 GOBP	GOBP_LYMPHOCYTE_MIGRATION	34	-0.487685	-1.18152	0.207836	0.617482	1	691	tags=21%, list=12%, signal=23%
C5 GOBP	GOBP_POSITIVE_REGULATION_OF_GLIOGENESIS	23	0.558936	1.31032	0.137931	0.617747	1	241	tags=13%, list=4%, signal=14%
C5 GOBP	GOBP_REGULATION_OF_HOMOTYPIC_CELL_CELL_ADHESION	15	-0.573882	-1.18791	0.256781	0.617891	1	754	tags=40%, list=13%, signal=46%
C5 GOBP	GOBP_REACTIVE_OXYGEN_SPECIES_BIOSYNTHETIC_PROCESS	20	-0.547847	-1.18214	0.24408	0.618199	1	882	tags=25%, list=16%, signal=30%
C5 GOBP	GOBP_CELL_MORPHOGENESIS_INVOLVED_IN_DIFFERENTIATION	326	-0.365332	-1.18171	0.0979866	0.618221	1	947	tags=22%, list=17%, signal=25%
C5 GOBP	GOBP_EMBRYO_IMPLANTATION	25	0.535503	1.28712	0.121429	0.618367	1	451	tags=28%, list=8%, signal=30%
C5 GOBP	GOBP_REGULATION_OF_MYELOID_CELL_DIFFERENTIATION	61	-0.447726	-1.18062	0.210526	0.619053	1	969	tags=23%, list=17%, signal=27%
C5 GOBP	GOBP_POSITIVE_REGULATION_OF_PEPTIDYL_LYSINE_ACETYLATION	17	0.5834	1.28754	0.138015	0.620131	1	220	tags=12%, list=4%, signal=12%
C5 GOBP	GOBP_NEGATIVE_REGULATION_OF_SMALL_MOLECULE_METABOLIC_PROCESS	29	0.520069	1.28386	0.125592	0.620349	1	406	tags=17%, list=7%, signal=18%
C5 GOBP	GOBP_RESPONSE_TO_PROSTAGLANDIN	17	0.562652	1.28472	0.1875	0.620536	1	226	tags=12%, list=4%, signal=12%
C2 reactome	REACTOME_RESOLUTION_OF_SISTER_CHROMATID_COHESION	66	0.423784	1.25098	0.0894737	0.620541	1	1943	tags=48%, list=35%, signal=73%
C5 GOBP	GOBP_MITOTIC_CELL_CYCLE	349	0.363585	1.28547	0.00743494	0.620886	1	868	tags=19%, list=15%, signal=22%
C5 GOBP	GOBP_HEMOSTASIS	86	-0.419915	-1.17956	0.16242	0.621285	1	910	tags=28%, list=16%, signal=33%
C5 GOBP	GOBP_PROTEIN_LOCALIZATION_TO_CYTOSKELETON	25	0.536309	1.28265	0.125945	0.621293	1	1484	tags=44%, list=26%, signal=60%
C6 oncogenic	LEF1_UP.V1_DN	60	-0.42862	-1.12658	0.255663	0.621356	1	1038	tags=42%, list=18%, signal=51%
C5 GOBP	GOBP_MORPHOGENESIS_OF_AN_EPITHELIUM	172	-0.390972	-1.17843	0.124269	0.623584	1	694	tags=20%, list=12%, signal=22%
C2 reactome	REACTOME_COPI_INDEPENDENT_GOLGI_TO_ER_RETROGRADE_TRAFFIC	43	0.469901	1.25272	0.134921	0.623748	1	1951	tags=63%, list=35%, signal=96%
C5 GOBP	GOBP_RELEASE_OF_CYTOCHROME_C_FROM_MITOCHONDRIA	25	0.526093	1.27833	0.156962	0.623892	1	403	tags=12%, list=7%, signal=13%
C5 GOBP	GOBP_RESPONSE_TO_DEXAMETHASONE	17	-0.556575	-1.17723	0.261101	0.624718	1	1003	tags=35%, list=18%, signal=43%
C5 GOBP	GOBP_APOPTOTIC_CELL_CLEARANCE	19	-0.543843	-1.17766	0.269702	0.624814	1	579	tags=32%, list=10%, signal=35%
C6 oncogenic	RPS14_DN.V1_UP	43	-0.444448	-1.12111	0.299174	0.62517	1	996	tags=44%, list=18%, signal=53%
C5 GOBP	GOBP_EXPORT_FROM_CELL	303	-0.365302	-1.17665	0.0924138	0.625229	1	890	tags=22%, list=16%, signal=25%
C5 GOBP	GOBP_REGULATION_OF_CELL_KILLING	23	0.536324	1.2786	0.143187	0.6262	1	468	tags=17%, list=8%, signal=19%
C5 GOBP	GOBP_PROTEIN_TRANSMEMBRANE_IMPORT_INTO_INTRACELLULAR_ORGANELLE	19	0.554997	1.2708	0.155941	0.626333	1	51	tags=5%, list=1%, signal=5%
C5 GOBP	GOBP_CELLULAR_RESPONSE_TO_HYDROGEN_PEROXIDE	38	-0.474406	-1.17452	0.219015	0.626719	1	769	tags=18%, list=14%, signal=21%
C5 GOBP	GOBP_REGULATION_OF_TRANSCRIPTION_ELONGATION_FROM_RNA_POLYMERASE_II_PROMOTER	20	0.564576	1.26981	0.169412	0.626921	1	573	tags=15%, list=10%, signal=17%
C5 GOBP	GOBP_LONG_TERM_SYNAPTIC_POTENTIATION	39	-0.483088	-1.17527	0.22735	0.626955	1	674	tags=26%, list=12%, signal=29%
C5 GOBP	GOBP_REGULATION_OF_RECEPTOR_INTERNALIZATION	27	0.522092	1.27142	0.140476	0.627019	1	342	tags=15%, list=6%, signal=16%
C5 GOBP	GOBP_REGULATION_OF_MULTICELLULAR_ORGANISMAL_DEVELOPMENT	419	-0.360046	-1.17567	0.0833333	0.627075	1	668	tags=17%, list=12%, signal=18%
C5 GOBP	GOBP_BRANCHED_CHAIN_AMINO_ACID_CATABOLIC_PROCESS	18	-0.56739	-1.1748	0.268581	0.627127	1	2008	tags=72%, list=36%, signal=112%
C5 GOBP	GOBP_CARDIAC_SEPTUM_DEVELOPMENT	36	0.492812	1.27891	0.114078	0.628265	1	192	tags=17%, list=3%, signal=17%
C5 GOBP	GOBP_FATTY_ACID_TRANSPORT	40	0.476054	1.27978	0.122302	0.628398	1	509	tags=18%, list=9%, signal=19%
C5 GOBP	GOBP_PROTEIN_LOCALIZATION_TO_EXTRACELLULAR_REGION	128	-0.399115	-1.17347	0.131579	0.628682	1	889	tags=23%, list=16%, signal=27%
C5 GOBP	GOBP_POSITIVE_REGULATION_OF_LAMELLIPODIUM_ASSEMBLY	18	0.568518	1.27165	0.146853	0.629227	1	1384	tags=50%, list=25%, signal=66%
C2 reactome	REACTOME_DOWNREGULATION_OF_SMAD2_3_SMAD4_TRANSCRIPTIONAL_ACTIVITY	16	-0.545292	-1.15473	0.289963	0.630077	1	198	tags=13%, list=4%, signal=13%
C5 GOBP	GOBP_AMINO_SUGAR_METABOLIC_PROCESS	17	0.556879	1.26799	0.187082	0.630565	1	642	tags=29%, list=11%, signal=33%
C5 GOBP	GOBP_RNA_SPLICING	277	0.367901	1.27555	0.011194	0.631023	1	1568	tags=43%, list=28%, signal=57%
C5 GOBP	GOBP_REGULATION_OF_EXOCYTOSIS	85	-0.418716	-1.17221	0.183544	0.63134	1	890	tags=22%, list=16%, signal=26%
C5 GOBP	GOBP_POSITIVE_REGULATION_OF_DNA_RECOMBINATION	24	0.528623	1.27191	0.144638	0.631447	1	1141	tags=33%, list=20%, signal=42%
C5 GOBP	GOBP_NEGATIVE_REGULATION_OF_ACTIN_FILAMENT_BUNDLE_ASSEMBLY	17	0.580188	1.27278	0.161148	0.631485	1	941	tags=53%, list=17%, signal=63%
C5 GOBP	GOBP_NEUROTRANSMITTER_UPTAKE	16	-0.572549	-1.1717	0.292982	0.631688	1	830	tags=38%, list=15%, signal=44%
C5 GOBP	GOBP_NEGATIVE_REGULATION_OF_DNA_BINDING	15	0.593148	1.26627	0.17713	0.633447	1	918	tags=60%, list=16%, signal=72%
C2 reactome	REACTOME_RHO_GTPASES_ACTIVATE_CIT	15	0.575108	1.24187	0.197826	0.633475	1	961	tags=40%, list=17%, signal=48%
C5 GOBP	GOBP_RIBONUCLEOSIDE_TRIPHOSPHATE_BIOSYNTHETIC_PROCESS	37	0.490497	1.27288	0.117647	0.634278	1	250	tags=8%, list=4%, signal=8%
H hallmark	HALLMARK_KRAS_SIGNALING_UP	58	0.391111	1.0901	0.281843	0.635132	0.996	449	tags=22%, list=8%, signal=24%
C5 GOBP	GOBP_CELL_FATE_SPECIFICATION	15	0.590513	1.27351	0.186551	0.635185	1	284	tags=27%, list=5%, signal=28%
C2 reactome	REACTOME_RESPONSE_TO_ELEVATED_PLATELET_CYTOSOLIC_CA2	81	-0.409677	-1.15127	0.224684	0.635766	1	930	tags=25%, list=17%, signal=29%
C5 GOBP	GOBP_REGULATION_OF_MONOOXYGENASE_ACTIVITY	18	-0.546481	-1.17005	0.289377	0.635918	1	828	tags=22%, list=15%, signal=26%
C2 reactome	REACTOME_REGULATION_OF_GLUCOKINASE_BY_GLUCOKINASE_REGULATORY_PROTEIN	27	0.503268	1.23825	0.171498	0.636592	1	2305	tags=74%, list=41%, signal=125%
C5 GOBP	GOBP_AUTOPHAGY_OF_MITOCHONDRION	55	0.444601	1.2562	0.13555	0.637385	1	263	tags=7%, list=5%, signal=8%
C5 GOBP	GOBP_POSITIVE_REGULATION_OF_LYMPHOCYTE_MIGRATION	15	-0.573716	-1.16916	0.275439	0.637474	1	263	tags=13%, list=5%, signal=14%
C6 oncogenic	MEK_UP.V1_DN	75	0.358335	1.05149	0.35443	0.638452	1	655	tags=23%, list=12%, signal=25%
C5 GOBP	GOBP_POSITIVE_REGULATION_OF_ENDOTHELIAL_CELL_MIGRATION	47	-0.458302	-1.16835	0.223301	0.638865	1	1402	tags=45%, list=25%, signal=59%
C6 oncogenic	TGFB_UP.V1_DN	40	0.41044	1.08915	0.312808	0.639197	1	455	tags=23%, list=8%, signal=24%
C6 oncogenic	TBK1.DF_UP	115	0.340792	1.06567	0.281818	0.639262	1	595	tags=16%, list=11%, signal=17%
C5 GOBP	GOBP_MITOTIC_CELL_CYCLE_PHASE_TRANSITION	146	0.38785	1.2565	0.0487805	0.639283	1	533	tags=15%, list=9%, signal=16%
C5 GOBP	GOBP_DNA_GEOMETRIC_CHANGE	45	0.47219	1.26298	0.135802	0.639529	1	1119	tags=38%, list=20%, signal=47%
C5 GOBP	GOBP_TRANSMEMBRANE_RECEPTOR_PROTEIN_TYROSINE_KINASE_SIGNALING_PATHWAY	223	-0.376462	-1.16727	0.138081	0.641092	1	667	tags=19%, list=12%, signal=21%
C6 oncogenic	EGFR_UP.V1_DN	78	0.361598	1.07284	0.299479	0.641143	1	214	tags=10%, list=4%, signal=11%
C5 GOBP	GOBP_REGULATION_OF_RELEASE_OF_CYTOCHROME_C_FROM_MITOCHONDRIA	21	0.544372	1.25099	0.177305	0.641283	1	403	tags=14%, list=7%, signal=15%
C5 GOBP	GOBP_MICROTUBULE_NUCLEATION	24	0.528435	1.26327	0.141809	0.641449	1	805	tags=25%, list=14%, signal=29%
C5 GOBP	GOBP_REGULATION_OF_PRODUCTION_OF_MOLECULAR_MEDIATOR_OF_IMMUNE_RESPONSE	46	0.467261	1.25669	0.120823	0.641643	1	494	tags=22%, list=9%, signal=24%
C5 GOBP	GOBP_NCRNA_3_END_PROCESSING	23	0.52077	1.25146	0.167411	0.6426	1	1145	tags=35%, list=20%, signal=44%
C5 GOBP	GOBP_MONOAMINE_TRANSPORT	20	-0.5472	-1.16627	0.269231	0.642991	1	1092	tags=45%, list=19%, signal=56%
C6 oncogenic	ESC_J1_UP_LATE.V1_DN	63	0.384259	1.11417	0.244624	0.643293	1	745	tags=27%, list=13%, signal=31%
C5 GOBP	GOBP_RETROGRADE_VESICLE_MEDIATED_TRANSPORT_GOLGI_TO_ENDOPLASMIC_RETICULUM	37	0.48776	1.25705	0.123786	0.643347	1	99	tags=5%, list=2%, signal=5%
C5 GOBP	GOBP_MITOCHONDRIAL_OUTER_MEMBRANE_PERMEABILIZATION_INVOLVED_IN_PROGRAMMED_CELL_DEATH	20	0.549423	1.24967	0.187643	0.643471	1	1101	tags=35%, list=20%, signal=43%
C5 GOBP	GOBP_ATTACHMENT_OF_SPINDLE_MICROTUBULES_TO_KINETOCHORE	17	0.557887	1.25778	0.175799	0.643681	1	1160	tags=35%, list=21%, signal=44%
C5 GOBP	GOBP_POSITIVE_REGULATION_OF_CELL_PROJECTION_ORGANIZATION	169	-0.380813	-1.1608	0.156112	0.644194	1	1086	tags=24%, list=19%, signal=28%
C5 GOBP	GOBP_EXECUTION_PHASE_OF_APOPTOSIS	27	-0.506042	-1.16036	0.257749	0.644197	1	414	tags=15%, list=7%, signal=16%
C5 GOBP	GOBP_REGULATION_OF_PHOSPHATIDYLINOSITOL_3_KINASE_ACTIVITY	15	-0.555304	-1.15904	0.289242	0.644392	1	143	tags=13%, list=3%, signal=14%
C5 GOBP	GOBP_POSITIVE_REGULATION_OF_PROTEIN_ACETYLATION	21	0.542251	1.24861	0.203661	0.644632	1	220	tags=10%, list=4%, signal=10%
C5 GOBP	GOBP_CELLULAR_MODIFIED_AMINO_ACID_METABOLIC_PROCESS	92	-0.409035	-1.15735	0.195276	0.644711	1	760	tags=16%, list=14%, signal=19%
C5 GOBP	GOBP_CELL_CYCLE_G2_M_PHASE_TRANSITION	51	0.449819	1.25247	0.116049	0.644888	1	868	tags=25%, list=15%, signal=30%
C5 GOBP	GOBP_MEMBRANE_REPOLARIZATION	16	-0.562486	-1.16224	0.269982	0.64499	1	966	tags=50%, list=17%, signal=60%
C5 GOBP	GOBP_CIRCULATORY_SYSTEM_DEVELOPMENT	402	-0.359138	-1.1618	0.0883838	0.645087	1	694	tags=19%, list=12%, signal=20%
C5 GOBP	GOBP_NEGATIVE_REGULATION_OF_PEPTIDASE_ACTIVITY	96	-0.407338	-1.16093	0.20597	0.645155	1	643	tags=20%, list=11%, signal=22%
C5 GOBP	GOBP_ENDOTHELIAL_CELL_APOPTOTIC_PROCESS	22	-0.52555	-1.15921	0.262712	0.6452	1	287	tags=23%, list=5%, signal=24%
C5 GOBP	GOBP_POSITIVE_REGULATION_OF_TRANSMEMBRANE_RECEPTOR_PROTEIN_SERINE_THREONINE_KINASE_SIGNALING_PATHWAY	41	-0.47555	-1.15755	0.248264	0.645282	1	690	tags=27%, list=12%, signal=30%
C5 GOBP	GOBP_ESTABLISHMENT_OF_CELL_POLARITY	66	-0.429927	-1.16127	0.205975	0.645455	1	390	tags=11%, list=7%, signal=11%
C5 GOBP	GOBP_TRNA_METABOLIC_PROCESS	75	0.425224	1.25147	0.091133	0.645479	1	375	tags=11%, list=7%, signal=11%
C5 GOBP	GOBP_NEGATIVE_REGULATION_OF_LEUKOCYTE_PROLIFERATION	15	-0.566782	-1.15937	0.28471	0.646027	1	956	tags=40%, list=17%, signal=48%
C5 GOBP	GOBP_PLASMA_MEMBRANE_REPAIR	18	-0.534503	-1.1577	0.275338	0.646131	1	759	tags=22%, list=14%, signal=26%
C5 GOBP	GOBP_NEUTROPHIL_MIGRATION	34	-0.485203	-1.1623	0.239865	0.646185	1	1364	tags=47%, list=24%, signal=62%
C5 GOBP	GOBP_REGULATION_OF_NUCLEASE_ACTIVITY	15	0.59276	1.25789	0.174009	0.646272	1	508	tags=20%, list=9%, signal=22%
C5 GOBP	GOBP_PROTEIN_POLYUBIQUITINATION	80	0.43239	1.25284	0.0874317	0.646432	1	1189	tags=31%, list=21%, signal=39%
C5 GOBP	GOBP_RNA_POLYADENYLATION	37	0.46318	1.24485	0.115183	0.646513	1	1458	tags=38%, list=26%, signal=51%
C5 GOBP	GOBP_CELL_JUNCTION_ASSEMBLY	183	-0.380786	-1.16467	0.15043	0.64679	1	1066	tags=32%, list=19%, signal=39%
C5 GOBP	GOBP_REGULATION_OF_COAGULATION	32	-0.49691	-1.15776	0.27057	0.647298	1	873	tags=38%, list=16%, signal=44%
C5 GOBP	GOBP_PROTEIN_DNA_COMPLEX_ASSEMBLY	68	-0.429485	-1.1624	0.205788	0.647302	1	5	tags=6%, list=0%, signal=6%
C5 GOBP	GOBP_NEGATIVE_REGULATION_OF_CELL_ADHESION	100	-0.408731	-1.15528	0.195159	0.647324	1	760	tags=24%, list=14%, signal=27%
C5 GOBP	GOBP_ACTIN_FILAMENT_BUNDLE_ORGANIZATION	93	-0.411637	-1.15572	0.216849	0.647348	1	541	tags=13%, list=10%, signal=14%
C5 GOBP	GOBP_POSITIVE_REGULATION_OF_CELL_JUNCTION_ASSEMBLY	43	-0.464418	-1.16271	0.235993	0.647634	1	1053	tags=37%, list=19%, signal=45%
C5 GOBP	GOBP_REGULATED_EXOCYTOSIS	89	-0.410693	-1.15604	0.2112	0.64766	1	890	tags=22%, list=16%, signal=26%
C5 GOBP	GOBP_REGULATION_OF_CATION_TRANSMEMBRANE_TRANSPORT	117	-0.400251	-1.16306	0.17378	0.64782	1	1031	tags=32%, list=18%, signal=38%
C5 GOBP	GOBP_NEURON_PROJECTION_ARBORIZATION	15	-0.565191	-1.16383	0.267606	0.647962	1	1053	tags=40%, list=19%, signal=49%
C5 GOBP	GOBP_REGULATION_OF_CYCLASE_ACTIVITY	19	0.53217	1.24516	0.157647	0.648288	1	157	tags=11%, list=3%, signal=11%
C5 GOBP	GOBP_TRANSCRIPTION_ELONGATION_FROM_RNA_POLYMERASE_II_PROMOTER	33	0.503056	1.25894	0.147783	0.648403	1	312	tags=9%, list=6%, signal=10%
C5 GOBP	GOBP_VIRAL_PROCESS	208	0.375449	1.25808	0.040404	0.6485	1	534	tags=12%, list=10%, signal=12%
C5 GOBP	GOBP_LEUKOCYTE_HOMEOSTASIS	22	-0.522656	-1.15445	0.256184	0.64878	1	949	tags=27%, list=17%, signal=33%
C5 GOBP	GOBP_REGULATION_OF_UBIQUITIN_PROTEIN_TRANSFERASE_ACTIVITY	21	-0.526043	-1.16311	0.272085	0.649063	1	1190	tags=38%, list=21%, signal=48%
C6 oncogenic	PTEN_DN.V2_UP	33	0.418908	1.05484	0.363196	0.649721	1	493	tags=18%, list=9%, signal=20%
C5 GOBP	GOBP_REGULATION_OF_SMALL_MOLECULE_METABOLIC_PROCESS	105	0.401526	1.24309	0.090379	0.649861	1	406	tags=14%, list=7%, signal=15%
C5 GOBP	GOBP_PROTEIN_K48_LINKED_UBIQUITINATION	31	0.500419	1.24144	0.177677	0.650175	1	1114	tags=39%, list=20%, signal=48%
C5 GOBP	GOBP_L_AMINO_ACID_TRANSPORT	19	-0.528313	-1.15201	0.282609	0.650224	1	921	tags=26%, list=16%, signal=31%
C5 GOBP	GOBP_MULTI_MULTICELLULAR_ORGANISM_PROCESS	63	0.43414	1.25923	0.114286	0.650517	1	598	tags=24%, list=11%, signal=26%
C5 GOBP	GOBP_TYPE_I_INTERFERON_PRODUCTION	36	0.479988	1.24533	0.1247	0.650584	1	626	tags=19%, list=11%, signal=22%
C6 oncogenic	E2F1_UP.V1_DN	75	0.384318	1.12076	0.240838	0.650626	1	387	tags=19%, list=7%, signal=20%
C6 oncogenic	CAHOY_NEURONAL	32	0.390701	0.998021	0.439535	0.650929	1	314	tags=19%, list=6%, signal=20%
C5 GOBP	GOBP_NUCLEOSIDE_PHOSPHATE_BIOSYNTHETIC_PROCESS	128	0.396213	1.24596	0.0714286	0.651229	1	1005	tags=21%, list=18%, signal=25%
C5 GOBP	GOBP_GLUTAMATE_RECEPTOR_SIGNALING_PATHWAY	17	-0.548404	-1.15207	0.310345	0.65134	1	471	tags=18%, list=8%, signal=19%
C5 GOBP	GOBP_POSITIVE_REGULATION_OF_CATION_CHANNEL_ACTIVITY	18	-0.545206	-1.15244	0.252688	0.651492	1	1350	tags=61%, list=24%, signal=80%
C5 GOBP	GOBP_OSSIFICATION	142	-0.392856	-1.15247	0.186147	0.652738	1	556	tags=20%, list=10%, signal=21%
C5 GOBP	GOBP_RNA_SPLICING_VIA_TRANSESTERIFICATION_REACTIONS	212	0.372553	1.2415	0.0445205	0.65279	1	1568	tags=45%, list=28%, signal=60%
C5 GOBP	GOBP_REGULATION_OF_HEART_CONTRACTION	75	-0.425108	-1.15264	0.21519	0.653517	1	966	tags=41%, list=17%, signal=49%
H hallmark	HALLMARK_UV_RESPONSE_DN	82	-0.43589	-1.20099	0.168831	0.653922	0.991	1159	tags=39%, list=21%, signal=48%
C6 oncogenic	PDGF_UP.V1_UP	59	0.376269	1.0764	0.311856	0.654115	1	125	tags=5%, list=2%, signal=5%
C5 GOBP	GOBP_REGULATION_OF_MICROTUBULE_BASED_PROCESS	104	0.400715	1.23937	0.0898876	0.654513	1	1044	tags=22%, list=19%, signal=27%
C5 GOBP	GOBP_NEGATIVE_REGULATION_OF_WOUND_HEALING	31	-0.482487	-1.14878	0.260656	0.655765	1	732	tags=32%, list=13%, signal=37%
C6 oncogenic	E2F3_UP.V1_UP	37	-0.459846	-1.10691	0.321976	0.656405	1	823	tags=27%, list=15%, signal=31%
C5 GOBP	GOBP_UROGENITAL_SYSTEM_DEVELOPMENT	113	-0.394357	-1.14929	0.212264	0.65666	1	675	tags=23%, list=12%, signal=26%
C5 GOBP	GOBP_REGULATION_OF_CELL_ADHESION_MEDIATED_BY_INTEGRIN	18	-0.537625	-1.14888	0.278547	0.656737	1	239	tags=17%, list=4%, signal=17%
C5 GOBP	GOBP_FAT_CELL_DIFFERENTIATION	57	-0.440281	-1.1496	0.230769	0.656983	1	828	tags=25%, list=15%, signal=29%
C6 oncogenic	IL21_UP.V1_UP	33	-0.459133	-1.08725	0.333333	0.657316	1	621	tags=30%, list=11%, signal=34%
C2 reactome	REACTOME_HIV_LIFE_CYCLE	91	0.402409	1.22941	0.079452	0.657672	1	1579	tags=37%, list=28%, signal=51%
C5 GOBP	GOBP_NUCLEOBASE_CONTAINING_SMALL_MOLECULE_METABOLIC_PROCESS	294	0.35442	1.22905	0.0354331	0.658386	1	664	tags=13%, list=12%, signal=14%
C5 GOBP	GOBP_EPITHELIAL_TO_MESENCHYMAL_TRANSITION	59	-0.434199	-1.14737	0.244519	0.659095	1	812	tags=20%, list=14%, signal=24%
C5 GOBP	GOBP_RESPONSE_TO_GROWTH_FACTOR	290	-0.364355	-1.14652	0.140052	0.659311	1	639	tags=17%, list=11%, signal=18%
C5 GOBP	GOBP_POSITIVE_REGULATION_OF_CELLULAR_AMIDE_METABOLIC_PROCESS	89	-0.407216	-1.14674	0.208264	0.659906	1	622	tags=13%, list=11%, signal=15%
C5 GOBP	GOBP_LIPOPROTEIN_METABOLIC_PROCESS	46	0.459796	1.23008	0.150754	0.659976	1	633	tags=13%, list=11%, signal=15%
C5 GOBP	GOBP_APOPTOTIC_MITOCHONDRIAL_CHANGES	53	0.436652	1.22922	0.115288	0.660376	1	403	tags=11%, list=7%, signal=12%
C5 GOBP	GOBP_POSITIVE_REGULATION_OF_SMOOTH_MUSCLE_CELL_PROLIFERATION	24	0.510613	1.23453	0.174107	0.660828	1	586	tags=25%, list=10%, signal=28%
C5 GOBP	GOBP_NEGATIVE_REGULATION_OF_BIOSYNTHETIC_PROCESS	485	0.340202	1.23055	0.0240385	0.660991	1	733	tags=18%, list=13%, signal=19%
C6 oncogenic	STK33_DN	95	-0.385853	-1.0896	0.280543	0.661944	1	852	tags=25%, list=15%, signal=29%
C5 GOBP	GOBP_T_CELL_MEDIATED_IMMUNITY	24	0.511931	1.22054	0.201456	0.662411	1	468	tags=21%, list=8%, signal=23%
C2 reactome	REACTOME_G_PROTEIN_MEDIATED_EVENTS	33	0.484623	1.22547	0.192037	0.662522	1	539	tags=21%, list=10%, signal=23%
C5 GOBP	GOBP_NEGATIVE_REGULATION_OF_MICROTUBULE_POLYMERIZATION_OR_DEPOLYMERIZATION	24	0.516756	1.23483	0.163728	0.662561	1	1678	tags=50%, list=30%, signal=71%
C5 GOBP	GOBP_DEMETHYLATION	15	0.575066	1.21981	0.219807	0.662584	1	1383	tags=53%, list=25%, signal=71%
C5 GOBP	GOBP_EMBRYONIC_PATTERN_SPECIFICATION	19	0.537909	1.23086	0.177632	0.662621	1	667	tags=26%, list=12%, signal=30%
C5 GOBP	GOBP_REGULATION_OF_GLYCOLYTIC_PROCESS	19	0.53015	1.22413	0.212389	0.662687	1	321	tags=16%, list=6%, signal=17%
C5 GOBP	GOBP_LIPID_BIOSYNTHETIC_PROCESS	251	0.356148	1.21833	0.0442804	0.662775	1	515	tags=15%, list=9%, signal=16%
C6 oncogenic	BCAT_BILD_ET_AL_DN	22	0.468543	1.09885	0.294118	0.662819	1	1123	tags=41%, list=20%, signal=51%
C5 GOBP	GOBP_RESPONSE_TO_TYPE_I_INTERFERON	33	0.487522	1.22263	0.192405	0.662909	1	775	tags=30%, list=14%, signal=35%
C5 GOBP	GOBP_NUCLEOSIDE_MONOPHOSPHATE_METABOLIC_PROCESS	50	0.454785	1.23615	0.155718	0.663339	1	407	tags=14%, list=7%, signal=15%
C5 GOBP	GOBP_PROTEIN_TETRAMERIZATION	40	0.457109	1.22319	0.164062	0.663505	1	780	tags=28%, list=14%, signal=32%
C6 oncogenic	VEGF_A_UP.V1_DN	96	0.323947	0.999652	0.444126	0.663832	1	450	tags=10%, list=8%, signal=11%
C5 GOBP	GOBP_POSITIVE_REGULATION_OF_RESPONSE_TO_WOUNDING	27	-0.492744	-1.14433	0.282918	0.663863	1	1075	tags=30%, list=19%, signal=36%
C5 GOBP	GOBP_NEGATIVE_REGULATION_OF_CELL_ACTIVATION	46	-0.453931	-1.14468	0.246855	0.664108	1	397	tags=20%, list=7%, signal=21%
C5 GOBP	GOBP_RESPONSE_TO_ETHANOL	41	-0.465119	-1.14262	0.262712	0.664179	1	182	tags=10%, list=3%, signal=10%
C5 GOBP	GOBP_MITOTIC_CELL_CYCLE_PROCESS	283	0.352836	1.22071	0.0383142	0.664368	1	868	tags=20%, list=15%, signal=23%
C5 GOBP	GOBP_REGULATION_OF_INSULIN_SECRETION_INVOLVED_IN_CELLULAR_RESPONSE_TO_GLUCOSE_STIMULUS	15	0.578734	1.2311	0.209713	0.664533	1	116	tags=13%, list=2%, signal=14%
C5 GOBP	GOBP_INSULIN_SECRETION_INVOLVED_IN_CELLULAR_RESPONSE_TO_GLUCOSE_STIMULUS	17	0.55457	1.235	0.185102	0.664686	1	116	tags=12%, list=2%, signal=12%
C6 oncogenic	AKT_UP.V1_UP	63	0.381734	1.08919	0.285714	0.6647	1	758	tags=27%, list=14%, signal=31%
C5 GOBP	GOBP_ALPHA_BETA_T_CELL_DIFFERENTIATION	17	0.551754	1.22422	0.198044	0.665028	1	407	tags=24%, list=7%, signal=25%
C5 GOBP	GOBP_RNA_PHOSPHODIESTER_BOND_HYDROLYSIS	72	0.418567	1.2184	0.142857	0.665074	1	602	tags=19%, list=11%, signal=22%
C5 GOBP	GOBP_TISSUE_REMODELING	51	-0.442141	-1.14272	0.245642	0.665159	1	179	tags=12%, list=3%, signal=12%
C5 GOBP	GOBP_CELL_CYCLE_PROCESS	409	0.342619	1.21685	0.0174673	0.665239	1	417	tags=10%, list=7%, signal=10%
C6 oncogenic	ATF2_UP.V1_UP	54	-0.4191	-1.10007	0.310065	0.66525	1	873	tags=35%, list=16%, signal=41%
C5 GOBP	GOBP_REGULATION_OF_GROWTH	252	0.357567	1.22484	0.0472973	0.665509	1	544	tags=17%, list=10%, signal=18%
C5 GOBP	GOBP_GLYCEROLIPID_CATABOLIC_PROCESS	25	0.510528	1.23152	0.175904	0.665834	1	522	tags=20%, list=9%, signal=22%
C6 oncogenic	NRL_DN.V1_UP	30	0.394633	0.986123	0.428571	0.665956	1	504	tags=30%, list=9%, signal=33%
C5 GOBP	GOBP_EXOCYTOSIS	160	-0.384934	-1.14283	0.198758	0.666165	1	890	tags=19%, list=16%, signal=22%
C5 GOBP	GOBP_CELL_FATE_COMMITMENT	48	0.442286	1.22088	0.153846	0.666454	1	284	tags=17%, list=5%, signal=17%
C5 GOBP	GOBP_REGULATION_OF_STEM_CELL_DIFFERENTIATION	26	0.499715	1.21505	0.192771	0.66657	1	312	tags=12%, list=6%, signal=12%
C5 GOBP	GOBP_SIGNAL_RELEASE	145	-0.385324	-1.1429	0.192308	0.667239	1	1092	tags=30%, list=19%, signal=36%
C5 GOBP	GOBP_REGULATION_OF_GLIAL_CELL_DIFFERENTIATION	23	0.519837	1.2141	0.193548	0.667362	1	803	tags=26%, list=14%, signal=30%
C5 GOBP	GOBP_POSITIVE_REGULATION_OF_HISTONE_MODIFICATION	45	0.448208	1.22499	0.140049	0.667734	1	1167	tags=31%, list=21%, signal=39%
C5 GOBP	GOBP_NEGATIVE_REGULATION_OF_VASCULATURE_DEVELOPMENT	39	0.454239	1.21543	0.186398	0.667797	1	274	tags=13%, list=5%, signal=13%
C6 oncogenic	TGFB_UP.V1_UP	37	-0.452412	-1.09508	0.32	0.667929	1	1124	tags=41%, list=20%, signal=50%
C5 GOBP	GOBP_NEGATIVE_REGULATION_OF_CELL_CYCLE_G2_M_PHASE_TRANSITION	20	0.514587	1.20326	0.222958	0.668077	1	517	tags=15%, list=9%, signal=16%
C5 GOBP	GOBP_POSITIVE_REGULATION_OF_GROWTH	98	0.405836	1.23163	0.083558	0.668266	1	544	tags=19%, list=10%, signal=21%
C6 oncogenic	GCNP_SHH_UP_EARLY.V1_DN	45	0.37684	1.0333	0.398458	0.668292	1	189	tags=13%, list=3%, signal=14%
C6 oncogenic	ESC_J1_UP_LATE.V1_UP	68	-0.400071	-1.07939	0.327869	0.668493	1	742	tags=31%, list=13%, signal=35%
C5 GOBP	GOBP_MRNA_3_END_PROCESSING	44	0.450545	1.20372	0.14951	0.668839	1	1458	tags=36%, list=26%, signal=49%
C5 GOBP	GOBP_NUCLEOSIDE_DIPHOSPHATE_METABOLIC_PROCESS	75	0.405417	1.20488	0.162791	0.669696	1	321	tags=12%, list=6%, signal=13%
C5 GOBP	GOBP_PERIPHERAL_NERVOUS_SYSTEM_DEVELOPMENT	32	-0.482277	-1.14053	0.277972	0.669786	1	734	tags=31%, list=13%, signal=36%
C5 GOBP	GOBP_REGULATION_OF_GLUCOSE_METABOLIC_PROCESS	41	0.449754	1.22504	0.185484	0.67029	1	278	tags=15%, list=5%, signal=15%
C6 oncogenic	STK33_NOMO_UP	87	0.324011	0.978011	0.47076	0.67035	1	462	tags=15%, list=8%, signal=16%
C6 oncogenic	PGF_UP.V1_DN	54	-0.407697	-1.06786	0.337705	0.670413	1	318	tags=15%, list=6%, signal=16%
C5 GOBP	GOBP_REGULATION_OF_CARBOHYDRATE_CATABOLIC_PROCESS	25	0.49904	1.20599	0.203883	0.670498	1	321	tags=12%, list=6%, signal=13%
C5 GOBP	GOBP_POSITIVE_REGULATION_OF_INTERLEUKIN_6_PRODUCTION	19	-0.531391	-1.13894	0.299645	0.670933	1	969	tags=32%, list=17%, signal=38%
C5 GOBP	GOBP_CENTROSOME_DUPLICATION	23	0.515557	1.2052	0.21875	0.671029	1	784	tags=17%, list=14%, signal=20%
C5 GOBP	GOBP_TRANSCRIPTION_INITIATION_FROM_RNA_POLYMERASE_II_PROMOTER	27	0.487586	1.20378	0.183938	0.671064	1	573	tags=26%, list=10%, signal=29%
C5 GOBP	GOBP_PURINE_CONTAINING_COMPOUND_METABOLIC_PROCESS	216	0.360837	1.20793	0.0540541	0.671375	1	500	tags=11%, list=9%, signal=11%
C5 GOBP	GOBP_POSITIVE_REGULATION_OF_MAP_KINASE_ACTIVITY	37	-0.463361	-1.13962	0.257895	0.671378	1	659	tags=22%, list=12%, signal=24%
C5 GOBP	GOBP_PROTEIN_PROCESSING	90	-0.404731	-1.1392	0.217806	0.671379	1	947	tags=23%, list=17%, signal=28%
C5 GOBP	GOBP_NEGATIVE_REGULATION_OF_ORGANELLE_ORGANIZATION	168	0.368606	1.21002	0.0698413	0.671479	1	476	tags=11%, list=8%, signal=11%
C5 GOBP	GOBP_APICAL_JUNCTION_ASSEMBLY	26	0.502325	1.20632	0.1875	0.671679	1	733	tags=31%, list=13%, signal=35%
C6 oncogenic	DCA_UP.V1_DN	38	-0.437432	-1.08987	0.312715	0.672069	1	1201	tags=26%, list=21%, signal=33%
C5 GOBP	GOBP_RIBOSOME_BIOGENESIS	143	-0.385014	-1.13772	0.190909	0.672262	1	637	tags=17%, list=11%, signal=19%
C5 GOBP	GOBP_REGULATION_OF_PROTEASOMAL_UBIQUITIN_DEPENDENT_PROTEIN_CATABOLIC_PROCESS	67	0.409882	1.20676	0.114667	0.672752	1	919	tags=19%, list=16%, signal=23%
C5 GOBP	GOBP_EXTRINSIC_APOPTOTIC_SIGNALING_PATHWAY_VIA_DEATH_DOMAIN_RECEPTORS	39	-0.459873	-1.13794	0.274956	0.672868	1	397	tags=15%, list=7%, signal=16%
C5 GOBP	GOBP_NEGATIVE_REGULATION_OF_DEFENSE_RESPONSE	83	0.403048	1.21035	0.129121	0.67291	1	368	tags=13%, list=7%, signal=14%
C6 oncogenic	KRAS.DF.V1_UP	79	0.337373	1.00319	0.453865	0.673327	1	640	tags=24%, list=11%, signal=27%
C5 GOBP	GOBP_MUSCLE_CELL_PROLIFERATION	66	0.419249	1.20796	0.156171	0.673763	1	364	tags=20%, list=6%, signal=21%
C6 oncogenic	RB_P107_DN.V1_UP	65	-0.393941	-1.05923	0.377567	0.673929	1	532	tags=18%, list=9%, signal=20%
C6 oncogenic	NFE2L2.V2	134	0.308074	0.970345	0.542135	0.674421	1	490	tags=15%, list=9%, signal=16%
C5 GOBP	GOBP_REGULATION_OF_MRNA_METABOLIC_PROCESS	187	0.366226	1.21063	0.0677419	0.674526	1	1278	tags=32%, list=23%, signal=39%
C5 GOBP	GOBP_REGULATION_OF_MITOTIC_CELL_CYCLE_PHASE_TRANSITION	104	0.387734	1.20815	0.0939226	0.675608	1	721	tags=18%, list=13%, signal=21%
C5 GOBP	GOBP_REGULATION_OF_INFLAMMATORY_RESPONSE	95	0.403492	1.21106	0.0982659	0.675636	1	585	tags=18%, list=10%, signal=20%
C5 GOBP	GOBP_MEIOTIC_CHROMOSOME_SEGREGATION	17	0.54038	1.20029	0.231884	0.676016	1	328	tags=24%, list=6%, signal=25%
C5 GOBP	GOBP_METAL_ION_HOMEOSTASIS	176	-0.371899	-1.13535	0.186686	0.676268	1	1067	tags=27%, list=19%, signal=33%
C6 oncogenic	RELA_DN.V1_DN	23	-0.471793	-1.03065	0.423818	0.676706	1	938	tags=43%, list=17%, signal=52%
C6 oncogenic	KRAS.LUNG.BREAST_UP.V1_DN	36	-0.413772	-1.00762	0.457686	0.676806	1	1099	tags=42%, list=20%, signal=51%
C6 oncogenic	PRC1_BMI_UP.V1_DN	40	-0.440503	-1.06919	0.351852	0.67696	1	590	tags=25%, list=11%, signal=28%
C6 oncogenic	IL2_UP.V1_DN	38	-0.415105	-1.03378	0.408403	0.677007	1	1381	tags=50%, list=25%, signal=66%
C5 GOBP	GOBP_REGULATION_OF_ANATOMICAL_STRUCTURE_SIZE	210	-0.36863	-1.13471	0.177839	0.677109	1	935	tags=22%, list=17%, signal=26%
C5 GOBP	GOBP_POSITIVE_REGULATION_OF_PROTEIN_PHOSPHORYLATION	230	-0.359138	-1.13547	0.166898	0.677217	1	1086	tags=25%, list=19%, signal=30%
C5 GOBP	GOBP_POSITIVE_REGULATION_OF_RESPONSE_TO_ENDOPLASMIC_RETICULUM_STRESS	15	-0.540979	-1.13382	0.324324	0.67741	1	336	tags=13%, list=6%, signal=14%
C5 GOBP	GOBP_CALCIUM_ION_IMPORT	26	-0.490985	-1.13578	0.291457	0.677436	1	535	tags=23%, list=10%, signal=25%
C6 oncogenic	RB_DN.V1_DN	60	0.360816	1.02258	0.421995	0.677474	1	414	tags=13%, list=7%, signal=14%
C5 GOBP	GOBP_REGULATION_OF_BLOOD_PRESSURE	43	-0.456086	-1.13243	0.265203	0.678062	1	1459	tags=51%, list=26%, signal=69%
C5 GOBP	GOBP_BODY_MORPHOGENESIS	20	-0.517152	-1.13403	0.310105	0.678064	1	545	tags=30%, list=10%, signal=33%
C5 GOBP	GOBP_NUCLEOSIDE_TRIPHOSPHATE_BIOSYNTHETIC_PROCESS	42	0.454569	1.199	0.218137	0.678151	1	1471	tags=36%, list=26%, signal=48%
C5 GOBP	GOBP_DIVALENT_INORGANIC_CATION_HOMEOSTASIS	126	-0.380762	-1.13258	0.220414	0.678891	1	1067	tags=29%, list=19%, signal=34%
C5 GOBP	GOBP_NEGATIVE_REGULATION_OF_PROTEOLYSIS	136	-0.382263	-1.13291	0.216463	0.679093	1	643	tags=17%, list=11%, signal=19%
C6 oncogenic	CSR_LATE_UP.V1_DN	60	0.356237	1.00826	0.39312	0.679161	1	544	tags=32%, list=10%, signal=35%
C5 GOBP	GOBP_PRESYNAPTIC_ENDOCYTOSIS	37	-0.460921	-1.1317	0.290598	0.679222	1	1009	tags=38%, list=18%, signal=46%
C6 oncogenic	CTIP_DN.V1_UP	18	-0.479905	-1.01991	0.458716	0.679503	1	742	tags=50%, list=13%, signal=57%
C6 oncogenic	WNT_UP.V1_UP	38	-0.426312	-1.06076	0.378007	0.679839	1	850	tags=32%, list=15%, signal=37%
C5 GOBP	GOBP_PHOSPHOLIPID_CATABOLIC_PROCESS	20	0.516872	1.19377	0.227488	0.680513	1	385	tags=15%, list=7%, signal=16%
C6 oncogenic	PKCA_DN.V1_UP	39	-0.435376	-1.07141	0.365352	0.680638	1	518	tags=28%, list=9%, signal=31%
C5 GOBP	GOBP_PYRIMIDINE_NUCLEOTIDE_METABOLIC_PROCESS	25	0.499437	1.19493	0.208817	0.681008	1	302	tags=12%, list=5%, signal=13%
C5 GOBP	GOBP_NEGATIVE_REGULATION_OF_WNT_SIGNALING_PATHWAY	57	0.419156	1.19419	0.170103	0.681267	1	519	tags=21%, list=9%, signal=23%
C5 GOBP	GOBP_DNA_RECOMBINATION	91	0.390391	1.19139	0.128205	0.68172	1	1167	tags=37%, list=21%, signal=46%
C6 oncogenic	IL15_UP.V1_DN	30	-0.456086	-1.05261	0.395904	0.682254	1	1472	tags=53%, list=26%, signal=72%
C5 GOBP	GOBP_POSITIVE_REGULATION_OF_CELL_CYCLE_PHASE_TRANSITION	50	0.431069	1.19193	0.175879	0.682259	1	364	tags=10%, list=6%, signal=11%
C5 GOBP	GOBP_VESICLE_DOCKING_INVOLVED_IN_EXOCYTOSIS	25	0.493009	1.19589	0.202765	0.682315	1	104	tags=8%, list=2%, signal=8%
C5 GOBP	GOBP_PURINE_NUCLEOSIDE_METABOLIC_PROCESS	15	0.548549	1.19648	0.261538	0.682406	1	407	tags=33%, list=7%, signal=36%
C5 GOBP	GOBP_CELLULAR_RESPONSE_TO_UV	37	0.461685	1.19717	0.190244	0.682444	1	641	tags=22%, list=11%, signal=24%
C5 GOBP	GOBP_ENDOTHELIUM_DEVELOPMENT	57	0.424866	1.19041	0.173913	0.682969	1	531	tags=18%, list=9%, signal=19%
C5 GOBP	GOBP_INFLAMMATORY_RESPONSE_TO_ANTIGENIC_STIMULUS	21	0.511112	1.19501	0.24	0.683125	1	508	tags=24%, list=9%, signal=26%
C5 GOBP	GOBP_PROTEIN_EXIT_FROM_ENDOPLASMIC_RETICULUM	29	0.472525	1.19216	0.209091	0.683769	1	1128	tags=31%, list=20%, signal=39%
C6 oncogenic	PDGF_ERK_DN.V1_UP	60	-0.38671	-1.02131	0.423323	0.684217	1	1111	tags=27%, list=20%, signal=33%
C6 oncogenic	KRAS.300_UP.V1_UP	37	-0.408848	-1.00783	0.457286	0.684414	1	880	tags=38%, list=16%, signal=45%
C5 GOBP	GOBP_HEART_VALVE_DEVELOPMENT	23	-0.511873	-1.12971	0.320298	0.684627	1	531	tags=30%, list=9%, signal=33%
C5 GOBP	GOBP_REGULATION_OF_TUBE_SIZE	34	-0.474391	-1.12916	0.276094	0.685016	1	921	tags=35%, list=16%, signal=42%
C6 oncogenic	KRAS.LUNG_UP.V1_UP	21	0.420221	0.960642	0.529954	0.685253	1	367	tags=24%, list=7%, signal=25%
C6 oncogenic	E2F3_UP.V1_DN	31	-0.427184	-1.00099	0.481865	0.685272	1	206	tags=10%, list=4%, signal=10%
C6 oncogenic	BCAT_GDS748_UP	15	-0.496552	-1.01046	0.484211	0.68574	1	1154	tags=47%, list=21%, signal=59%
C6 oncogenic	STK33_UP	81	-0.377403	-1.03387	0.39557	0.685916	1	898	tags=25%, list=16%, signal=29%
C5 GOBP	GOBP_REGULATION_OF_IMMUNE_EFFECTOR_PROCESS	90	0.392941	1.18817	0.143631	0.686667	1	494	tags=14%, list=9%, signal=16%
C5 GOBP	GOBP_CELLULAR_RESPONSE_TO_HEAT	35	0.453293	1.1887	0.18705	0.687077	1	264	tags=6%, list=5%, signal=6%
C5 GOBP	GOBP_REGULATION_OF_MITOCHONDRIAL_MEMBRANE_PERMEABILITY_INVOLVED_IN_APOPTOTIC_PROCESS	20	0.515146	1.1872	0.244804	0.68784	1	1101	tags=35%, list=20%, signal=43%
C6 oncogenic	RPS14_DN.V1_DN	66	0.354881	1.01219	0.39895	0.687941	1	623	tags=18%, list=11%, signal=20%
C5 GOBP	GOBP_RIBONUCLEOSIDE_TRIPHOSPHATE_METABOLIC_PROCESS	46	0.436761	1.18622	0.188811	0.688883	1	1471	tags=35%, list=26%, signal=47%
C5 GOBP	GOBP_NEGATIVE_REGULATION_OF_EPITHELIAL_CELL_PROLIFERATION	52	0.425365	1.17894	0.187032	0.688969	1	468	tags=21%, list=8%, signal=23%
C5 GOBP	GOBP_REGULATION_OF_MRNA_POLYADENYLATION	16	0.529067	1.18416	0.251716	0.689062	1	1458	tags=44%, list=26%, signal=59%
C5 GOBP	GOBP_POSITIVE_REGULATION_OF_CELL_CYCLE_PROCESS	89	0.396585	1.18545	0.146907	0.689186	1	768	tags=16%, list=14%, signal=18%
C5 GOBP	GOBP_CELL_MORPHOGENESIS	445	-0.342171	-1.12708	0.118799	0.689266	1	947	tags=22%, list=17%, signal=24%
C5 GOBP	GOBP_RESPONSE_TO_UV	59	0.418284	1.17813	0.196931	0.689665	1	714	tags=20%, list=13%, signal=23%
C5 GOBP	GOBP_FEMALE_SEX_DIFFERENTIATION	35	0.456726	1.18328	0.226933	0.689743	1	107	tags=14%, list=2%, signal=14%
C5 GOBP	GOBP_NUCLEIC_ACID_PHOSPHODIESTER_BOND_HYDROLYSIS	102	0.379083	1.17546	0.133152	0.690088	1	613	tags=19%, list=11%, signal=21%
C5 GOBP	GOBP_SULFUR_AMINO_ACID_METABOLIC_PROCESS	20	0.519123	1.17609	0.261959	0.690115	1	700	tags=35%, list=12%, signal=40%
C5 GOBP	GOBP_PLASMA_LIPOPROTEIN_PARTICLE_CLEARANCE	18	-0.53298	-1.12719	0.337434	0.690203	1	1171	tags=39%, list=21%, signal=49%
C5 GOBP	GOBP_TIGHT_JUNCTION_ORGANIZATION	26	0.487923	1.17407	0.247573	0.690399	1	733	tags=31%, list=13%, signal=35%
C6 oncogenic	MEL18_DN.V1_UP	46	-0.400029	-1.01189	0.428099	0.690528	1	607	tags=20%, list=11%, signal=22%
C5 GOBP	GOBP_CELL_GROWTH	213	0.35111	1.17911	0.0599369	0.690661	1	616	tags=15%, list=11%, signal=17%
C2 reactome	REACTOME_METABOLISM_OF_LIPIDS	313	0.340035	1.20199	0.0241935	0.69075	1	515	tags=15%, list=9%, signal=15%
C5 GOBP	GOBP_DEVELOPMENTAL_PIGMENTATION	16	0.548009	1.17968	0.239336	0.69088	1	297	tags=19%, list=5%, signal=20%
C6 oncogenic	EIF4E_DN	57	-0.393741	-1.02203	0.441034	0.690996	1	1069	tags=26%, list=19%, signal=32%
[truncated: 2,219 more rows]

## Sheet: PTNvsWT
Database	NAME	SIZE	ES	NES	NOM p-val	FDR q-val	FWER p-val	RANK AT MAX	LEADING EDGE
[truncated: 3,588 more rows]
